# Supplementary material for: Natural antisense transcripts with coding capacity in Arabidopsis may have a regulatory role that is not linked to double-stranded RNA degradation
Source: Genome Biol. 2005 Jun 1;6(6):R51. doi: 10.1186/gb-2005-6-6-r51 (PMC1175971; doi:10.1186/gb-2005-6-6-r51)
Supplement: Additional File 1 — Supplement to Figure 1. List of all overlapping genes with ID, annotation and size of overlapping region. List of all overlapping genes with ID, annotation and size of overlapping region [file gb-2005-6-6-r51-S1.xls]

## Sheet: Sheet1
	Supplement to figure1: List of all overlapping genes with ID, annotation and size of overlapping region
				The gene position coordinates are extracted from the file "sv_gene.data" downloaded from TAIR ftp site.
	Sense gene ID	Sense gene start	Sense gene stop	Orientation	Sense gene annotation	Antisense gene ID	Antisense start stop	Antisense gene stop	Orientation	Antisense gene annotation	Overlap length (bp)
	AT1G01160	72357	74096	F	SSXT protein-related / transcription co-activator-related	AT1G01170	73824	74724	R	ozone-responsive stress-related protein, putative	272
	AT1G01720	268330	269819	F	no apical meristem (NAM) family protein	AT1G01725	269794	270775	R	expressed protein	25
	AT1G02170	411883	413932	F	latex-abundant family protein (AMC1) / caspase family protein	AT1G02180	413522	414645	R	ferredoxin-related	410
	AT1G02420	493683	495158	F	pentatricopeptide (PPR) repeat-containing protein	AT1G02430	495055	495963	R	ADP-ribosylation factor, putative	103
	AT1G02600	552640	552711	F	tRNA-His (anticodon: GTG)	AT1G02590	552138	552761	R	aldehyde oxidase, putative	71
	AT1G02860	635144	637262	F	SPX (SYG1/Pho81/XPR1) domain-containing protein / zinc finger (C3HC4-type RING finger) protein-related	AT1G02870	637214	638677	R	expressed protein	48
	AT1G03090	739687	744184	F	methylcrotonyl-CoA carboxylase alpha chain, mitochondrial / 3-methylcrotonyl-CoA carboxylase 1 (MCCA)	AT1G03100	744026	746407	R	pentatricopeptide (PPR) repeat-containing protein	158
	AT1G03750	937919	941067	F	helicase, putative	AT1G03760	941061	943376	R	prefoldin subunit family protein	6
	AT1G03970	1018099	1019207	F	G-box binding factor 4 (GBF4)	AT1G03980	1018106	1022107	R	phytochelatin synthase 2 (PCS2)	1101
	AT1G04030	1040517	1042891	F	expressed protein	AT1G04040	1042361	1043861	R	acid phosphatase class B family protein	530
	AT1G04130	1073427	1075546	F	tetratricopeptide repeat (TPR)-containing protein	AT1G04140	1075544	1080629	R	transducin family protein / WD-40 repeat family protein	2
	AT1G04210	1114404	1120207	F	leucine-rich repeat family protein / protein kinase family protein	AT1G04220	1119359	1122525	R	beta-ketoacyl-CoA synthase, putative	848
	AT1G04900	1383840	1388520	F	expressed protein	AT1G04910	1387878	1391177	R	expressed protein	642
	AT1G05210	1510138	1511678	F	expressed protein	AT1G05205	1509212	1510280	R	expressed protein	142
	AT1G05450	1599955	1601624	F	protease inhibitor/seed storage/lipid transfer protein (LTP)-related	AT1G05460	1601031	1605026	R	RNA helicase SDE3 (SDE3)	593
	AT1G05730	1718554	1720302	F	expressed protein	AT1G05720	1717461	1718852	R	selenoprotein family protein	298
	AT1G06060	1832942	1835576	F	RanBPM-related	AT1G06070	1834828	1837647	R	bZIP transcription factor, putative (bZIP69)	748
	AT1G06450	1965839	1967239	F	CCR4-NOT transcription complex protein, putative	AT1G06460	1966834	1969535	R	31.2 kDa small heat shock family protein / hsp20 family protein	405
	AT1G06560	2007629	2012200	F	NOL1/NOP2/sun family protein	AT1G06570	2011885	2013544	R	4-hydroxyphenylpyruvate dioxygenase (HPD)	315
	AT1G06650	2035838	2037362	F	2-oxoglutarate-dependent dioxygenase, putative	AT1G06660	2037068	2040245	R	expressed protein	294
	AT1G06790	2087231	2089785	F	RNA polymerase Rpb7 N-terminal domain-containing protein	AT1G06800	2089275	2091685	R	lipase class 3 family protein	510
	AT1G07010	2152886	2155717	F	calcineurin-like phosphoesterase family protein	AT1G07020	2154900	2156007	R	expressed protein	817
	AT1G07210	2215235	2217391	F	30S ribosomal protein S18 family	AT1G07220	2217072	2219378	R	expressed protein	319
	AT1G08260	2590941	2606889	F	DNA-directed DNA polymerase epsilon catalytic subunit, putative	AT1G08270	2606266	2607504	R	expressed protein	623
	AT1G08310	2618683	2620699	F	esterase/lipase/thioesterase family protein	AT1G08315	2620334	2621542	R	armadillo/beta-catenin repeat family protein	365
	AT1G09000	2891040	2895777	F	NPK1-related protein kinase, putative (ANP1)	AT1G09010	2895169	2899385	R	glycoside hydrolase family 2 protein	608
	AT1G09090	2932741	2936588	F	respiratory burst oxidase protein B (RbohB) / NADPH oxidase	AT1G09100	2936531	2939316	R	26S protease regulatory subunit 6A, putative	57
	AT1G09270	2994410	2998830	F	importin alpha-1 subunit, putative (IMPA4)	AT1G09280	2997552	3001296	R	expressed protein	1278
	AT1G09390	3031205	3033941	F	GDSL-motif lipase/hydrolase family protein	AT1G09400	3033603	3035038	R	12-oxophytodienoate reductase, putative	338
	AT1G09510	3069387	3072052	F	cinnamyl-alcohol dehydrogenase family / CAD family	AT1G09520	3070907	3072052	R	expressed protein	1145
	AT1G09750	3157503	3159147	F	chloroplast nucleoid DNA-binding protein-related	AT1G09760	3158748	3161666	R	U2 small nuclear ribonucleoprotein A, putative	399
	AT1G09850	3201801	3204152	F	cysteine protease, papain-like (XBCP3)	AT1G09860	3204048	3205311	R	purine permease-related	104
	AT1G10070	3288092	3290841	F	branched-chain amino acid aminotransferase 2 / branched-chain amino acid transaminase 2 (BCAT2)	AT1G10090	3290059	3296181	R	expressed protein	782
	AT1G10110	3302745	3304094	F	F-box family protein	AT1G10120	3304044	3305830	R	basic helix-loop-helix (bHLH) family protein	50
	AT1G10490	3453230	3460621	F	expressed protein	AT1G10500	3460001	3461420	R	hesB-like domain-containing protein	620
	AT1G10522	3469637	3471880	F	expressed protein	AT1G10530	3471457	3472673	R	expressed protein	423
	AT1G11090	3702608	3703779	F	hydrolase, alpha/beta fold family protein	AT1G11100	3703358	3709302	R	SNF2 domain-containing protein / helicase domain-containing protein / zinc finger protein-related	421
	AT1G11265	3781235	3785293	F	copia-like retrotransposon family	AT1G11270	3780429	3786988	R	F-box family protein	4058
	AT1G11530	3874437	3875484	F	thioredoxin family protein	AT1G11540	3875160	3877155	R	expressed protein	324
	AT1G11770	3975705	3977378	F	FAD-binding domain-containing protein	AT1G11780	3976838	3979194	R	oxidoreductase, 2OG-Fe(II) oxygenase family protein	540
	AT1G11890	4010778	4013122	F	vesicle transport protein SEC22, putative	AT1G11900	4013120	4014680	R	pentatricopeptide (PPR) repeat-containing protein	2
	AT1G12140	4121367	4123540	F	flavin-containing monooxygenase family protein / FMO family protein	AT1G12150	4123528	4125326	R	expressed protein	12
	AT1G12360	4200874	4206385	F	cytokinesis-related Sec1 protein (KEULE)	AT1G12370	4206372	4208949	R	type II CPD photolyase PHR1 (PHR1)	13
	AT1G12470	4251357	4257663	F	Pep3/Vps18/deep orange family protein	AT1G12480	4257137	4259298	R	C4-dicarboxylate transporter/malic acid transport family protein	526
	AT1G12770	4351886	4355838	F	DEAD/DEAH box helicase family protein / pentatricopeptide (PPR) repeat-containing protein	AT1G12780	4355694	4358326	R	UDP-glucose 4-epimerase / UDP-galactose 4-epimerase / Galactowaldenase	144
	AT1G12810	4367306	4368800	F	proline-rich family protein	AT1G12820	4368548	4371291	R	transport inhibitor response protein, putative	252
	AT1G13190	4498893	4501973	F	RNA recognition motif (RRM)-containing protein	AT1G13195	4501081	4503588	R	zinc finger (C3HC4-type RING finger) family protein	892
	AT1G13330	4567932	4570565	F	expressed protein	AT1G13340	4569445	4571115	R	expressed protein	1120
	AT1G13740	4713671	4715404	F	expressed protein	AT1G13750	4714820	4718232	R	calcineurin-like phosphoesterase family protein	584
	AT1G14000	4797355	4800278	F	protein kinase family protein / ankyrin repeat family protein	AT1G14010	4799914	4801819	R	emp24/gp25L/p24 family protein	364
	AT1G14020	4802728	4805323	F	expressed protein	AT1G14030	4805303	4807514	R	ribulose-1,5 bisphosphate carboxylase oxygenase large subunit N-methyltransferase, putative	20
	AT1G14150	4839850	4840748	F	oxygen evolving enhancer 3 (PsbQ) family protein	AT1G14160	4840694	4841845	R	integral membrane family protein	54
	AT1G14260	4872900	4874902	F	zinc finger (C3HC4-type RING finger) family protein	AT1G14270	4874870	4877229	R	CAAX amino terminal protease family protein	32
	AT1G14350	4908250	4911163	F	myb family transcription factor (MYB124)	AT1G14360	4910624	4913147	R	UDP-galactose/UDP-glucose transporter, putative	539
	AT1G14370	4915662	4918303	F	protein kinase (APK2a)	AT1G14380	4917583	4921591	R	calmodulin-binding family protein	720
	AT1G14780	5090985	5094147	F	expressed protein	AT1G14790	5093409	5098027	R	RNA-dependent RNA polymerase, putative	738
	AT1G14800	5099567	5102553	F	hypothetical protein	AT1G14810	5102419	5104684	R	semialdehyde dehydrogenase family protein	134
	AT1G15030	5177524	5180339	F	expressed protein	AT1G15040	5179617	5181370	R	glutamine amidotransferase-related	722
	AT1G15215	5238097	5240046	F	expressed protein	AT1G15220	5240024	5241533	R	cytochrome c biogenesis protein family	22
	AT1G15410	5298939	5300898	F	aspartate-glutamate racemase family	AT1G15415	5300361	5301407	R	expressed protein	537
	AT1G15690	5398985	5402949	F	pyrophosphate-energized vacuolar membrane proton pump / pyrophosphate-energized inorganic pyrophosphatase (AVP-3)	AT1G15700	5402564	5403813	R	ATP synthase gamma chain 2, chloroplast (ATPC2)	385
	AT1G15720	5406020	5407481	F	myb family transcription factor	AT1G15730	5407023	5409979	R	PRLI-interacting factor L, putative	458
	AT1G15740	5410929	5415297	F	leucine-rich repeat family protein	AT1G15750	5414360	5420859	R	WD-40 repeat family protein	937
	AT1G15810	5444413	5447229	F	ribosomal protein S15 family protein	AT1G15820	5446123	5447776	R	chlorophyll A-B binding protein, chloroplast (LHCB6)	1106
	AT1G15950	5478748	5482159	F	cinnamoyl-CoA reductase, putative	AT1G15960	5481642	5485109	R	NRAMP metal ion transporter 6, putative (NRAMP6)	517
	AT1G15980	5489292	5491303	F	expressed protein	AT1G15990	5491298	5493766	R	cyclic nucleotide-regulated ion channel, putative (CNGC7)	5
	AT1G16560	5668401	5670701	F	Per1-like family protein	AT1G16570	5670258	5673593	R	glycosyl transferase family 1 protein	443
	AT1G16810	5755609	5756845	F	expressed protein	AT1G16820	5756401	5758457	R	vacuolar ATP synthase catalytic subunit-related / V-ATPase-related / vacuolar proton pump-related	444
	AT1G17070	5837583	5840261	F	D111/G-patch domain-containing protein	AT1G17080	5839679	5841559	R	expressed protein	582
	AT1G17100	5844729	5846215	F	SOUL heme-binding family protein	AT1G17110	5845668	5850038	R	ubiquitin-specific protease 15 (UBP15)	547
	AT1G17130	5854141	5856968	F	cell cycle control protein-related	AT1G17140	5856257	5858525	R	tropomyosin-related	711
	AT1G17430	5982260	5984004	F	hydrolase, alpha/beta fold family protein	AT1G17440	5983984	5987764	R	transcription initiation factor IID (TFIID) subunit A family protein	20
	AT1G17750	6106649	6110113	F	leucine-rich repeat transmembrane protein kinase, putative	AT1G17760	6110100	6116610	R	suppressor of forked protein family protein / SUF family protein	13
	AT1G17810	6130018	6131961	F	major intrinsic family protein / MIP family protein	AT1G17820	6131060	6135338	R	expressed protein	901
	AT1G17840	6142603	6146514	F	ABC transporter family protein	AT1G17850	6146305	6148813	R	expressed protein	209
	AT1G17860	6149294	6150031	F	trypsin and protease inhibitor family protein / Kunitz family protein	AT1G17870	6150029	6152215	R	expressed protein	2
	AT1G18030	6204336	6206981	F	protein phosphatase 2C, putative / PP2C, putative	AT1G18040	6206864	6209493	R	cell division protein kinase, putative	117
	AT1G18090	6224497	6228233	F	exonuclease, putative	AT1G18100	6227205	6230181	R	mother of FT and TF1 protein (MFT)	1028
	AT1G18630	6414717	6416445	F	glycine-rich RNA-binding protein, putative	AT1G18640	6415570	6418676	R	3-phosphoserine phosphatase (PSP)	875
	AT1G18880	6520744	6523359	F	proton-dependent oligopeptide transport (POT) family protein	AT1G18890	6522755	6525727	R	calcium-dependent protein kinase 1 (CDPK1)	604
	AT1G19230	6644180	6649688	F	respiratory burst oxidase protein E (RbohE) / NADPH oxidase	AT1G19240	6649089	6650411	R	expressed protein	599
	AT1G19680	6805450	6808126	F	expressed protein	AT1G19690	6807706	6809560	R	expressed protein	420
	AT1G19710	6814828	6816707	F	glycosyl transferase family 1 protein	AT1G19715	6816693	6819533	R	jacalin lectin family protein	14
	AT1G20300	7029619	7031525	F	pentatricopeptide (PPR) repeat-containing protein	AT1G20290	7025538	7029688	R	hypothetical protein	69
	AT1G20470	7094250	7094855	F	auxin-responsive family protein	AT1G20480	7094250	7097104	R	4-coumarate--CoA ligase family protein / 4-coumaroyl-CoA synthase family protein	605
	AT1G20540	7112611	7115810	F	transducin family protein / WD-40 repeat family protein	AT1G20550	7115475	7118151	R	expressed protein	335
	AT1G21270	7444919	7448447	F	wall-associated kinase 2 (WAK2)	AT1G21280	7447678	7448391	R	expressed protein	713
	AT1G21370	7483772	7486311	F	expressed protein	AT1G21380	7485206	7488675	R	VHS domain-containing protein / GAT domain-containing protein	1105
	AT1G21430	7500834	7502175	F	flavin-containing monooxygenase family protein / FMO family protein	AT1G21440	7502159	7504140	R	mutase family protein	16
	AT1G21760	7649215	7652226	F	F-box family protein	AT1G21770	7651635	7652275	R	expressed protein	591
	AT1G21880	7680470	7682956	F	peptidoglycan-binding LysM domain-containing protein	AT1G21890	7682573	7685651	R	nodulin MtN21 family protein	383
	AT1G22050	7771659	7773640	F	ubiquitin family protein	AT1G22060	7773052	7780575	R	expressed protein	588
	AT1G22500	7949465	7950845	F	zinc finger (C3HC4-type RING finger) family protein	AT1G22510	7950808	7952659	R	zinc finger (C3HC4-type RING finger) family protein	37
	AT1G22800	8071924	8074346	F	expressed protein	AT1G22810	8074040	8075026	R	AP2 domain-containing transcription factor, putative	306
	AT1G22840	8079279	8080563	F	cytochrome c, putative	AT1G22850	8080191	8082864	R	expressed protein	372
	AT1G23730	8395546	8398497	F	carbonic anhydrase, putative / carbonate dehydratase, putative	AT1G23740	8398115	8399717	R	oxidoreductase, zinc-binding dehydrogenase family protein	382
	AT1G24030	8503242	8505449	F	protein kinase family protein	AT1G24040	8503766	8506792	R	GCN5-related N-acetyltransferase (GNAT) family protein	1683
	AT1G24280	8609434	8612569	F	glucose-6-phosphate 1-dehydrogenase, putative / G6PD, putative	AT1G24290	8612261	8614266	R	AAA-type ATPase family protein	308
	AT1G24310	8624050	8626394	F	expressed protein	AT1G24320	8626316	8630960	R	alpha-glucosidase, putative	78
	AT1G24340	8635159	8638855	F	monooxygenase family protein	AT1G24350	8638509	8640476	R	expressed protein	346
	AT1G24600	8720295	8720707	F	expressed protein	AT1G24610	8720177	8722732	R	SET domain-containing protein	412
	AT1G25320	8877844	8880297	F	leucine-rich repeat transmembrane protein kinase, putative	AT1G25330	8879863	8882085	R	basic helix-loop-helix (bHLH) family protein	434
	AT1G25520	8962127	8964549	F	expressed protein	AT1G25530	8964531	8967378	R	lysine and histidine specific transporter, putative	18
	AT1G26090	9020367	9022977	F	hypothetical protein	AT1G26100	9022588	9024068	R	cytochrome B561 family protein	389
	AT1G26290	9098038	9098542	F	hypothetical protein	AT1G26300	9095887	9099741	R	BSD domain-containing protein	504
	AT1G26630	9205823	9207402	F	eukaryotic translation initiation factor 5A, putative / eIF-5A, putative	AT1G26640	9206978	9209887	R	aspartate/glutamate/uridylate kinase family protein	424
	AT1G27060	9395010	9396660	F	regulator of chromosome condensation (RCC1) family protein	AT1G27070	9396646	9399440	R	5'-AMP-activated protein kinase-related	14
	AT1G27300	9483250	9484576	F	expressed protein	AT1G27310	9484338	9485883	R	nuclear transport factor 2 (NTF2), putative	238
	AT1G27595	9595480	9603242	F	expressed protein	AT1G27600	9603165	9606088	R	glycosyl transferase family 43 protein	77
	AT1G27650	9614562	9616344	F	U2 snRNP auxiliary factor small subunit, putative	AT1G27640	9614450	9614893	R	expressed protein	331
	AT1G27710	9642461	9643339	F	glycine-rich protein	AT1G27720	9643338	9647363	R	transcription initiation factor IID (TFIID) component TAF4 family protein	1
	AT1G27980	9748742	9752995	F	pyridoxal-dependent decarboxylase family protein	AT1G27990	9752786	9753906	R	expressed protein	209
	AT1G28100	9801069	9804413	F	expressed protein	AT1G28110	9803628	9806883	R	serine carboxypeptidase S10 family protein	785
	AT1G29200	10206217	10210474	F	hypothetical protein	AT1G29210	10207292	10207364	R	tRNA-Glu (anticodon: CTC)	72
	AT1G29320	10255307	10258329	F	transducin family protein / WD-40 repeat family protein	AT1G29330	10257986	10261056	R	ER lumen protein retaining receptor (ERD2) / HDEL receptor	343
	AT1G29670	10375753	10378144	F	GDSL-motif lipase/hydrolase family protein	AT1G29680	10377503	10378947	R	expressed protein	641
	AT1G29800	10433069	10435425	F	zinc finger (FYVE type) family protein	AT1G29810	10435358	10437490	R	dehydratase family	67
	AT1G30010	10513178	10516369	F	intron maturase, type II family protein	AT1G30020	10515858	10516331	R	expressed protein	473
	AT1G31190	11144753	11146911	F	inositol monophosphatase family protein	AT1G31200	11146904	11147659	R	expressed protein	7
	AT1G31220	11156783	11158664	F	phosphoribosylglycinamide formyltransferase	AT1G31230	11158278	11163255	R	bifunctional aspartate kinase/homoserine dehydrogenase / AK-HSDH	386
	AT1G31480	11265898	11271682	F	shoot gravitropism 2 (SGR2)	AT1G31490	11271209	11273275	R	transferase family protein	473
	AT1G31780	11391227	11394703	F	conserved oligomeric Golgi complex component-related / COG complex component-related	AT1G31790	11394132	11395999	R	pentatricopeptide (PPR) repeat-containing protein	571
	AT1G31800	11396383	11400071	F	cytochrome P450 family protein	AT1G31810	11399588	11405702	R	formin homology 2 domain-containing protein / FH2 domain-containing protein	483
	AT1G32460	11738190	11739306	F	expressed protein	AT1G32470	11739284	11740308	R	glycine cleavage system H protein, mitochondrial, putative	22
	AT1G32600	11794782	11795663	F	F-box family protein-related	AT1G32610	11795620	11797111	R	hydroxyproline-rich glycoprotein family protein	43
	AT1G32740	11844857	11846482	F	expressed protein	AT1G32750	11846227	11856241	R	HAC13 protein (HAC13)	255
	AT1G32870	11911701	11913927	F	no apical meristem (NAM) family protein	AT1G32880	11913908	11914715	R	importin alpha-1 subunit, putative	19
	AT1G33020	11962726	11964812	F	F-box family protein	AT1G33030	11964756	11966256	R	O-methyltransferase family 2 protein	56
	AT1G33040	11966479	11967823	F	nascent polypeptide-associated complex (NAC) domain-containing protein	AT1G33050	11967807	11971001	R	expressed protein	16
	AT1G33265	12066575	12068391	F	expressed protein	AT1G33270	12067685	12070341	R	patatin-related	706
	AT1G33680	12203925	12209088	F	KH domain-containing protein	AT1G33700	12207208	12214162	R	expressed protein	1880
	AT1G33990	12355548	12358237	F	hydrolase, alpha/beta fold family protein	AT1G34000	12357604	12359205	R	light stress-responsive one-helix protein (OHP2)	633
	AT1G34210	12458648	12463896	F	somatic embryogenesis receptor-like kinase 2 (SERK2)	AT1G34220	12462442	12465978	R	expressed protein	1454
	AT1G34630	12685178	12687710	F	expressed protein	AT1G34640	12687208	12688488	R	expressed protein	502
	AT1G35620	13156429	13158445	F	thioredoxin family protein	AT1G35625	13158444	13159478	R	protease-associated zinc finger (C3HC4-type RING finger) family protein	1
	AT1G36380	13702026	13702844	F	expressed protein	AT1G36390	13702613	13704783	R	co-chaperone grpE family protein	231
	AT1G43830	16588203	16591947	F	gypsy-like retrotransposon family (Athila)	AT1G43820	16588145	16588216	R	tRNA-Asp (anticodon: GTC)	13
	AT1G43890	16649176	16651079	F	Ras-related GTP-binding protein, putative	AT1G43895	16651007	16652083	R	pseudogene, protein kinase -related	72
	AT1G43900	16656485	16658885	F	protein phosphatase 2C, putative / PP2C, putative	AT1G43910	16658044	16660096	R	AAA-type ATPase family protein	841
	AT1G44160	16797269	16798856	F	DNAJ chaperone C-terminal domain-containing protein	AT1G44170	16798399	16802761	R	aldehyde dehydrogenase, putative (ALDH)	457
	AT1G44910	16978370	16985389	F	FF domain-containing protein / WW domain-containing protein	AT1G44920	16985344	16986849	R	expressed protein	45
	AT1G45474	17181742	17183246	F	chlorophyll A-B binding protein, putative (LHCA5)	AT1G45545	17183055	17185397	R	hypothetical protein	191
	AT1G47230	17309014	17311674	F	cyclin, putative	AT1G47240	17311243	17313837	R	NRAMP metal ion transporter 2, putative (NRAMP2)	431
	AT1G47250	17321617	17324100	F	20S proteasome alpha subunit F2 (PAF2) (PRC2B) (PRS1)	AT1G47260	17323048	17325924	R	bacterial transferase hexapeptide repeat-containing protein	1052
	AT1G47330	17353490	17356733	F	expressed protein	AT1G47340	17355915	17358973	R	F-box family protein	818
	AT1G47740	17569005	17572599	F	expressed protein	AT1G47750	17571217	17572599	R	peroxisomal biogenesis factor 11 family protein / PEX11 family protein	1382
	AT1G48100	17770543	17774255	F	glycoside hydrolase family 28 protein / polygalacturonase (pectinase) family protein	AT1G48110	17772787	17777120	R	expressed protein	1468
	AT1G48170	17792455	17793762	F	expressed protein	AT1G48160	17790214	17792693	R	signal recognition particle 19 kDa protein, putative / SRP19, putative	238
	AT1G48300	17851024	17852466	F	expressed protein	AT1G48310	17851314	17857475	R	SNF2 domain-containing protein / helicase domain-containing protein	1152
	AT1G48560	17956533	17958973	F	expressed protein	AT1G48570	17958528	17961387	R	zinc finger (Ran-binding) family protein	445
	AT1G48750	18039635	18040159	F	protease inhibitor/seed storage/lipid transfer protein (LTP) family protein	AT1G48760	18039635	18043073	R	delta-adaptin, putative	524
	AT1G48840	18065203	18068948	F	expressed protein	AT1G48850	18068314	18071758	R	chorismate synthase, putative / 5-enolpyruvylshikimate-3-phosphate phospholyase, putative	634
	AT1G49350	18268651	18271330	F	pfkB-type carbohydrate kinase family protein	AT1G49360	18270899	18273110	R	F-box family protein	431
	AT1G49720	18403760	18406735	F	ABA-responsive element-binding protein / abscisic acid responsive elements-binding factor (ABRE)	AT1G49730	18406035	18409236	R	protein kinase family protein	700
	AT1G49960	18502307	18505554	F	xanthine/uracil permease family protein	AT1G49970	18505201	18508277	R	ATP-dependent Clp protease proteolytic subunit (ClpR1) (nClpP5)	353
	AT1G50010	18521282	18523668	F	tubulin alpha-2/alpha-4 chain (TUA2)	AT1G50020	18522758	18525363	R	expressed protein	910
	AT1G50270	18625712	18627502	F	pentatricopeptide (PPR) repeat-containing protein	AT1G50280	18627366	18630063	R	phototropic-responsive NPH3 family protein	136
	AT1G50440	18689445	18691575	F	zinc finger (C3HC4-type RING finger) family protein	AT1G50450	18691453	18694039	R	expressed protein	122
	AT1G50480	18705631	18708606	F	formate--tetrahydrofolate ligase / 10-formyltetrahydrofolate synthetase (THFS)	AT1G50490	18708079	18710143	R	ubiquitin-conjugating enzyme 20 (UBC20)	527
	AT1G50520	18723046	18724887	F	cytochrome P450 family protein	AT1G50530	18724880	18725397	R	hypothetical protein	7
	AT1G50560	18727875	18731215	F	cytochrome P450, putative	AT1G50570	18729492	18731957	R	C2 domain-containing protein	1723
	AT1G50900	18869874	18870872	F	expressed protein	AT1G50910	18870751	18873507	R	expressed protein	121
	AT1G51540	19117052	19121734	F	kelch repeat-containing protein	AT1G51550	19121094	19122975	R	F-box family protein	640
	AT1G51720	19184440	19190200	F	glutamate dehydrogenase, putative	AT1G51730	19190171	19192441	R	RWD domain-containing protein	29
	AT1G52010	19340717	19343053	F	Mutator-like transposase family	AT1G52020	19343010	19348781	R	pseudogene, Ulp1 protease family	43
	AT1G52087	19379311	19381883	F	hypothetical protein	AT1G52090	19381812	19382156	R	hypothetical protein	71
	AT1G52500	19563652	19566782	F	formamidopyrimidine-DNA glycolase family protein / mutM, putative (MMH-1)	AT1G52510	19565196	19568941	R	hydrolase, alpha/beta fold family protein	1586
	AT1G52580	19591306	19592721	F	rhomboid family protein	AT1G52590	19592678	19593942	R	expressed protein	43
	AT1G52690	19623413	19625202	F	late embryogenesis abundant protein, putative / LEA protein, putative	AT1G52695	19624906	19627129	R	phospholipase/carboxylesterase family protein	296
	AT1G53120	19796466	19798430	F	RNA-binding S4 domain-containing protein	AT1G53130	19798391	19799181	R	stigma-specific Stig1 family protein	39
	AT1G53270	19866546	19868318	F	ABC transporter family protein	AT1G53280	19867968	19871057	R	DJ-1 family protein	350
	AT1G53400	19928439	19930268	F	expressed protein	AT1G53410	19929507	19929578	R	tRNA-Cys (anticodon: GCA)	71
	AT1G53440	19949627	19955230	F	leucine-rich repeat family protein / protein kinase family protein	AT1G53450	19954674	19957776	R	expressed protein	556
	AT1G53570	19990934	19994781	F	mitogen-activated protein kinase kinase kinase (MAPKKK), putative (MAP3Ka)	AT1G53580	19993360	19996898	R	hydroxyacylglutathione hydrolase, putative / glyoxalase II, putative	1421
	AT1G54130	20214540	20217720	F	RelA/SpoT protein, putative (RSH3)	AT1G54140	20217637	20218887	R	transcription initiation factor IID (TFIID) 31 kDa subunit (TAFII-31) family protein	83
	AT1G54150	20219101	20221365	F	zinc finger (C3HC4-type RING finger) family protein	AT1G54160	20221003	20223028	R	CCAAT-binding transcription factor (CBF-B/NF-YA) family protein	362
	AT1G54310	20277234	20279241	F	expressed protein	AT1G54320	20279202	20281624	R	LEM3 (ligand-effect modulator 3) family protein / CDC50 family protein	39
	AT1G54360	20294239	20296905	F	expressed protein	AT1G54370	20296818	20300796	R	sodium proton exchanger, putative (NHX5)	87
	AT1G54680	20416721	20418149	F	expressed protein	AT1G54690	20417983	20418954	R	histone H2A, putative	166
	AT1G54780	20443101	20444826	F	thylakoid lumen 18.3 kDa protein	AT1G54790	20444372	20447696	R	GDSL-motif lipase/hydrolase family protein	454
	AT1G54830	20454849	20456681	F	CCAAT-box binding transcription factor Hap5a, putative	AT1G54840	20456117	20457916	R	expressed protein	564
	AT1G55265	20620980	20621668	F	expressed protein	AT1G55270	20620733	20623803	R	kelch repeat-containing F-box family protein	688
	AT1G56000	20947808	20950826	F	amine oxidase-related	AT1G56010	20950236	20952906	R	transcription activator NAC1 (NAC1)	590
	AT1G59710	21942032	21943849	F	expressed protein	AT1G59720	21943533	21945449	R	pentatricopeptide (PPR) repeat-containing protein	316
	AT1G59840	22030172	22033044	F	expressed protein	AT1G59850	22032174	22033872	R	expressed protein	870
	AT1G60220	22211997	22215816	F	Ulp1 protease family protein	AT1G60230	22215749	22218089	R	radical SAM domain-containing protein	67
	AT1G60420	22265573	22268324	F	DC1 domain-containing protein	AT1G60430	22268056	22269667	R	ARP2/3 complex 21 kDa subunit family	268
	AT1G60670	22347320	22351720	F	expressed protein	AT1G60680	22350775	22352913	R	aldo/keto reductase family protein	945
	AT1G61150	22546221	22549281	F	expressed protein	AT1G61160	22548684	22550022	R	expressed protein	597
	AT1G62240	22998248	22999136	F	expressed protein	AT1G62250	22998735	23001242	R	expressed protein	401
	AT1G62600	23183142	23185623	F	flavin-containing monooxygenase family protein / FMO family protein	AT1G62610	23185128	23186892	R	short-chain dehydrogenase/reductase (SDR) family protein	495
	AT1G62620	23186309	23188656	F	flavin-containing monooxygenase family protein / FMO family protein	AT1G62610	23185128	23186892	R	short-chain dehydrogenase/reductase (SDR) family protein	583
	AT1G62720	23231416	23233114	F	pentatricopeptide (PPR) repeat-containing protein	AT1G62730	23232724	23234401	R	expressed protein	390
	AT1G62740	23234626	23237449	F	stress-inducible protein, putative	AT1G62750	23237099	23240112	R	elongation factor Tu family protein	350
	AT1G62790	23255984	23257547	F	protease inhibitor/seed storage/lipid transfer protein (LTP) family protein	AT1G62800	23257368	23261128	R	aspartate aminotransferase, cytoplasmic isozyme 2 / transaminase A (ASP4)	179
	AT1G63760	23659376	23661275	F	pseudogene, ARI protein	AT1G63770	23661169	23667906	R	peptidase M1 family protein	106
	AT1G63980	23744225	23746958	F	D111/G-patch domain-containing protein	AT1G63990	23746505	23749037	R	DNA topoisomerase VIA, putative (SPO11-2)	453
	AT1G64185	23828177	23829447	F	lactoylglutathione lyase family protein / glyoxalase I family protein	AT1G64190	23828991	23830799	R	6-phosphogluconate dehydrogenase family protein	456
	AT1G64270	23854235	23856448	F	Mutator-like transposase family	AT1G64280	23856411	23859229	R	regulatory protein (NPR1)	37
	AT1G64630	24023153	24026490	F	protein kinase family protein	AT1G64640	24025387	24026820	R	plastocyanin-like domain-containing protein	1103
	AT1G64960	24133581	24137712	F	expressed protein	AT1G64970	24137050	24139723	R	expressed protein	662
	AT1G65230	24232813	24234565	F	expressed protein	AT1G65240	24234530	24237012	R	aspartyl protease family protein	35
	AT1G65410	24298836	24301258	F	ABC transporter family protein	AT1G65420	24301148	24302233	R	expressed protein	110
	AT1G65960	24555725	24561271	F	glutamate decarboxylase 2 (GAD 2)	AT1G65970	24560479	24561952	R	peroxiredoxin type 2, putative	792
	AT1G66510	24816514	24820283	F	AAR2 protein family	AT1G66520	24819791	24822407	R	formyltransferase, putative	492
	AT1G66930	24974186	24976732	F	serine/threonine protein kinase family protein	AT1G66940	24976691	24978454	R	protein kinase-related	41
	AT1G67570	25328826	25331469	F	expressed protein	AT1G67580	25330802	25335042	R	protein kinase family protein	667
	AT1G67820	25433516	25435725	F	protein phosphatase 2C, putative / PP2C, putative	AT1G67830	25434992	25436635	R	GDSL-motif lipase/hydrolase family protein	733
	AT1G67920	25477207	25477803	F	expressed protein	AT1G67930	25477222	25481083	R	Golgi transport complex protein-related	581
	AT1G67940	25481333	25482949	F	ABC transporter family protein	AT1G67950	25482030	25484201	R	RNA recognition motif (RRM)-containing protein	919
	AT1G68290	25600334	25602101	F	bifunctional nuclease, putative	AT1G68300	25602007	25603007	R	universal stress protein (USP) family protein	94
	AT1G68585	25760521	25761532	F	expressed protein	AT1G68590	25761072	25761890	R	plastid-specific 30S ribosomal protein 3, putative / PSRP-3, putative	460
	AT1G68650	25779411	25781537	F	expressed protein	AT1G68660	25781514	25782824	R	expressed protein	23
	AT1G68935	25925188	25926757	F	expressed protein	AT1G68940	25925664	25929037	R	armadillo/beta-catenin repeat protein-related / U-box domain-containing protein	1093
	AT1G68980	25936686	25938545	F	pentatricopeptide (PPR) repeat-containing protein	AT1G68990	25938307	25944629	R	DNA-directed RNA polymerase, mitochondrial (RPOMT)	238
	AT1G69060	25968245	25971113	F	expressed protein	AT1G69070	25970975	25975052	R	expressed protein	138
	AT1G69170	26008761	26013907	F	squamosa promoter-binding protein-like 6 (SPL6)	AT1G69180	26011128	26012722	R	transcription factor CRC (CRABS CLAW)	1594
	AT1G69200	26019687	26022528	F	pfkB-type carbohydrate kinase family protein	AT1G69210	26021765	26023721	R	expressed protein	763
	AT1G69260	26042825	26044751	F	expressed protein	AT1G69270	26043986	26046365	R	leucine-rich repeat family protein / protein kinase family protein	765
	AT1G69370	26083619	26085390	F	chorismate mutase, putative	AT1G69380	26085004	26087269	R	expressed protein	386
	AT1G69720	26230529	26233294	F	heme oxygenase 3 (HO3)	AT1G69730	26232295	26235002	R	protein kinase family protein	999
	AT1G70060	26387452	26393960	F	paired amphipathic helix repeat-containing protein	AT1G70070	26393679	26397859	R	DEAD/DEAH box helicase, putative	281
	AT1G70330	26506572	26508282	F	equilibrative nucleoside transporter family protein	AT1G70340	26507424	26510276	R	expressed protein	858
	AT1G70760	26690892	26692550	F	inorganic carbon transport protein-related	AT1G70770	26691892	26694939	R	expressed protein	658
	AT1G71180	26835997	26837371	F	6-phosphogluconate dehydrogenase NAD-binding domain-containing protein	AT1G71190	26837072	26838689	R	expressed protein	299
	AT1G71250	26863780	26865332	F	GDSL-motif lipase/hydrolase family protein	AT1G71260	26865327	26867080	R	expressed protein	5
	AT1G71300	26877726	26882002	F	Vps52/Sac2 family protein	AT1G71310	26881407	26883686	R	expressed protein	595
	AT1G71430	26924102	26924801	F	expressed protein	AT1G71440	26924125	26928048	R	tubulin folding cofactor E / Pfifferling (PFI)	676
	AT1G71480	26935602	26936975	F	nuclear transport factor 2 (NTF2) family protein	AT1G71490	26935602	26939033	R	pentatricopeptide (PPR) repeat-containing protein	1373
	AT1G71690	26951439	26952726	F	expressed protein	AT1G71691	26952414	26955209	R	GDSL-motif lipase/hydrolase family protein	312
	AT1G71940	27082242	27083892	F	expressed protein	AT1G71950	27083846	27085275	R	expressed protein	46
	AT1G72030	27114527	27115868	F	GCN5-related N-acetyltransferase (GNAT) family protein	AT1G72040	27115559	27118004	R	deoxynucleoside kinase family	309
	AT1G72060	27122109	27122673	F	expressed protein	AT1G72070	27122289	27123370	R	DNAJ heat shock N-terminal domain-containing protein	384
	AT1G72180	27166482	27171092	F	leucine-rich repeat transmembrane protein kinase, putative	AT1G72190	27170533	27173379	R	oxidoreductase family protein	559
	AT1G73030	27477487	27478783	F	SNF7 family protein	AT1G73040	27478236	27479623	R	jacalin lectin family protein	547
	AT1G73190	27525607	27527428	F	tonoplast intrinsic protein, alpha / alpha-TIP (TIP3.1)	AT1G73200	27527115	27530234	R	expressed protein	313
	AT1G73220	27541937	27544352	F	sugar transporter family protein	AT1G73230	27543969	27545603	R	nascent polypeptide-associated complex (NAC) domain-containing protein	383
	AT1G73380	27592693	27594540	F	expressed protein	AT1G73390	27594477	27598803	R	expressed protein	63
	AT1G73640	27690653	27691788	F	Ras-related GTP-binding family protein	AT1G73650	27691784	27693968	R	expressed protein	4
	AT1G74300	27938959	27940650	F	esterase/lipase/thioesterase family protein	AT1G74310	27939597	27943851	R	heat shock protein 101 (HSP101)	1053
	AT1G74360	27957892	27962176	F	leucine-rich repeat transmembrane protein kinase, putative	AT1G74370	27961323	27963018	R	zinc finger (C3HC4-type RING finger) family protein	853
	AT1G74410	27969215	27971563	F	zinc finger (C3HC4-type RING finger) family protein	AT1G74420	27971537	27973464	R	xyloglucan fucosyltransferase, putative (FUT3)	26
	AT1G74430	27978842	27981095	F	myb family transcription factor (MYB95)	AT1G74440	27980163	27984065	R	expressed protein	932
	AT1G74550	28019706	28021523	F	cytochrome P450, putative	AT1G74560	28021267	28023656	R	nucleosome assembly protein (NAP) family protein	256
	AT1G74680	28062849	28064872	F	exostosin family protein	AT1G74690	28064275	28068286	R	calmodulin-binding family protein	597
	AT1G74730	28082592	28084009	F	expressed protein	AT1G74740	28083104	28086305	R	calcium-dependent protein kinase, putative / CDPK, putative	905
	AT1G74900	28137594	28139042	F	pentatricopeptide (PPR) repeat-containing protein	AT1G74910	28139022	28142417	R	ADP-glucose pyrophosphorylase family protein	20
	AT1G75080	28189165	28191736	F	brassinosteroid signalling positive regulator (BZR1)	AT1G75090	28191112	28193386	R	methyladenine glycosylase family protein	624
	AT1G75170	28217472	28220042	F	SEC14 cytosolic factor family protein / phosphoglyceride transfer family protein	AT1G75180	28219134	28222237	R	expressed protein	908
	AT1G75440	28317189	28318802	F	ubiquitin-conjugating enzyme 16 (UBC16)	AT1G75450	28318582	28321793	R	FAD-binding domain-containing protein / cytokinin oxidase family protein	220
	AT1G76050	28545717	28548744	F	pseudouridine synthase family protein	AT1G76060	28547998	28548744	R	complex 1 family protein / LVR family protein	746
	AT1G76140	28576194	28579930	F	prolyl oligopeptidase, putative / prolyl endopeptidase, putative / post-proline cleaving enzyme, putative	AT1G76150	28579860	28582570	R	maoC-like dehydratase domain-containing protein	70
	AT1G76260	28615206	28618838	F	transducin family protein / WD-40 repeat family protein	AT1G76270	28617892	28621633	R	expressed protein	946
	AT1G76350	28645010	28648435	F	RWP-RK domain-containing protein	AT1G76360	28647254	28651489	R	protein kinase, putative	1181
	AT1G76390	28660298	28663425	F	armadillo/beta-catenin repeat family protein / U-box domain-containing protein	AT1G76400	28663126	28666604	R	ribophorin I family protein	299
	AT1G76450	28689465	28691614	F	oxygen-evolving complex-related	AT1G76460	28691023	28694015	R	RNA recognition motif (RRM)-containing protein	591
	AT1G76530	28723273	28725265	F	auxin efflux carrier family protein	AT1G76540	28725222	28727415	R	cell division control protein, putative	43
	AT1G76690	28783784	28785611	F	12-oxophytodienoate reductase (OPR2)	AT1G76700	28784670	28788142	R	DNAJ heat shock N-terminal domain-containing protein	941
	AT1G76780	28821535	28827150	F	expressed protein	AT1G76790	28827080	28828567	R	O-methyltransferase family 2 protein	70
	AT1G76850	28852845	28859393	F	expressed protein	AT1G76860	28859355	28860644	R	small nuclear ribonucleoprotein, putative / snRNP, putative / Sm protein, putative	38
	AT1G77120	28980345	28982311	F	alcohol dehydrogenase (ADH)	AT1G77122	28982252	28983612	R	expressed protein	59
	AT1G77230	29021023	29022858	F	tetratricopeptide repeat (TPR)-containing protein	AT1G77240	29022852	29024683	R	AMP-binding protein, putative	6
	AT1G78050	29352475	29355175	F	phosphoglycerate/bisphosphoglycerate mutase family protein	AT1G78060	29354573	29357818	R	glycosyl hydrolase family 3 protein	602
	AT1G78130	29405033	29406961	F	transporter-related	AT1G78140	29406378	29408839	R	methyltransferase-related	583
	AT1G78180	29421821	29423868	F	mitochondrial substrate carrier family protein	AT1G78190	29423513	29423887	R	expressed protein	355
	AT1G78280	29457448	29462548	F	transcription factor jumonji (jmjC) domain-containing protein	AT1G78290	29461388	29464281	R	serine/threonine protein kinase, putative	1160
	AT1G78570	29554589	29557659	F	NAD-dependent epimerase/dehydratase family protein	AT1G78580	29555667	29565684	R	alpha, alpha-trehalose-phosphate synthase, UDP-forming, putative / trehalose-6-phosphate synthase, putative / UDP-glucose-glucosephosphate glucosyltransferase, putative	1992
	AT1G78770	29621812	29626340	F	cell division cycle family protein	AT1G78780	29626237	29627338	R	pathogenesis-related family protein	103
	AT1G78910	29670111	29672549	F	pseudouridine synthase family protein	AT1G78915	29672533	29676100	R	expressed protein	16
	AT1G79270	29820399	29824585	F	expressed protein	AT1G79280	29824069	29837702	R	expressed protein	516
	AT1G79380	29865384	29868528	F	copine-related	AT1G79390	29867946	29869214	R	expressed protein	582
	AT1G79560	29931687	29937899	F	FtsH protease, putative	AT1G79570	29937471	29942433	R	protein kinase family protein	428
	AT1G79660	29980756	29981666	F	expressed protein	AT1G79670	29981149	29984243	R	wall-associated kinase, putative	517
	AT1G79690	29990223	29996035	F	MutT/nudix family protein	AT1G79700	29995164	29998617	R	ovule development protein, putative	871
	AT1G79780	30020823	30021749	F	integral membrane protein, putative	AT1G79790	30021261	30023124	R	haloacid dehalogenase-like hydrolase family protein	488
	AT1G79810	30024637	30027655	F	Pex2/Pex12 N-terminal domain-containing protein / zinc finger (C3HC4-type RING finger) family protein	AT1G79820	30026935	30032270	R	hexose transporter, putative	720
	AT1G79890	30053548	30057096	F	helicase-related	AT1G79900	30056972	30058624	R	mitochondrial substrate carrier family protein	124
	AT1G80400	30230068	30232931	F	zinc finger (C3HC4-type RING finger) family protein	AT1G80410	30232377	30239872	R	acetyltransferase-related	554
	AT1G80750	30353715	30355456	F	60S ribosomal protein L7 (RPL7A)	AT1G80760	30355431	30357100	R	major intrinsic family protein / MIP family protein	25
	AT1G80890	30402020	30403329	F	expressed protein	AT1G80900	30403042	30405232	R	magnesium transporter CorA-like family protein (MGT1) (MRS2)	287
	AT1G80910	30405628	30408934	F	expressed protein	AT1G80920	30408536	30409577	R	DNAJ heat shock N-terminal domain-containing protein	398
	AT2G01100	81436	83290	F	expressed protein	AT2G01110	83260	85229	R	thylakoid membrane formation protein / cpTatC (APG2)	30
	AT2G01270	139334	142559	F	thioredoxin family protein	AT2G01275	142179	144523	R	zinc finger (C3HC4-type RING finger) family protein	380
	AT2G01340	163953	165427	F	expressed protein	AT2G01350	165145	167252	R	quinolinate phosphoribosyl transferase family protein	282
	AT2G01400	174270	175616	F	expressed protein	AT2G01410	174777	176398	R	hypothetical protein	839
	AT2G01620	278126	279295	F	expressed protein	AT2G01630	279283	282122	R	glycosyl hydrolase family 17 protein / beta-1,3-glucanase, putative	12
	AT2G01735	324471	326889	F	zinc finger (C3HC4-type RING finger) family protein	AT2G01740	326135	327814	R	pentatricopeptide (PPR) repeat-containing protein	754
	AT2G01860	388054	390248	F	pentatricopeptide (PPR) repeat-containing protein	AT2G01870	389469	390376	R	expressed protein	779
	AT2G01960	450378	452416	F	expressed protein	AT2G01970	451870	454884	R	endomembrane protein 70, putative	546
	AT2G02720	763010	765026	F	pectate lyase family protein	AT2G02730	764546	767429	R	expressed protein	480
	AT2G02740	769367	772312	F	transcription factor, putative	AT2G02750	771154	773539	R	pentatricopeptide (PPR) repeat-containing protein	1158
	AT2G02795	795895	796491	F	hypothetical protein	AT2G02800	795514	799440	R	protein kinase (APK2b)	596
	AT2G03270	993780	996125	F	DNA-binding protein, putative	AT2G03280	994080	998256	R	expressed protein	2045
	AT2G03680	1120797	1122004	F	expressed protein	AT2G03690	1121897	1123168	R	coenzyme Q biosynthesis Coq4 family protein / ubiquinone biosynthesis Coq4 family protein	107
	AT2G04039	1333268	1334563	F	expressed protein	AT2G04040	1334515	1336485	R	MATE efflux family protein	48
	AT2G04270	1474676	1480583	F	glycoside hydrolase starch-binding domain-containing protein	AT2G04280	1479815	1482086	R	expressed protein	768
	AT2G04400	1531159	1534041	F	indole-3-glycerol phosphate synthase (IGPS)	AT2G04410	1533838	1535165	R	expressed protein	203
	AT2G04880	1717890	1720971	F	WRKY family transcription factor (ZAP1)	AT2G04890	1719778	1722378	R	scarecrow-like transcription factor 21 (SCL21)	1193
	AT2G05710	2141396	2146675	F	aconitate hydratase, cytoplasmic, putative / citrate hydro-lyase/aconitase, putative	AT2G05715	2146544	2147039	R	glutamyl-tRNA(Gln) amidotransferase B family protein	131
	AT2G06510	2585019	2588287	F	replication protein, putative	AT2G06520	2587781	2588355	R	membrane protein, putative	506
	AT2G06650	2649055	2652087	F	non-LTR retrotransposon family (LINE)	AT2G06645	2647988	2649450	R	expressed protein	395
	AT2G07683	3301880	3303364	F	copia-like retrotransposon family	AT2G07752	3303241	3303312	R	tRNA-Glu (anticodon: TTC)	71
	AT2G07683	3301880	3303364	F	copia-like retrotransposon family	AT2G07753	3303351	3303425	R	tRNA-Tyr (anticodon: GTA)	13
	AT2G07763	3495439	3495509	F	tRNA-Cys (anticodon: GCA)	AT2G07739	3495508	3496107	R	expressed protein	1
	AT2G12855	5286973	5287608	F	gypsy-like retrotransposon family	AT2G12860	5287493	5289983	R	gypsy-like retrotransposon family	115
	AT2G14680	6285338	6290998	F	myosin heavy chain-related	AT2G14690	6290589	6292880	R	glycosyl hydrolase family 10 protein	409
	AT2G15280	6647236	6649432	F	reticulon family protein (RTNLB10)	AT2G15290	6649408	6651117	R	expressed protein	24
	AT2G15680	6838106	6838669	F	calmodulin-related protein, putative	AT2G15690	6838077	6840859	R	pentatricopeptide (PPR) repeat-containing protein	563
	AT2G15800	6887907	6889823	F	expressed protein	AT2G15790	6884857	6887980	R	peptidyl-prolyl cis-trans isomerase / cyclophilin-40 (CYP40) / rotamase	73
	AT2G15900	6934472	6939784	F	phox (PX) domain-containing protein	AT2G15910	6939488	6942415	R	CSL zinc finger domain-containing protein	296
	AT2G16365	7081444	7086601	F	F-box family protein	AT2G16360	7083795	7084448	R	40S ribosomal protein S25 (RPS25A)	653
	AT2G16910	7338803	7341815	F	basic helix-loop-helix (bHLH) family protein	AT2G16920	7341308	7346249	R	ubiquitin-conjugating enzyme family protein	507
	AT2G17120	7466129	7468388	F	peptidoglycan-binding LysM domain-containing protein	AT2G17130	7467896	7469636	R	isocitrate dehydrogenase subunit 2 / NAD+ isocitrate dehydrogenase subunit 2	492
	AT2G17972	7828667	7829403	F	expressed protein	AT2G17975	7829320	7831052	R	zinc finger (Ran-binding) family protein	83
	AT2G18280	7953081	7955528	F	tubby-like protein 2 (TULP2)	AT2G18270	7953240	7953488	R	expressed protein	248
	AT2G18280	7953081	7955528	F	tubby-like protein 2 (TULP2)	AT2G18290	7955417	7957235	R	anaphase-promoting complex, subunit 10 family / APC10 family	111
	AT2G18340	7976482	7978107	F	late embryogenesis abundant domain-containing protein / LEA domain-containing protein	AT2G18350	7978099	7979163	R	zinc finger homeobox family protein / ZF-HD homeobox family protein	8
	AT2G18390	7995247	7996943	F	ADP-ribosylation factor-like protein 2 (ARL2)	AT2G18400	7996561	7997668	R	ribosomal protein L6 family protein	382
	AT2G18460	8008393	8010028	F	expressed protein	AT2G18465	8010022	8011891	R	DNAJ heat shock N-terminal domain-containing protein	6
	AT2G19060	8264082	8267627	F	GDSL-motif lipase/hydrolase family protein	AT2G19070	8267120	8269067	R	transferase family protein	507
	AT2G19160	8316898	8321641	F	expressed protein	AT2G19170	8320584	8325678	R	subtilase family protein	1057
	AT2G19330	8380029	8381535	F	leucine-rich repeat family protein	AT2G19340	8380848	8383021	R	membrane protein, putative	687
	AT2G19610	8491067	8493110	F	zinc finger (C3HC4-type RING finger) family protein	AT2G19620	8493073	8495733	R	Ndr family protein	37
	AT2G19710	8513216	8517163	F	expressed protein	AT2G19720	8516562	8518399	R	40S ribosomal protein S15A (RPS15aB)	601
	AT2G20230	8732622	8735101	F	expressed protein	AT2G20240	8734713	8737581	R	expressed protein	388
	AT2G20260	8743818	8744843	F	photosystem I reaction center subunit IV, chloroplast, putative / PSI-E, putative (PSAE2)	AT2G20270	8744786	8746741	R	glutaredoxin family protein	57
	AT2G20495	8840274	8842300	F	expressed protein	AT2G20500	8842201	8843125	R	expressed protein	99
	AT2G20690	8930386	8932052	F	lumazine-binding family protein	AT2G20700	8932029	8932813	R	expressed protein	23
	AT2G20710	8933087	8935297	F	pentatricopeptide (PPR) repeat-containing protein	AT2G20720	8934903	8937193	R	pentatricopeptide (PPR) repeat-containing protein	394
	AT2G20770	8952399	8955361	F	lanthionine synthetase C-like family protein	AT2G20780	8953950	8956406	R	mannitol transporter, putative	1411
	AT2G20890	8994749	8996494	F	expressed protein	AT2G20900	8996356	9000120	R	diacylglycerol kinase, putative	138
	AT2G21340	9139638	9143524	F	enhanced disease susceptibility protein, putative / salicylic acid induction deficient protein, putative	AT2G21350	9143251	9144035	R	expressed protein	273
	AT2G21530	9226404	9227666	F	forkhead-associated domain-containing protein / FHA domain-containing protein	AT2G21540	9227636	9231576	R	SEC14 cytosolic factor, putative / phosphoglyceride transfer protein, putative	30
	AT2G21850	9322298	9325358	F	DC1 domain-containing protein	AT2G21860	9325338	9327082	R	violaxanthin de-epoxidase-related	20
	AT2G21960	9361999	9364499	F	expressed protein	AT2G21970	9364063	9364996	R	stress enhanced protein 2 (SEP2)	436
	AT2G22230	9457064	9459147	F	beta-hydroxyacyl-ACP dehydratase, putative	AT2G22240	9458255	9461159	R	inositol-3-phosphate synthase isozyme 2 / myo-inositol-1-phosphate synthase 2 / MI-1-P synthase 2 / IPS 2	892
	AT2G22300	9478472	9484147	F	ethylene-responsive calmodulin-binding protein, putative (SR1)	AT2G22310	9483243	9486039	R	ubiquitin-specific protease 4 (UBP4)	904
	AT2G22730	9668044	9671213	F	transporter-related	AT2G22740	9669718	9674061	R	SET domain-containing protein (SUVH6)	1495
	AT2G22870	9746537	9748586	F	expressed protein	AT2G22880	9748199	9748543	R	VQ motif-containing protein	344
	AT2G23080	9834201	9836617	F	casein kinase II alpha chain, putative	AT2G23090	9836530	9837490	R	expressed protein	87
	AT2G23093	9839203	9841819	F	expressed protein	AT2G23096	9841370	9843315	R	oxidoreductase, 2OG-Fe(II) oxygenase family protein	449
	AT2G23460	10002558	10006202	F	extra-large guanine nucleotide binding protein / G-protein (XLG)	AT2G23470	10005537	10008478	R	expressed protein	665
	AT2G23750	10109236	10110478	F	SET domain-containing protein	AT2G23755	10109867	10111109	R	expressed protein	611
	AT2G23940	10191202	10192397	F	expressed protein	AT2G23945	10192309	10193685	R	chloroplast nucleoid DNA-binding protein-related	88
	AT2G24440	10398169	10400326	F	expressed protein	AT2G24450	10399871	10401003	R	fasciclin-like arabinogalactan family protein	455
	AT2G24820	10582058	10584553	F	Rieske (2Fe-2S) domain-containing protein	AT2G24830	10583408	10586309	R	zinc finger (CCCH-type) family protein / D111/G-patch domain-containing protein	1145
	AT2G25270	10766828	10769797	F	expressed protein	AT2G25280	10769101	10771819	R	expressed protein	696
	AT2G25650	10921664	10923294	F	DNA-binding storekeeper protein-related	AT2G25660	10923281	10934468	R	expressed protein	13
	AT2G25930	11066113	11070402	F	hydroxyproline-rich glycoprotein family protein	AT2G25940	11069798	11073106	R	vacuolar processing enzyme alpha / alpha-VPE	604
	AT2G26170	11147891	11150761	F	thromboxane-A synthase, putative / cytochrome P450 family protein	AT2G26180	11150511	11152175	R	calmodulin-binding family protein	250
	AT2G26640	11337145	11339528	F	beta-ketoacyl-CoA synthase, putative	AT2G26650	11338365	11343659	R	potassium channel protein 1 (AKT1)	1163
	AT2G26920	11496083	11498829	F	ubiquitin-associated (UBA)/TS-N domain-containing protein	AT2G26930	11498299	11501324	R	4-diphosphocytidyl-2-C-methyl-D-erythritol kinase (CMK) (CDPMEK)	530
	AT2G27080	11571011	11574582	F	harpin-induced protein-related / HIN1-related / harpin-responsive protein-related	AT2G27090	11573366	11578890	R	expressed protein	1216
	AT2G27460	11747732	11752465	F	sec23/sec24 transport family protein	AT2G27470	11752059	11753460	R	CCAAT-box binding transcription factor subunit HAP3-related	406
	AT2G27480	11754030	11755513	F	calcium-binding EF hand family protein	AT2G27490	11755165	11757259	R	dephospho-CoA kinase family	348
	AT2G27600	11788115	11791008	F	AAA-type ATPase family protein / vacuolar sorting protein-related	AT2G27610	11791004	11793610	R	pentatricopeptide (PPR) repeat-containing protein	4
	AT2G28290	12063290	12080160	F	chromatin remodeling protein, putative (SYD)	AT2G28280	12061813	12063529	R	pseudogene, hypothetical protein	239
	AT2G28930	12431852	12434189	F	protein kinase (APK1b)	AT2G28940	12433348	12435807	R	protein kinase family protein	841
	AT2G29180	12550111	12551306	F	expressed protein	AT2G29190	12550889	12555567	R	pumilio/Puf RNA-binding domain-containing protein	417
	AT2G29410	12623652	12625064	F	zinc transporter, putative	AT2G29420	12625013	12625976	R	glutathione S-transferase, putative	51
	AT2G29600	12662228	12664373	F	kelch repeat-containing F-box family protein	AT2G29590	12661533	12662525	R	thioesterase family protein	297
	AT2G30560	13024424	13025934	F	glycine-rich protein	AT2G30570	13025520	13027271	R	photosystem II reaction center W (PsbW) protein-related	414
	AT2G30820	13136654	13140022	F	expressed protein	AT2G30830	13139784	13141361	R	2-oxoglutarate-dependent dioxygenase, putative	238
	AT2G30870	13148527	13150296	F	glutathione S-transferase, putative	AT2G30880	13149014	13152985	R	pleckstrin homology (PH) domain-containing protein	1282
	AT2G30950	13181402	13184300	F	FtsH protease (VAR2)	AT2G30960	13183781	13185405	R	expressed protein	519
	AT2G31035	13215744	13215995	F	hypothetical protein	AT2G31040	13215983	13218162	R	ATP synthase protein I -related	12
	AT2G31380	13389030	13390834	F	zinc finger (B-box type) family protein / salt tolerance-like protein (STH)	AT2G31390	13390140	13393286	R	pfkB-type carbohydrate kinase family protein	694
	AT2G31560	13443634	13445088	F	expressed protein	AT2G31570	13445082	13446955	R	glutathione peroxidase, putative	6
	AT2G31790	13525288	13527441	F	UDP-glucoronosyl/UDP-glucosyl transferase family protein	AT2G31800	13526787	13530775	R	ankyrin protein kinase, putative	654
	AT2G31880	13561973	13564054	F	leucine-rich repeat transmembrane protein kinase, putative	AT2G31890	13563222	13566844	R	expressed protein	832
	AT2G32670	13864954	13867410	F	synaptobrevin family protein	AT2G32680	13866846	13869691	R	disease resistance family protein	564
	AT2G32800	13923529	13926629	F	protein kinase family protein	AT2G32810	13925214	13932408	R	beta-galactosidase, putative / lactase, putative	1415
	AT2G33390	14158655	14159820	F	expressed protein	AT2G33400	14159782	14161606	R	expressed protein	38
	AT2G33520	14203828	14204782	F	expressed protein	AT2G33530	14204729	14207633	R	serine carboxypeptidase S10 family protein	53
	AT2G33620	14241283	14244634	F	DNA-binding family protein / AT-hook protein 1 (AHP1)	AT2G33630	14243467	14245866	R	3-beta hydroxysteroid dehydrogenase/isomerase family protein	1167
	AT2G33650	14250207	14250278	F	tRNA-Asp (anticodon: GTC)	AT2G33655	14249991	14251645	R	F-box family protein	71
	AT2G33890	14357465	14357536	F	tRNA-Pro (anticodon: TGG)	AT2G33980	14356843	14366919	R	MutT/nudix family protein	71
	AT2G33900	14358438	14358509	F	tRNA-Pro (anticodon: TGG)	AT2G33980	14356843	14366919	R	MutT/nudix family protein	71
	AT2G33910	14359270	14359341	F	tRNA-Pro (anticodon: TGG)	AT2G33980	14356843	14366919	R	MutT/nudix family protein	71
	AT2G33920	14360222	14360293	F	tRNA-Pro (anticodon: AGG)	AT2G33980	14356843	14366919	R	MutT/nudix family protein	71
	AT2G33930	14360735	14360806	F	tRNA-Pro (anticodon: TGG)	AT2G33980	14356843	14366919	R	MutT/nudix family protein	71
	AT2G33940	14361177	14361248	F	tRNA-Pro (anticodon: TGG)	AT2G33980	14356843	14366919	R	MutT/nudix family protein	71
	AT2G33950	14362216	14362287	F	tRNA-Pro (anticodon: CGG)	AT2G33980	14356843	14366919	R	MutT/nudix family protein	71
	AT2G33960	14363134	14363205	F	tRNA-Pro (anticodon: AGG)	AT2G33980	14356843	14366919	R	MutT/nudix family protein	71
	AT2G33970	14363600	14363671	F	tRNA-Pro (anticodon: TGG)	AT2G33980	14356843	14366919	R	MutT/nudix family protein	71
	AT2G34380	14519786	14521595	F	expressed protein	AT2G34390	14521137	14522994	R	major intrinsic family protein / MIP family protein	458
	AT2G34460	14536687	14538037	F	flavin reductase-related	AT2G34470	14537815	14539584	R	urease accessory protein (UREG)	222
	AT2G34770	14672746	14675329	F	fatty acid hydroxylase (FAH1)	AT2G34760	14671750	14673155	R	pseudogene, tubulin beta chain -related	409
	AT2G34780	14675732	14680686	F	expressed protein	AT2G34790	14680444	14684349	R	FAD-binding domain-containing protein	242
	AT2G35410	14905407	14906829	F	33 kDa ribonucleoprotein, chloroplast, putative / RNA-binding protein cp33, putative	AT2G35420	14906794	14907771	R	zinc finger (C3HC4-type RING finger) family protein	35
	AT2G35670	15000348	15004466	F	transcription factor, putative / fertilization-independent seed 2 protein (FIS2)	AT2G35680	15003792	15006164	R	dual specificity protein phosphatase family protein	674
	AT2G35860	15066842	15069199	F	beta-Ig-H3 domain-containing protein / fasciclin domain-containing protein	AT2G35870	15068888	15069190	R	expressed protein	302
	AT2G36010	15126621	15130683	F	E2F transcription factor-3 (E2F3)	AT2G36020	15130233	15132667	R	abscisic acid-responsive HVA22 family protein	450
	AT2G36580	15346201	15350332	F	pyruvate kinase, putative	AT2G36590	15349758	15352416	R	proline transporter, putative	574
	AT2G36650	15366994	15368407	F	expressed protein	AT2G36660	15368400	15371477	R	polyadenylate-binding protein, putative / PABP, putative	7
	AT2G37330	15676217	15677744	F	expressed protein	AT2G37340	15677226	15679765	R	splicing factor RSZ33 (RSZ33)	518
	AT2G37480	15744961	15746926	F	expressed protein	AT2G37500	15746418	15749836	R	arginine biosynthesis protein ArgJ family	508
	AT2G37560	15765726	15768287	F	origin recognition complex subunit 2 (ORC2)	AT2G37570	15767955	15770461	R	expressed protein	332
	AT2G37990	15907741	15910607	F	ribosome biogenesis regulatory protein (RRS1) family protein	AT2G38000	15910038	15912449	R	chaperone protein dnaJ-related	569
	AT2G38010	15913940	15917009	F	ceramidase family protein	AT2G38020	15916432	15921788	R	vacuoleless1 (VCL1)	577
	AT2G38040	15924196	15928247	F	acetyl co-enzyme A carboxylase carboxyltransferase alpha subunit family	AT2G38050	15928019	15929391	R	3-oxo-5-alpha-steroid 4-dehydrogenase, putative / steroid 5-alpha-reductase, putative	228
	AT2G38230	16018534	16019572	F	stress-responsive protein, putative	AT2G38240	16018360	16021831	R	oxidoreductase, 2OG-Fe(II) oxygenase family protein	1038
	AT2G38330	16071602	16075369	F	MATE efflux family protein	AT2G38340	16074474	16075369	R	AP2 domain-containing transcription factor, putative (DRE2B)	895
	AT2G38470	16115537	16117844	F	WRKY family transcription factor	AT2G38480	16117342	16118875	R	integral membrane protein, putative	502
	AT2G39340	16430719	16437679	F	SAC3/GANP family protein	AT2G39350	16436774	16439635	R	ABC transporter family protein	905
	AT2G39470	16483378	16485319	F	photosystem II reaction center PsbP family protein	AT2G39480	16484870	16492117	R	ABC transporter family protein	449
	AT2G39910	16667674	16670122	F	expressed protein	AT2G39920	16670102	16671616	R	acid phosphatase class B family protein	20
	AT2G39930	16673125	16680012	F	isoamylase, putative / starch debranching enzyme, putative	AT2G39940	16679040	16682826	R	coronatine-insensitive 1 / COI1 (FBL2)	972
	AT2G40720	16994347	16996929	F	pentatricopeptide (PPR) repeat-containing protein	AT2G40730	16996914	17003295	R	HEAT repeat-containing protein	15
	AT2G40765	17019276	17020403	F	expressed protein	AT2G40770	17020347	17028393	R	SNF2 domain-containing protein / helicase domain-containing protein / zinc finger (C3HC4 type RING finger) family protein	56
	AT2G40880	17064486	17065182	F	cysteine protease inhibitor, putative / cystatin, putative (FL3-27)	AT2G40890	17065131	17067730	R	cytochrome P450 98A3, putative (CYP98A3)	51
	AT2G41110	17147391	17148763	F	calmodulin-2/3/5 (CAM2) (CAL1)	AT2G41120	17147973	17149497	R	expressed protein	790
	AT2G41490	17308773	17311289	F	UDP-GlcNAc:dolichol phosphate N-acetylglucosamine-1-phosphate transferase	AT2G41500	17311209	17314504	R	WD-40 repeat family protein / small nuclear ribonucleoprotein Prp4p-related	80
	AT2G41540	17333175	17336900	F	NAD-dependent glycerol-3-phosphate dehydrogenase family protein	AT2G41550	17335617	17338211	R	expressed protein	1283
	AT2G41670	17381161	17383316	F	GTP-binding family protein	AT2G41680	17383233	17386122	R	thioredoxin reductase, putative / NADPH-dependent thioredoxin reductase, putative	83
	AT2G41705	17404352	17407154	F	camphor resistance CrcB family protein	AT2G41710	17407100	17410061	R	ovule development protein, putative	54
	AT2G41760	17429848	17432066	F	expressed protein	AT2G41770	17431436	17434360	R	expressed protein	630
	AT2G41950	17520157	17521921	F	expressed protein	AT2G41960	17521131	17526371	R	expressed protein	790
	AT2G42060	17555268	17556078	F	CHP-rich zinc finger protein, putative	AT2G42070	17555268	17558253	R	MutT/nudix family protein	810
	AT2G42220	17599167	17600783	F	rhodanese-like domain-containing protein	AT2G42230	17600494	17603707	R	tubulin-specific chaperone C-related	289
	AT2G42270	17611408	17618411	F	U5 small nuclear ribonucleoprotein helicase, putative	AT2G42280	17618328	17620597	R	basic helix-loop-helix (bHLH) family protein	83
	AT2G42680	17781980	17783387	F	ethylene-responsive transcriptional coactivator, putative	AT2G42690	17783318	17784794	R	lipase, putative	69
	AT2G43160	17955139	17960798	F	epsin N-terminal homology (ENTH) domain-containing protein	AT2G43180	17960020	17962875	R	expressed protein	778
	AT2G43230	17973384	17976133	F	serine/threonine protein kinase, putative	AT2G43240	17975775	17982365	R	nucleotide-sugar transporter family protein	358
	AT2G43340	18014774	18015742	F	expressed protein	AT2G43350	18015720	18017677	R	glutathione peroxidase, putative	22
	AT2G43550	18080311	18080982	F	trypsin inhibitor, putative	AT2G43560	18080566	18082514	R	immunophilin / FKBP-type peptidyl-prolyl cis-trans isomerase family protein	416
	AT2G44065	18235549	18238483	F	ribosomal protein L2 family protein	AT2G44070	18238123	18239392	R	eukaryotic translation initiation factor 2B family protein / eIF-2B family protein	360
	AT2G44130	18260686	18262130	F	kelch repeat-containing F-box family protein	AT2G44140	18260573	18265101	R	autophagy 4a (APG4a)	1444
	AT2G44350	18323354	18328158	F	citrate synthase, mitochondrial, putative	AT2G44360	18327499	18328766	R	expressed protein	659
	AT2G44750	18458501	18460369	F	thiamin pyrophosphokinase, putative	AT2G44760	18459844	18461882	R	expressed protein	525
	AT2G44850	18505747	18507898	F	expressed protein	AT2G44860	18507444	18509617	R	60S ribosomal protein L24, putative	454
	AT2G45360	18705666	18706588	F	expressed protein	AT2G45380	18706170	18710167	R	expressed protein	418
	AT2G45510	18760148	18762246	F	cytochrome P450, putative	AT2G45520	18761830	18763362	R	expressed protein	416
	AT2G45530	18763552	18765002	F	zinc finger (C3HC4-type RING finger) family protein	AT2G45540	18763579	18779303	R	WD-40 repeat family protein / beige-related	1423
	AT2G45790	18862853	18865442	F	eukaryotic phosphomannomutase family protein	AT2G45800	18864795	18866192	R	LIM domain-containing protein	647
	AT2G45840	18876335	18878561	F	expressed protein	AT2G45850	18878226	18880988	R	DNA-binding family protein	335
	AT2G45990	18926442	18928584	F	expressed protein	AT2G46000	18928030	18929240	R	expressed protein	554
	AT2G46020	18930377	18938842	F	transcription regulatory protein SNF2, putative	AT2G46030	18938464	18940572	R	ubiquitin-conjugating enzyme 6 (UBC6)	378
	AT2G46100	18960353	18962069	F	expressed protein	AT2G46110	18961532	18963603	R	ketopantoate hydroxymethyltransferase family protein	537
	AT2G46225	18989009	18991349	F	expressed protein	AT2G46230	18991045	18993032	R	expressed protein	304
	AT2G46910	19279350	19281071	F	plastid-lipid associated protein PAP / fibrillin family protein	AT2G46915	19280968	19284842	R	expressed protein	103
	AT2G47110	19351738	19352366	F	ubiquitin extension protein 6 (UBQ6) / 40S ribosomal protein S27A (RPS27aB)	AT2G47115	19351738	19353991	R	expressed protein	628
	AT2G47170	19373694	19375870	F	ADP-ribosylation factor 1 (ARF1)	AT2G47180	19375868	19377511	R	galactinol synthase, putative	2
	AT2G47380	19448025	19449123	F	cytochrome c oxidase subunit Vc family protein / COX5C family protein	AT2G47390	19448742	19453435	R	expressed protein	381
	AT2G47550	19516050	19519205	F	pectinesterase family protein	AT2G47560	19519004	19519687	R	zinc finger (C3HC4-type RING finger) family protein	201
	AT2G47780	19577132	19578494	F	rubber elongation factor (REF) protein-related	AT2G47790	19577641	19580086	R	transducin family protein / WD-40 repeat family protein	853
	AT2G47980	19638329	19644323	F	expressed protein	AT2G47990	19643760	19645748	R	transducin family protein / WD-40 repeat family protein	563
	AT3G01350	135031	137467	F	proton-dependent oligopeptide transport (POT) family protein	AT3G01360	136406	138738	R	expressed protein	1061
	AT3G01460	173323	182971	F	PHD finger family protein / methyl-CpG binding domain-containing protein	AT3G01470	182567	184410	R	homeobox-leucine zipper protein 5 (HAT5) / HD-ZIP protein 5 / HD-ZIP protein (HB-1)	404
	AT3G01830	296061	299270	F	calmodulin-related protein, putative	AT3G01840	296589	298641	R	protein kinase family protein	2052
	AT3G01920	317439	319739	F	yrdC family protein	AT3G01930	319068	321565	R	nodulin family protein	671
	AT3G02030	344954	348854	F	hydrolase, alpha/beta fold family protein	AT3G02040	348174	350006	R	glycerophosphoryl diester phosphodiesterase family protein	680
	AT3G02090	365556	368918	F	mitochondrial processing peptidase beta subunit, putative	AT3G02100	368847	370491	R	UDP-glucoronosyl/UDP-glucosyl transferase family protein	71
	AT3G02690	579593	582136	F	integral membrane family protein	AT3G02700	581548	582952	R	NC domain-containing protein	588
	AT3G02840	618416	619693	F	immediate-early fungal elicitor family protein	AT3G02850	619171	623565	R	stelar K+ outward rectifier (SKOR) / potassium channel protein	522
	AT3G03320	781722	783471	F	expressed protein	AT3G03330	783043	786166	R	short-chain dehydrogenase/reductase (SDR) family protein	428
	AT3G03910	1006849	1009025	F	glutamate dehydrogenase, putative	AT3G03920	1009005	1010477	R	Gar1 RNA-binding region family protein	20
	AT3G04550	1225928	1227442	F	expressed protein	AT3G04560	1226624	1229414	R	expressed protein	818
	AT3G04870	1342614	1347430	F	zeta-carotene desaturase (ZDS1) / carotene 7,8-desaturase	AT3G04880	1346302	1347383	R	DNA-damage-repair/toleration protein (DRT102)	1081
	AT3G05010	1389455	1391681	F	transmembrane protein, putative	AT3G05020	1391658	1392960	R	acyl carrier protein 1, chloroplast (ACP-1)	23
	AT3G05080	1417913	1418286	F	expressed protein	AT3G05090	1417899	1423670	R	transducin family protein / WD-40 repeat family protein	373
	AT3G05170	1466579	1468406	F	phosphoglycerate/bisphosphoglycerate mutase family protein	AT3G05180	1468404	1470550	R	GDSL-motif lipase/hydrolase family protein	2
	AT3G05760	1707909	1710529	F	expressed protein	AT3G05770	1710019	1712171	R	expressed protein	510
	AT3G06780	2143494	2144527	F	glycine-rich protein	AT3G06790	2143494	2145782	R	plastid developmental protein DAG, putative	1033
	AT3G06950	2192805	2194278	F	tRNA pseudouridine synthase family protein	AT3G06960	2194214	2196550	R	expressed protein	64
	AT3G07170	2280207	2282344	F	sterile alpha motif (SAM) domain-containing protein	AT3G07180	2282094	2285519	R	GPI transamidase component PIG-S-related	250
	AT3G07400	2367308	2372721	F	lipase class 3 family protein	AT3G07410	2372323	2373562	R	Ras-related GTP-binding family protein	398
	AT3G07500	2392293	2394202	F	far-red impaired responsive family protein / FAR1 family protein	AT3G07510	2393697	2394681	R	expressed protein	505
	AT3G07590	2423091	2424170	F	small nuclear ribonucleoprotein D1, putative / snRNP core protein D1, putative / Sm protein D1, putative	AT3G07600	2424123	2425028	R	heavy-metal-associated domain-containing protein	47
	AT3G07690	2457241	2459558	F	NAD-dependent glycerol-3-phosphate dehydrogenase family protein	AT3G07700	2459497	2463853	R	ABC1 family protein	61
	AT3G07990	2552483	2554927	F	serine carboxypeptidase S10 family protein	AT3G08000	2554840	2555847	R	RNA-binding protein, putative	87
	AT3G08890	2706642	2708753	F	expressed protein	AT3G08900	2708092	2709720	R	reversibly glycosylated polypeptide-3 (RGP3)	661
	AT3G09085	2782156	2782688	F	expressed protein	AT3G09090	2782138	2787809	R	defective in exine formation protein (DEX1)	532
	AT3G09250	2839007	2840871	F	expressed protein	AT3G09260	2840486	2843784	R	glycosyl hydrolase family 1 protein	385
	AT3G09300	2857883	2860674	F	oxysterol-binding family protein	AT3G09310	2860246	2861338	R	expressed protein	428
	AT3G10060	3102229	3104001	F	immunophilin, putative / FKBP-type peptidyl-prolyl cis-trans isomerase, putative	AT3G10070	3103886	3106803	R	transcription initiation factor IID (TFIID) subunit A family protein	115
	AT3G10140	3134910	3137422	F	recA family protein	AT3G10150	3137009	3139061	R	calcineurin-like phosphoesterase family protein	413
	AT3G10220	3161815	3164674	F	tubulin folding cofactor B	AT3G10230	3164080	3166043	R	lycopene beta cyclase (LYC)	594
	AT3G10350	3208244	3211299	F	anion-transporting ATPase family protein	AT3G10360	3211281	3215149	R	pumilio/Puf RNA-binding domain-containing protein	18
	AT3G10620	3320268	3322022	F	diadenosine 5',5'''-P1,P4-tetraphosphate hydrolase, putative	AT3G10630	3321468	3323216	R	glycosyl transferase family 1 protein	554
	AT3G11560	3639447	3646054	F	expressed protein	AT3G11570	3645546	3647548	R	expressed protein	508
	AT3G12250	3905536	3909394	F	bZIP family transcription factor	AT3G12260	3908947	3910403	R	complex 1 family protein / LVR family protein	447
	AT3G12480	3957844	3960479	F	transcription factor, putative	AT3G12490	3959870	3961918	R	cysteine protease inhibitor, putative / cystatin, putative	609
	AT3G12640	4014462	4017851	F	RNA recognition motif (RRM)-containing protein	AT3G12650	4017837	4018638	R	expressed protein	14
	AT3G12740	4049522	4052050	F	LEM3 (ligand-effect modulator 3) family protein / CDC50 family protein	AT3G12750	4051658	4053187	R	zinc transporter (ZIP1)	392
	AT3G12760	4054746	4056987	F	expressed protein	AT3G12770	4056837	4059200	R	pentatricopeptide (PPR) repeat-containing protein	150
	AT3G13610	4449455	4451184	F	oxidoreductase, 2OG-Fe(II) oxygenase family protein	AT3G13620	4450191	4452594	R	amino acid permease family protein	993
	AT3G13670	4469229	4473696	F	protein kinase family protein	AT3G13672	4472569	4474385	R	seven in absentia (SINA) family protein	1127
	AT3G14100	4672926	4676754	F	oligouridylate-binding protein, putative	AT3G14110	4675712	4677665	R	tetratricopeptide repeat (TPR)-containing protein	1042
	AT3G14270	4753932	4761460	F	phosphatidylinositol-4-phosphate 5-kinase family protein	AT3G14280	4760984	4762402	R	expressed protein	476
	AT3G14340	4782764	4783144	F	expressed protein	AT3G14350	4782764	4787174	R	leucine-rich repeat transmembrane protein kinase, putative	380
	AT3G15060	5069189	5070207	F	Ras-related GTP-binding family protein	AT3G15070	5069620	5073324	R	zinc finger (C3HC4-type RING finger) family protein	587
	AT3G15190	5116154	5117622	F	chloroplast 30S ribosomal protein S20, putative	AT3G15200	5117496	5119067	R	pentatricopeptide (PPR) repeat-containing protein	126
	AT3G15260	5138703	5142651	F	protein phosphatase 2C, putative / PP2C, putative	AT3G15270	5140396	5141353	R	squamosa promoter-binding protein-like 5 (SPL5)	957
	AT3G15330	5158765	5160341	F	NLI interacting factor (NIF) family protein	AT3G15340	5159705	5162848	R	expressed protein	636
	AT3G15350	5166213	5169527	F	glycosyltransferase family 14 protein / core-2/I-branching enzyme family protein	AT3G15354	5168437	5172844	R	WD-40 repeat family protein / phytochrome A-related	1090
	AT3G15450	5213010	5214128	F	expressed protein	AT3G15460	5213343	5216268	R	brix domain-containing protein	785
	AT3G15605	5287970	5290948	F	hypothetical protein	AT3G15610	5290854	5293097	R	transducin family protein / WD-40 repeat family protein	94
	AT3G15870	5363124	5364431	F	fatty acid desaturase family protein	AT3G15880	5364087	5371946	R	WD-40 repeat family protein	344
	AT3G15890	5374254	5376281	F	protein kinase family protein	AT3G15900	5376257	5377089	R	expressed protein	24
	AT3G16130	5466252	5468780	F	expressed protein	AT3G16140	5468515	5469482	R	photosystem I reaction center subunit VI, chloroplast, putative / PSI-H, putative (PSAH1)	265
	AT3G16175	5480470	5482048	F	thioesterase family protein	AT3G16180	5481331	5485100	R	proton-dependent oligopeptide transport (POT) family protein	717
	AT3G16240	5505430	5507056	F	delta tonoplast integral protein (delta-TIP)	AT3G16250	5506268	5508420	R	ferredoxin-related	788
	AT3G17160	5852158	5853694	F	expressed protein	AT3G17170	5852646	5854912	R	ribosomal protein S6 family protein (RFC3)	1048
	AT3G17380	5950206	5953699	F	meprin and TRAF homology domain-containing protein / MATH domain-containing protein	AT3G17390	5952193	5954088	R	S-adenosylmethionine synthetase, putative	1506
	AT3G17790	6089628	6091999	F	acid phosphatase type 5 (ACP5)	AT3G17800	6090467	6093157	R	expressed protein	1532
	AT3G17920	6137261	6142029	F	leucine-rich repeat family protein	AT3G17930	6141834	6143316	R	expressed protein	195
	AT3G18620	6408324	6411070	F	zinc finger (DHHC type) family protein	AT3G18630	6410379	6413074	R	uracil DNA glycosylase family protein	691
	AT3G18680	6427413	6430520	F	aspartate/glutamate/uridylate kinase family protein	AT3G18690	6429540	6430508	R	VQ motif-containing protein	968
	AT3G18860	6501688	6508542	F	transducin family protein / WD-40 repeat family protein	AT3G18870	6508226	6509349	R	mitochondrial transcription termination factor-related / mTERF-related	316
	AT3G18910	6521766	6523049	F	F-box family protein	AT3G18930	6521406	6525549	R	zinc finger (C3HC4-type RING finger) family protein	1283
	AT3G18960	6542515	6543682	F	transcriptional factor B3 family protein	AT3G18970	6543324	6545438	R	pentatricopeptide (PPR) repeat-containing protein	358
	AT3G19290	6687146	6690129	F	ABA-responsive element-binding protein 2 (AREB2)	AT3G19300	6690124	6693290	R	protein kinase family protein	5
	AT3G19330	6699329	6701306	F	polyadenylate-binding protein-related / PABP-related	AT3G19340	6701279	6704232	R	expressed protein	27
	AT3G19480	6752537	6754791	F	D-3-phosphoglycerate dehydrogenase, putative / 3-PGDH, putative	AT3G19490	6754122	6758267	R	sodium hydrogen antiporter, putative	669
	AT3G19590	6805651	6808599	F	WD-40 repeat family protein / mitotic checkpoint protein, putative	AT3G19600	6808591	6811748	R	NLI interacting factor (NIF) family protein	8
	AT3G19680	6840287	6842326	F	expressed protein	AT3G19690	6841970	6842856	R	pathogenesis-related protein, putative	356
	AT3G19700	6843668	6847281	F	leucine-rich repeat transmembrane protein kinase, putative	AT3G19710	6846996	6849503	R	branched-chain amino acid aminotransferase, putative / branched-chain amino acid transaminase, putative (BCAT4)	285
	AT3G19800	6876120	6878156	F	expressed protein	AT3G19810	6877581	6879405	R	expressed protein	575
	AT3G20220	7055066	7055422	F	auxin-responsive protein, putative	AT3G20230	7054834	7056764	R	50S ribosomal protein L18 family	356
	AT3G20560	7182041	7186573	F	thioredoxin family protein	AT3G20570	7186312	7187527	R	plastocyanin-like domain-containing protein	261
	AT3G20670	7229417	7230508	F	histone H2A, putative	AT3G20680	7230078	7231200	R	expressed protein	430
	AT3G20730	7247101	7249151	F	pentatricopeptide (PPR) repeat-containing protein	AT3G20740	7248815	7252458	R	fertilization-independent endosperm protein (FIE)	336
	AT3G20790	7268768	7271517	F	oxidoreductase family protein	AT3G20800	7271143	7273950	R	rcd1-like cell differentiation protein, putative	374
	AT3G20890	7319569	7321060	F	heterogeneous nuclear ribonucleoprotein, putative / hnRNP, putative	AT3G20885	7319583	7319664	R	tRNA-Ser (anticodon: GCT)	81
	AT3G21060	7377440	7380717	F	transducin family protein / WD-40 repeat family protein	AT3G21070	7379805	7383980	R	ATP-NAD kinase family protein	912
	AT3G21100	7399157	7402533	F	RNA recognition motif (RRM)-containing protein	AT3G21110	7402141	7405624	R	phosphoribosylamidoimidazole-succinocarboxamide synthase / SAICAR synthetase (PUR7)	392
	AT3G21200	7436078	7438419	F	expressed protein	AT3G21210	7438221	7440832	R	universal stress protein (USP) family protein / DC1 domain-containing protein	198
	AT3G21360	7522810	7524586	F	expressed protein	AT3G21370	7524060	7527658	R	glycosyl hydrolase family 1 protein	526
	AT3G21490	7573071	7573675	F	copper-binding family protein	AT3G21500	7573643	7576579	R	1-deoxy-D-xylulose 5-phosphate synthase, putative / 1-deoxyxylulose-5-phosphate synthase, putative / DXP-synthase, putative	32
	AT3G21810	7684437	7688623	F	zinc finger (CCCH-type) family protein	AT3G21820	7688471	7691492	R	SET domain-containing protein	152
	AT3G22200	7835165	7839048	F	4-aminobutyrate aminotransferase / gamma-amino-N-butyrate transaminase / GABA transaminase / beta-alanine--oxoglutarate aminotransferase	AT3G22210	7838791	7839474	R	expressed protein	257
	AT3G22620	8008541	8010024	F	protease inhibitor/seed storage/lipid transfer protein (LTP) family protein	AT3G22630	8009547	8010851	R	20S proteasome beta subunit D (PBD1) (PRGB)	477
	AT3G22780	8048809	8052819	F	CXC domain protein (TSO1)	AT3G22790	8052453	8057895	R	kinase interacting family protein	366
	AT3G22942	8134197	8136865	F	heterotrimeric G protein protein gamma subunit (AGG2)	AT3G22950	8135778	8137928	R	ADP-ribosylation factor, putative	1087
	AT3G22945	8135884	8136091	F	pseudogene, cyclophilin (fragment)	AT3G22950	8135778	8137928	R	ADP-ribosylation factor, putative	207
	AT3G23070	8203476	8208003	F	expressed protein	AT3G23080	8207394	8209258	R	expressed protein	609
	AT3G24020	8678745	8679663	F	disease resistance-responsive family protein	AT3G24030	8679196	8680819	R	hydroxyethylthiazole kinase family protein	467
	AT3G24560	8963767	8966968	F	expressed protein	AT3G24570	8966451	8968662	R	peroxisomal membrane 22 kDa family protein	517
	AT3G25470	9234178	9236450	F	bacterial hemolysin-related	AT3G25480	9236435	9237844	R	rhodanese-like domain-containing protein	15
	AT3G25550	9280115	9280824	F	F-box family protein	AT3G25560	9280750	9283924	R	protein kinase family protein	74
	AT3G25910	9490486	9492729	F	expressed protein	AT3G25920	9491321	9493855	R	50S ribosomal protein L15, chloroplast (CL15)	1408
	AT3G26470	9687335	9688879	F	expressed protein	AT3G26480	9688510	9692064	R	transducin family protein / WD-40 repeat family protein	369
	AT3G26680	9802451	9805519	F	DNA cross-link repair protein-related	AT3G26690	9805490	9806952	R	MutT/nudix family protein	29
	AT3G26840	9894031	9897574	F	esterase/lipase/thioesterase family protein	AT3G26850	9896779	9899243	R	expressed protein	795
	AT3G27110	9999133	10001464	F	peptidase M48 family protein	AT3G27120	10000931	10003372	R	spastin ATPase, putative	533
	AT3G27170	10025254	10028435	F	chloride channel protein (CLC-b)	AT3G27180	10028074	10031306	R	expressed protein	361
	AT3G27750	10286057	10286728	F	expressed protein	AT3G27770	10286072	10288979	R	expressed protein	656
	AT3G27980	10395141	10397098	F	pectinesterase family protein	AT3G27990	10393975	10399405	R	expressed protein	1957
	AT3G28730	10786126	10790386	F	structure-specific recognition protein 1 / high mobility group protein / HMG protein	AT3G28740	10789935	10791790	R	cytochrome P450 family protein	451
	AT3G29320	11254059	11259051	F	glucan phosphorylase, putative	AT3G29330	11258939	11260290	R	expressed protein	112
	AT3G31996	12985205	12985507	F	pseudogene, hypothetical protein	AT3G31993	12984107	12985219	R	CACTA-like transposase family (Ptta/En/Spm)	14
	AT3G33530	14096340	14104656	F	transducin family protein / WD-40 repeat family protein	AT3G33520	14104642	14106535	R	actin-related protein 6 (ARP6)	14
	AT3G43359	15327160	15328212	F	pseudogene, similar to putative helicase	AT3G43358	15324028	15327195	R	copia-like retrotransposon family	35
	AT3G45050	16486964	16488948	F	expressed protein	AT3G45060	16488656	16490467	R	high-affinity nitrate transporter, putative	292
	AT3G45290	16628529	16632355	F	seven transmembrane MLO family protein / MLO-like protein 3 (MLO3)	AT3G45300	16632060	16636033	R	isovaleryl-CoA-dehydrogenase (IVD)	295
	AT3G45590	16743579	16745246	F	tRNA-splicing endonuclease, putative	AT3G45600	16744740	16746936	R	senescence-associated family protein	506
	AT3G45970	16907151	16908293	F	expansin family protein (EXPL1)	AT3G45980	16907801	16908998	R	histone H2B	492
	AT3G46220	16990060	16995776	F	expressed protein	AT3G46230	16994886	16995826	R	17.4 kDa class I heat shock protein (HSP17.4-CI)	890
	AT3G46930	17296628	17299017	F	protein kinase family protein	AT3G46940	17298756	17299937	R	deoxyuridine 5'-triphosphate nucleotidohydrolase family	261
	AT3G46950	17300354	17302185	F	mitochondrial transcription termination factor-related / mTERF-related	AT3G46960	17301989	17309052	R	DEAD/DEAH box helicase, putative	196
	AT3G47440	17493010	17494364	F	major intrinsic family protein / MIP family protein	AT3G47450	17494053	17497332	R	expressed protein	311
	AT3G47460	17497750	17504738	F	SMC2-like condensin, putative	AT3G47470	17504357	17506018	R	chlorophyll A-B binding protein 4, chloroplast / LHCI type III CAB-4 (CAB4)	381
	AT3G47550	17534443	17536888	F	zinc finger (C3HC4-type RING finger) family protein	AT3G47560	17536162	17538008	R	esterase/lipase/thioesterase family protein	726
	AT3G47580	17543633	17547044	F	leucine-rich repeat transmembrane protein kinase, putative	AT3G47590	17546605	17548508	R	esterase/lipase/thioesterase family protein	439
	AT3G47660	17582289	17585790	F	regulator of chromosome condensation (RCC1) family protein	AT3G47670	17585770	17586803	R	invertase/pectin methylesterase inhibitor family protein	20
	AT3G47720	17603610	17605611	F	expressed protein	AT3G47730	17605045	17609881	R	ABC transporter family protein	566
	AT3G47800	17645795	17648595	F	aldose 1-epimerase family protein	AT3G47810	17647479	17650613	R	calcineurin-like phosphoesterase family protein	1116
	AT3G47950	17703687	17709837	F	ATPase, plasma membrane-type, putative / proton pump, putative	AT3G47960	17708927	17711754	R	proton-dependent oligopeptide transport (POT) family protein	910
	AT3G48190	17808319	17839576	F	ataxia-telangiectasia mutated protein (Atm)	AT3G48195	17839572	17843716	R	phox (PX) domain-containing protein	4
	AT3G48320	17902226	17903789	F	cytochrome P450 71A21, putative (CYP71A21)	AT3G48330	17903400	17904960	R	protein-L-isoaspartate O-methyltransferase / PIMT (PCM)	389
	AT3G48680	18046092	18047789	F	bacterial transferase hexapeptide repeat-containing protein	AT3G48690	18047382	18049219	R	expressed protein	407
	AT3G49180	18240751	18243209	F	transducin family protein / WD-40 repeat family protein	AT3G49190	18242861	18245370	R	condensation domain-containing protein	348
	AT3G49710	18448830	18450995	F	pentatricopeptide (PPR) repeat-containing protein	AT3G49720	18450988	18453182	R	expressed protein	7
	AT3G49890	18510221	18511705	F	expressed protein	AT3G49900	18511620	18513599	R	BTB/POZ domain-containing protein	85
	AT3G50230	18631581	18634182	F	leucine-rich repeat transmembrane protein kinase, putative	AT3G50240	18634079	18639864	R	kinesin motor protein-related	103
	AT3G50430	18724678	18728654	F	expressed protein	AT3G50440	18728293	18729377	R	hydrolase, alpha/beta fold family protein	361
	AT3G50835	18907852	18907924	F	tRNA-Val (anticodon: TAC)	AT3G50840	18907158	18909598	R	phototropic-responsive NPH3 family protein	72
	AT3G50860	18912978	18915178	F	clathrin adaptor complex small chain family protein	AT3G50850	18912323	18913334	R	expressed protein	356
	AT3G50950	18946695	18949666	F	disease resistance protein (CC-NBS-LRR class), putative	AT3G50960	18948325	18951365	R	expressed protein	1341
	AT3G51390	19086555	19089096	F	zinc finger (DHHC type) family protein	AT3G51400	19088829	19089934	R	expressed protein	267
	AT3G51520	19121628	19123739	F	diacylglycerol acyltransferase family	AT3G51530	19123399	19125622	R	F-box family protein	340
	AT3G52030	19312850	19315205	F	F-box family protein / WD-40 repeat family protein	AT3G52040	19315151	19315839	R	expressed protein	54
	AT3G52105	19334310	19334805	F	expressed protein	AT3G52110	19334761	19336629	R	expressed protein	44
	AT3G52210	19377997	19380772	F	mRNA capping enzyme family protein	AT3G52220	19380340	19382033	R	expressed protein	432
	AT3G52340	19418045	19420435	F	sucrose-phosphatase 2 (SPP2)	AT3G52345	19420346	19420417	R	tRNA-Cys (anticodon: GCA)	71
	AT3G52380	19432375	19434072	F	33 kDa ribonucleoprotein, chloroplast, putative / RNA-binding protein cp33, putative	AT3G52390	19433692	19436161	R	tatD-related deoxyribonuclease family protein	380
	AT3G52850	19598799	19602925	F	vacuolar sorting receptor, putative	AT3G52860	19602826	19603743	R	expressed protein	99
	AT3G53110	19698765	19701639	F	DEAD/DEAH box helicase, putative	AT3G53120	19701558	19703480	R	expressed protein	81
	AT3G53240	19744791	19750159	F	leucine-rich repeat family protein	AT3G53235	19744816	19745673	R	expressed protein	857
	AT3G53530	19856150	19858334	F	heavy-metal-associated domain-containing protein	AT3G53540	19857478	19861946	R	expressed protein	856
	AT3G54110	20049670	20052179	F	plant uncoupling mitochondrial protein (PUMP)	AT3G54120	20051974	20053318	R	reticulon family protein (RTNLB12)	205
	AT3G54450	20169518	20172983	F	proton-dependent oligopeptide transport (POT) family protein	AT3G54460	20172939	20178246	R	SNF2 domain-containing protein / helicase domain-containing protein / F-box family protein	44
	AT3G54490	20184643	20186895	F	eukaryotic rpb5 RNA polymerase subunit family protein	AT3G54500	20186382	20189958	R	expressed protein	513
	AT3G54780	20289855	20292529	F	zinc finger (C3HC4-type RING finger) family protein	AT3G54790	20291469	20296104	R	armadillo/beta-catenin repeat family protein / U-box domain-containing protein	1060
	AT3G55390	20545592	20546658	F	integral membrane family protein	AT3G55400	20546608	20550044	R	methionyl-tRNA synthetase / methionine--tRNA ligase / MetRS (cpMetRS)	50
	AT3G55470	20575222	20577665	F	C2 domain-containing protein	AT3G55480	20577226	20582227	R	adaptin family protein	439
	AT3G55520	20604691	20606324	F	immunophilin, putative / FKBP-type peptidyl-prolyl cis-trans isomerase, putative	AT3G55530	20606115	20608552	R	zinc finger (C3HC4-type RING finger) family protein	209
	AT3G55830	20726080	20729017	F	glycosyltransferase family protein 47	AT3G55840	20727974	20729845	R	expressed protein	1043
	AT3G55910	20753878	20754458	F	expressed protein	AT3G55920	20754426	20756053	R	peptidyl-prolyl cis-trans isomerase, putative / cyclophilin, putative / rotamase, putative	32
	AT3G56030	20802240	20803471	F	pentatricopeptide (PPR) repeat-containing protein	AT3G56040	20803052	20808551	R	expressed protein	419
	AT3G56310	20893782	20897302	F	alpha-galactosidase, putative / melibiase, putative / alpha-D-galactoside galactohydrolase, putative	AT3G56320	20896469	20900635	R	nucleotidyltransferase family protein	833
	AT3G56450	20941536	20943848	F	alpha-soluble NSF attachment protein 1 / alpha-SNAP1 (ASNAP1)	AT3G56460	20943674	20945466	R	oxidoreductase, zinc-binding dehydrogenase family protein	174
	AT3G56500	20954617	20954949	F	serine-rich protein-related	AT3G56510	20954907	20957639	R	TBP-binding protein, putative	42
	AT3G56740	21026350	21029521	F	ubiquitin-associated (UBA)/TS-N domain-containing protein	AT3G56750	21029068	21031410	R	expressed protein	453
	AT3G56900	21077129	21080879	F	aladin-related / adracalin-related	AT3G56910	21080395	21081312	R	expressed protein	484
	AT3G56940	21087524	21089571	F	dicarboxylate diiron protein, putative (Crd1)	AT3G56950	21088985	21090810	R	small basic membrane integral family protein	586
	AT3G57860	21437291	21439827	F	expressed protein	AT3G57870	21439624	21441155	R	ubiquitin-conjugating enzyme, putative	203
	AT3G58130	21538617	21540876	F	N-acetylglucosaminyl-phosphatidylinositol de-N-acetylase-related	AT3G58140	21540708	21543549	R	phenylalanyl-tRNA synthetase class IIc family protein	168
	AT3G58510	21650955	21654772	F	DEAD box RNA helicase, putative (RH11)	AT3G58520	21654333	21656463	R	expressed protein	439
	AT3G58540	21659570	21660364	F	expressed protein	AT3G58550	21660341	21661264	R	protease inhibitor/seed storage/lipid transfer protein (LTP) family protein	23
	AT3G58590	21677059	21679464	F	pentatricopeptide (PPR) repeat-containing protein	AT3G58600	21679173	21682140	R	expressed protein	291
	AT3G58710	21725984	21728129	F	WRKY family transcription factor	AT3G58720	21727897	21728869	R	zinc finger (C3HC4-type RING finger) family protein	232
	AT3G59030	21830048	21833015	F	transparent testa 12 protein (TT12) / multidrug transporter-like protein	AT3G59040	21832326	21835289	R	pentatricopeptide (PPR) repeat-containing protein	689
	AT3G59110	21865697	21869181	F	protein kinase family protein	AT3G59120	21868853	21871198	R	DC1 domain-containing protein	328
	AT3G59300	21929432	21933683	F	expressed protein	AT3G59310	21932723	21935392	R	expressed protein	960
	AT3G59940	22153877	22155301	F	kelch repeat-containing F-box family protein	AT3G59950	22153881	22158613	R	autophagy 4b (APG4b)	1420
	AT3G59970	22162198	22165460	F	methylenetetrahydrofolate reductase 1 (MTHFR1)	AT3G59980	22165221	22166618	R	tRNA-binding region domain-containing protein	239
	AT3G60340	22315148	22317899	F	palmitoyl protein thioesterase family protein	AT3G60350	22317084	22322161	R	armadillo/beta-catenin repeat family protein / F-box family protein	815
	AT3G60730	22455865	22458248	F	pectinesterase family protein	AT3G60740	22458244	22464339	R	tubulin folding cofactor D	4
	AT3G60810	22481494	22483079	F	expressed protein	AT3G60820	22482730	22484904	R	20S proteasome beta subunit F1 (PBF1)	349
	AT3G60910	22512675	22514347	F	expressed protein	AT3G60920	22514303	22524006	R	beige/BEACH domain-containing protein	44
	AT3G61080	22618105	22620074	F	fructosamine kinase family protein	AT3G61090	22620069	22620797	R	expressed protein	5
	AT3G61160	22646858	22649792	F	shaggy-related protein kinase beta / ASK-beta (ASK2)	AT3G61170	22649666	22652212	R	pentatricopeptide (PPR) repeat-containing protein	126
	AT3G61220	22673962	22675468	F	short-chain dehydrogenase/reductase (SDR) family protein	AT3G61230	22674961	22676572	R	LIM domain-containing protein	507
	AT3G61300	22698545	22701978	F	C2 domain-containing protein	AT3G61310	22701167	22703797	R	DNA-binding family protein	811
	AT3G61350	22713661	22717114	F	SKP1 interacting partner 4 (SKIP4)	AT3G61360	22715279	22717113	R	pentatricopeptide (PPR) repeat-containing protein	1834
	AT3G61370	22717287	22719900	F	expressed protein	AT3G61380	22719459	22722254	R	expressed protein	441
	AT3G61540	22784361	22786802	F	peptidase family protein	AT3G61530	22782444	22784765	R	ketopantoate hydroxymethyltransferase family protein	404
	AT3G61560	22788865	22791166	F	reticulon family protein (RTNLB6)	AT3G61570	22790461	22794809	R	intracellular protein transport protein USO1-related	705
	AT3G62010	22975652	22982754	F	expressed protein	AT3G62020	22982333	22983222	R	germin-like protein (GLP10)	421
	AT3G62030	22984585	22986345	F	peptidyl-prolyl cis-trans isomerase, chloroplast / cyclophilin / rotamase / cyclosporin A-binding protein (ROC4)	AT3G62040	22986222	22987493	R	haloacid dehalogenase-like hydrolase family protein	123
	AT3G62080	22997151	22999743	F	SNF7 family protein	AT3G62090	22999522	23001684	R	basic helix-loop-helix (bHLH) protein, putative	221
	AT3G62580	23157804	23159326	F	expressed protein	AT3G62590	23158896	23161328	R	lipase class 3 family protein	430
	AT3G62830	23243514	23246328	F	NAD-dependent epimerase/dehydratase family protein	AT3G62840	23246086	23247791	R	small nuclear ribonucleoprotein D2, putative / snRNP core protein D2, putative / Sm protein D2, putative	242
	AT3G63130	23335596	23337888	F	RAN GTPase activating protein 1 (RanGAP1)	AT3G63140	23337347	23339684	R	mRNA-binding protein, putative	541
	AT3G63170	23345327	23347732	F	expressed protein	AT3G63180	23347293	23351211	R	expressed protein	439
	AT3G63400	23422998	23426945	F	peptidyl-prolyl cis-trans isomerase cyclophilin-type family protein	AT3G63410	23426190	23428093	R	chloroplast inner envelope membrane protein, putative (APG1)	755
	AT3G63470	23449449	23452035	F	serine carboxypeptidase, putative	AT3G63480	23450847	23454981	R	kinesin heavy chain, putative	1188
	AT3G63490	23455190	23457820	F	ribosomal protein L1 family protein	AT3G63500	23456858	23461169	R	expressed protein	962
	AT4G00360	160768	163002	F	cytochrome P450, putative	AT4G00370	161539	166357	R	sugar transporter family protein	1463
	AT4G00490	222348	225457	F	beta-amylase, putative / 1,4-alpha-D-glucan maltohydrolase, putative	AT4G00500	224992	227396	R	lipase class 3 family protein / calmodulin-binding heat-shock protein-related	465
	AT4G00660	274257	278677	F	DEAD/DEAH box helicase, putative	AT4G00670	278434	279170	R	remorin family protein	243
	AT4G00750	314353	317507	F	dehydration-responsive family protein	AT4G00752	317191	320877	R	UBX domain-containing protein	316
	AT4G00830	352051	355598	F	RNA recognition motif (RRM)-containing protein	AT4G00840	355553	356644	R	zinc finger (DHHC type) family protein	45
	AT4G01026	447090	448510	F	expressed protein	AT4G01030	448336	449838	R	pentatricopeptide (PPR) repeat-containing protein	174
	AT4G01570	679472	681940	F	pentatricopeptide (PPR) repeat-containing protein	AT4G01575	681868	682583	R	serine protease inhibitor, Kazal-type family protein	72
	AT4G01660	708544	711256	F	ABC1 family protein	AT4G01670	710535	712643	R	expressed protein	721
	AT4G01690	729892	732734	F	protoporphyrinogen oxidase (PPOX)	AT4G01700	732010	733510	R	chitinase, putative	724
	AT4G01895	819957	820379	F	systemic acquired resistance (SAR) regulator protein NIMIN-1-related	AT4G01897	819957	821484	R	expressed protein	422
	AT4G01935	841102	842197	F	expressed protein	AT4G01940	841989	843459	R	nitrogen fixation NifU-like family protein	208
	AT4G02200	972707	974692	F	drought-responsive family protein	AT4G02210	973924	976129	R	expressed protein	768
	AT4G02400	1054243	1058236	F	U3 ribonucleoprotein (Utp) family protein	AT4G02405	1057999	1059671	R	expressed protein	237
	AT4G02440	1072481	1073779	F	F-box family protein	AT4G02450	1073774	1075878	R	glycine-rich protein	5
	AT4G02610	1147634	1149577	F	tryptophan synthase, alpha subunit, putative	AT4G02620	1149248	1151346	R	vacuolar ATPase subunit F family protein	329
	AT4G02700	1188984	1193611	F	sulfate transporter	AT4G02710	1193516	1197061	R	kinase interacting family protein	95
	AT4G02840	1264627	1266486	F	small nuclear ribonucleoprotein D1, putative / snRNP core protein D1, putative / Sm protein D1, putative	AT4G02850	1266463	1268612	R	phenazine biosynthesis PhzC/PhzF family protein	23
	AT4G03070	1358432	1359644	F	2-oxoglutarate-dependent dioxygenase (AOP1.2)	AT4G03080	1359349	1365451	R	kelch repeat-containing serine/threonine phosphoesterase family protein	295
	AT4G03140	1392601	1393662	F	short-chain dehydrogenase/reductase (SDR) family protein	AT4G03150	1393614	1394574	R	expressed protein	48
	AT4G03180	1403201	1405570	F	expressed protein	AT4G03190	1404445	1407139	R	F-box family protein (FBL18)	1125
	AT4G04320	2113528	2116682	F	malonyl-CoA decarboxylase family protein	AT4G04330	2116551	2118592	R	expressed protein	131
	AT4G04460	2224549	2227872	F	aspartyl protease family protein	AT4G04470	2227659	2229256	R	peroxisomal membrane protein 22 kDa (PMP22)	213
	AT4G04860	2459878	2461737	F	Der1-like family protein / degradation in the ER-like family protein	AT4G04870	2461211	2464141	R	CDP-alcohol phosphatidyltransferase family protein	526
	AT4G04930	2509131	2511060	F	fatty acid desaturase family protein	AT4G04940	2511026	2517191	R	transducin family protein / WD-40 repeat family protein	34
	AT4G05450	2758653	2760895	F	adrenodoxin-like ferredoxin 2	AT4G05460	2760691	2762413	R	F-box family protein (FBL20)	204
	AT4G08096	5001482	5002939	F	gypsy-like retrotransposon family	AT4G08095	4998057	5001539	R	gypsy-like retrotransposon family	57
	AT4G08320	5252815	5255516	F	tetratricopeptide repeat (TPR)-containing protein	AT4G08330	5254654	5256701	R	expressed protein	862
	AT4G08580	5461488	5463904	F	microfibrillar-associated protein-related	AT4G08590	5463892	5466653	R	zinc finger (C3HC4-type RING finger) family protein	12
	AT4G08685	5550426	5551816	F	pollen Ole e 1 allergen and extensin family protein	AT4G08690	5550598	5553135	R	SEC14 cytosolic factor family protein / phosphoglyceride transfer family protein	1218
	AT4G08930	5729189	5730858	F	thioredoxin-related	AT4G08940	5730400	5732183	R	expressed protein	458
	AT4G09000	5775263	5777478	F	14-3-3-like protein GF14 chi / general regulatory factor 1 (GRF1)	AT4G09010	5777080	5779418	R	L-ascorbate peroxidase, chloroplast, putative	398
	AT4G09750	6146687	6148811	F	short-chain dehydrogenase/reductase (SDR) family protein	AT4G09760	6148755	6151396	R	choline kinase, putative	56
	AT4G09830	6188764	6190850	F	expressed protein	AT4G09840	6190250	6191661	R	expressed protein	600
	AT4G09970	6245958	6248159	F	expressed protein	AT4G09980	6247732	6252285	R	methyltransferase MT-A70 family protein	427
	AT4G10020	6268313	6270332	F	short-chain dehydrogenase/reductase (SDR) family protein	AT4G10030	6269787	6273237	R	hydrolase, alpha/beta fold family protein	545
	AT4G10100	6308690	6309512	F	molybdenum cofactor synthesis family protein	AT4G10110	6309389	6310865	R	RNA recognition motif (RRM)-containing protein	123
	AT4G10270	6374730	6375206	F	wound-responsive family protein	AT4G10280	6374742	6376107	R	expressed protein	464
	AT4G10470	6476010	6478339	F	expressed protein	AT4G10480	6477872	6479160	R	nascent polypeptide associated complex alpha chain protein, putative / alpha-NAC, putative	467
	AT4G10640	6571895	6574423	F	calmodulin-binding family protein	AT4G10650	6574412	6576227	R	GTP-binding family protein	11
	AT4G10750	6618672	6619935	F	HpcH/HpaI aldolase family protein	AT4G10760	6619480	6623347	R	methyltransferase MT-A70, putative	455
	AT4G11590	7008597	7009790	F	F-box family protein	AT4G11600	7009763	7011350	R	glutathione peroxidase, putative	27
	AT4G11660	7042627	7044702	F	heat shock factor protein 7 (HSF7) / heat shock transcription factor 7 (HSTF7)	AT4G11670	7044395	7053085	R	expressed protein	307
	AT4G11970	7180431	7184048	F	YT521-B-like family protein	AT4G11980	7183644	7185568	R	MutT/nudix family protein	404
	AT4G12070	7231816	7234495	F	expressed protein	AT4G12065	7232793	7232865	R	tRNA-Ala (anticodon: AGC)	72
	AT4G12240	7287889	7288983	F	zinc finger (C2H2 type) family protein	AT4G12250	7288793	7290896	R	NAD-dependent epimerase/dehydratase family protein	190
	AT4G13270	7731276	7733162	F	expressed protein	AT4G13280	7733157	7736741	R	terpene synthase/cyclase family protein	5
	AT4G13360	7775133	7778216	F	enoyl-CoA hydratase/isomerase family protein	AT4G13370	7777789	7780362	R	expressed protein	427
	AT4G13580	7900370	7901262	F	disease resistance-responsive family protein	AT4G13590	7900370	7903940	R	expressed protein	892
	AT4G14100	8120715	8122406	F	expressed protein	AT4G14090	8122185	8123830	R	UDP-glucoronosyl/UDP-glucosyl transferase family protein	221
	AT4G14700	8422226	8424755	F	replication control protein, putative	AT4G14710	8424675	8426550	R	iron-deficiency-responsive protein, putative	80
	AT4G15130	8637663	8639625	F	cholinephosphate cytidylyltransferase, putative / phosphorylcholine transferase, putative / CTP:phosphocholine cytidylyltransferase, putative	AT4G15140	8639422	8640292	R	expressed protein	203
	AT4G15475	8845874	8849279	F	F-box family protein (FBL4)	AT4G15480	8848849	8850514	R	UDP-glucoronosyl/UDP-glucosyl transferase family protein	430
	AT4G15545	8875918	8877755	F	expressed protein	AT4G15550	8877486	8879325	R	UDP-glucose:indole-3-acetate beta-D-glucosyltransferase (IAGLU)	269
	AT4G15720	8949458	8951926	F	pentatricopeptide (PPR) repeat-containing protein	AT4G15730	8951111	8957630	R	expressed protein	815
	AT4G15820	8992983	8995493	F	wound-responsive protein-related	AT4G15830	8995126	8996614	R	expressed protein	367
	AT4G16400	9260587	9261861	F	expressed protein	AT4G16410	9261708	9262614	R	expressed protein	153
	AT4G17010	9575831	9577922	F	expressed protein	AT4G17020	9577443	9581390	R	transcription factor-related	479
	AT4G17270	9676140	9679153	F	Mo25 family protein	AT4G17280	9678541	9680401	R	auxin-responsive family protein	612
	AT4G17350	9701144	9703838	F	expressed protein	AT4G17360	9703187	9705480	R	formyltetrahydrofolate deformylase, putative	651
	AT4G17520	9771343	9773605	F	nuclear RNA-binding protein, putative	AT4G17530	9773094	9775598	R	Ras-related GTP-binding protein, putative	511
	AT4G17540	9775868	9777827	F	expressed protein	AT4G17550	9777661	9779751	R	transporter-related	166
	AT4G17830	9915893	9918256	F	peptidase M20/M25/M40 family protein	AT4G17840	9918067	9920488	R	expressed protein	189
	AT4G18120	10038890	10042023	F	RNA recognition motif (RRM)-containing protein	AT4G18130	10041878	10045960	R	phytochrome E (PHYE)	145
	AT4G18370	10149203	10151722	F	protease HhoA, chloroplast (SPPA) (HHOA)	AT4G18372	10151127	10152104	R	small nuclear ribonucleoprotein-related / snRNP-related	595
	AT4G18395	10169455	10169941	F	expressed protein	AT4G18400	10169877	10171268	R	expressed protein	64
	AT4G18470	10192920	10195673	F	negative regulator of systemic acquired resistance (SNI1)	AT4G18460	10195548	10196807	R	D-Tyr-tRNA(Tyr) deacylase family protein	125
	AT4G18570	10231229	10234704	F	proline-rich family protein	AT4G18580	10234421	10236056	R	expressed protein	283
	AT4G18770	10311041	10313250	F	myb family transcription factor (MYB98)	AT4G18780	10312665	10316797	R	cellulose synthase, catalytic subunit (IRX1)	585
	AT4G19100	10453464	10454370	F	expressed protein	AT4G19095	10452903	10453532	R	expressed protein	68
	AT4G19140	10469675	10472152	F	expressed protein	AT4G19150	10471346	10472753	R	ankyrin repeat family protein	806
	AT4G19650	10691684	10695176	F	mitochondrial transcription termination factor-related / mTERF-related	AT4G19645	10689856	10691734	R	expressed protein	50
	AT4G19790	10755976	10756818	F	copia-like retrotransposon family	AT4G19780	10755060	10755980	R	copia-like retrotransposon family	4
	AT4G20030	10846352	10847741	F	RNA recognition motif (RRM)-containing protein	AT4G20040	10847343	10849125	R	expressed protein	398
	AT4G20110	10875299	10878740	F	vacuolar sorting receptor, putative	AT4G20115	10878734	10878807	R	tRNA-Thr (anticodon: AGT)	6
	AT4G20300	10955448	10959223	F	expressed protein	AT4G20290	10955169	10955594	R	expressed protein	146
	AT4G20760	11129026	11130781	F	short-chain dehydrogenase/reductase (SDR) family protein	AT4G20770	11130773	11132995	R	pentatricopeptide (PPR) repeat-containing protein	8
	AT4G21160	11284168	11287165	F	zinc finger and C2 domain protein (ZAC)	AT4G21170	11286766	11288641	R	pentatricopeptide (PPR) repeat-containing protein	399
	AT4G21180	11288939	11292776	F	DNAJ heat shock N-terminal domain-containing protein / sec63 domain-containing protein	AT4G21190	11291508	11294019	R	pentatricopeptide (PPR) repeat-containing protein	1268
	AT4G21300	11336489	11339062	F	pentatricopeptide (PPR) repeat-containing protein	AT4G21310	11339058	11340080	R	expressed protein	4
	AT4G21366	11383552	11383966	F	S-locus protein kinase-related	AT4G21370	11383895	11387147	R	S-locus protein kinase, putative	71
	AT4G21470	11431135	11433332	F	riboflavin kinase/FAD synthetase family protein	AT4G21480	11433314	11435296	R	glucose transporter, putative	18
	AT4G21760	11561241	11563962	F	glycosyl hydrolase family 1 protein	AT4G21770	11563625	11566357	R	pseudouridine synthase family protein	337
	AT4G21800	11572802	11575504	F	ATP-binding family protein	AT4G21810	11575271	11577165	R	Der1-like family protein / degradation in the ER-like family protein	233
	AT4G22270	11773340	11775984	F	expressed protein	AT4G22265	11774473	11774558	R	tRNA-Tyr (anticodon: GTA)	85
	AT4G22270	11773340	11775984	F	expressed protein	AT4G22280	11775981	11778135	R	F-box family protein	3
	AT4G22730	11941395	11943750	F	leucine-rich repeat transmembrane protein kinase, putative	AT4G22740	11942812	11945967	R	glycine-rich protein	938
	AT4G23530	12279085	12280861	F	expressed protein	AT4G23540	12279918	12284693	R	expressed protein	943
	AT4G23610	12314035	12314839	F	expressed protein	AT4G23620	12314035	12316725	R	50S ribosomal protein-related	804
	AT4G23635	12320120	12320203	F	tRNA-Leu (anticodon: CAA)	AT4G23640	12320162	12324479	R	potassium transporter / tiny root hair 1 protein (TRH1)	41
	AT4G23800	12390177	12393008	F	high mobility group (HMG1/2) family protein	AT4G23810	12392383	12393951	R	WRKY family transcription factor	625
	AT4G23885	12419404	12420477	F	expressed protein	AT4G23890	12420424	12421474	R	expressed protein	53
	AT4G24010	12466401	12469770	F	cellulose synthase family protein	AT4G24015	12469755	12471271	R	zinc finger (RING-H2 type) protein-related	15
	AT4G24220	12564955	12567274	F	expressed protein	AT4G24230	12565101	12568856	R	acyl-CoA binding protein, putative / ACBP, putative	2173
	AT4G24350	12609538	12611477	F	phosphorylase family protein	AT4G24370	12611038	12612141	R	expressed protein	439
	AT4G24380	12612546	12614027	F	expressed protein	AT4G24390	12613086	12616127	R	F-box family protein (FBX14)	941
	AT4G24940	12823506	12826210	F	SUMO activating enzyme 1a (SAE1a)	AT4G24930	12821233	12823752	R	thylakoid lumenal 17.9 kDa protein, chloroplast	246
	AT4G25610	13063273	13067949	F	zinc finger (C2H2 type) family protein	AT4G25620	13066779	13069688	R	hydroxyproline-rich glycoprotein family protein	1170
	AT4G26090	13224347	13227881	F	disease resistance protein RPS2 (CC-NBS-LRR class), putative	AT4G26100	13224347	13230806	R	casein kinase, putative	3534
	AT4G26230	13285837	13286800	F	60S ribosomal protein L31 (RPL31B)	AT4G26240	13286786	13288980	R	expressed protein	14
	AT4G26380	13338087	13341569	F	DC1 domain-containing protein	AT4G26385	13341502	13341575	R	tRNA-Ile (anticodon: AAT)	67
	AT4G26430	13355000	13357610	F	COP9 signalosome subunit 6 / CSN subunit 6 (CSN6B)	AT4G26440	13357604	13359558	R	WRKY family transcription factor	6
	AT4G26680	13454859	13456424	F	pentatricopeptide (PPR) repeat-containing protein	AT4G26690	13456034	13460025	R	glycerophosphoryl diester phosphodiesterase family protein	390
	AT4G26770	13482082	13484846	F	phosphatidate cytidylyltransferase, putative / CDP-diglyceride synthetase, putative	AT4G26780	13484845	13486777	R	co-chaperone grpE family protein	1
	AT4G26900	13515488	13520317	F	imidazole glycerol phosphate synthase hisHF, chloroplast / IGP synthase / ImGPP synthase / IGPS	AT4G26910	13519817	13523220	R	2-oxoacid dehydrogenase family protein	500
	AT4G26965	13539648	13542403	F	NADH:ubiquinone oxidoreductase family protein	AT4G26960	13538749	13539659	R	expressed protein	11
	AT4G26970	13542924	13549101	F	aconitate hydratase, cytoplasmic, putative / citrate hydro-lyase/aconitase, putative	AT4G26980	13548552	13550721	R	expressed protein	549
	AT4G27030	13571957	13572928	F	expressed protein	AT4G27040	13572444	13575544	R	expressed protein	484
	AT4G27380	13701262	13703156	F	expressed protein	AT4G27390	13703145	13704699	R	expressed protein	11
	AT4G27530	13752646	13753236	F	expressed protein	AT4G27540	13753219	13754751	R	prenylated rab acceptor (PRA1) protein-related	17
	AT4G27690	13823603	13826387	F	vacuolar protein sorting-associated protein 26, putative / VPS26, putative	AT4G27700	13826380	13827829	R	rhodanese-like domain-containing protein	7
	AT4G28010	13930365	13933276	F	pentatricopeptide (PPR) repeat-containing protein	AT4G28020	13932856	13935321	R	expressed protein	420
	AT4G28040	13940607	13942829	F	nodulin MtN21 family protein	AT4G28050	13942013	13943738	R	senescence-associated protein, putative	816
	AT4G28070	13945898	13949304	F	AFG1-like ATPase family protein	AT4G28080	13948609	13957424	R	expressed protein	695
	AT4G28220	13993003	13998353	F	NADH dehydrogenase-related	AT4G28230	13995793	13997313	R	expressed protein	1520
	AT4G28220	13993003	13998353	F	NADH dehydrogenase-related	AT4G28240	13997800	13998352	R	wound-responsive protein-related	552
	AT4G28310	14017414	14018554	F	expressed protein	AT4G28320	14018189	14020223	R	glycosyl hydrolase family 5 protein / cellulase family protein	365
	AT4G28370	14035616	14041672	F	zinc finger (C3HC4-type RING finger) family protein	AT4G28380	14039762	14040937	R	leucine-rich repeat family protein	1175
	AT4G28370	14035616	14041672	F	zinc finger (C3HC4-type RING finger) family protein	AT4G28390	14040745	14043251	R	ADP, ATP carrier protein, mitochondrial, putative / ADP/ATP translocase, putative / adenine nucleotide translocator, putative	927
	AT4G28400	14048360	14050341	F	protein phosphatase 2C, putative / PP2C, putative	AT4G28405	14050140	14050807	R	Expressed protein	201
	AT4G28760	14207467	14212050	F	expressed protein	AT4G28770	14211328	14213677	R	expressed protein	722
	AT4G29000	14293519	14297072	F	tesmin/TSO1-like CXC domain-containing protein	AT4G29010	14296679	14302066	R	abnormal inflorescence meristem 1 / fatty acid multifunctional protein (AIM1)	393
	AT4G29120	14350864	14352018	F	6-phosphogluconate dehydrogenase NAD-binding domain-containing protein	AT4G29130	14350864	14355109	R	hexokinase 1 (HXK1)	1154
	AT4G29210	14400926	14403739	F	gamma-glutamyltranspeptidase family protein	AT4G29220	14403041	14406511	R	phosphofructokinase family protein	698
	AT4G29250	14420695	14422287	F	transferase family protein	AT4G29260	14422182	14423609	R	acid phosphatase class B family protein	105
	AT4G29510	14491631	14494007	F	protein arginine N-methyltransferase, putative	AT4G29520	14493920	14495735	R	expressed protein	87
	AT4G29830	14597699	14599264	F	transducin family protein / WD-40 repeat family protein	AT4G29840	14597716	14601061	R	threonine synthase, chloroplast	1548
	AT4G29890	14608841	14610954	F	choline monooxygenase, putative (CMO-like)	AT4G29900	14610889	14618781	R	calcium-transporting ATPase, plasma membrane-type, putative / Ca2+-ATPase, putative (ACA10)	65
	AT4G30420	14877075	14878920	F	nodulin MtN21 family protein	AT4G30430	14878789	14880337	R	senescence-associated family protein	131
	AT4G30480	14897403	14899127	F	tetratricopeptide repeat (TPR)-containing protein	AT4G30490	14899041	14902150	R	AFG1-like ATPase family protein	86
	AT4G30610	14944135	14948611	F	serine carboxypeptidase S10 family protein	AT4G30620	14948592	14950078	R	expressed protein	19
	AT4G31010	15106650	15108967	F	expressed protein	AT4G31020	15108107	15110183	R	expressed protein	860
	AT4G31115	15130081	15132041	F	expressed protein	AT4G31120	15132040	15136635	R	Skb1 methyltransferase family protein	1
	AT4G31290	15185997	15188490	F	ChaC-like family protein	AT4G31280	15185807	15186011	R	hypothetical protein	14
	AT4G31410	15243729	15245844	F	expressed protein	AT4G31420	15245822	15247930	R	zinc finger (C2H2 type) family protein	22
	AT4G31850	15403026	15406364	F	pentatricopeptide (PPR) repeat-containing protein	AT4G31860	15405953	15408997	R	protein phosphatase 2C, putative / PP2C, putative	411
	AT4G32265	15576656	15576728	F	tRNA-Arg (anticodon: TCT)	AT4G32270	15575021	15579695	R	UDP-sugar transporter-related	72
	AT4G32450	15661098	15662711	F	pentatricopeptide (PPR) repeat-containing protein	AT4G32460	15662272	15664983	R	expressed protein	439
	AT4G32560	15713859	15716665	F	paramyosin-related	AT4G32570	15716039	15718864	R	expressed protein	626
	AT4G32930	15898840	15900824	F	expressed protein	AT4G32940	15900273	15903271	R	vacuolar processing enzyme gamma / gamma-VPE	551
	AT4G33100	15971177	15972492	F	expressed protein	AT4G33110	15972326	15974616	R	coclaurine N-methyltransferase, putative	166
	AT4G33310	16056160	16056420	F	expressed protein	AT4G33300	16051061	16056530	R	disease resistance protein (CC-NBS-LRR class), putative	260
	AT4G33355	16067105	16067739	F	protease inhibitor/seed storage/lipid transfer protein (LTP) family protein	AT4G33360	16067675	16069377	R	terpene cyclase/mutase-related	64
	AT4G33630	16155506	16159938	F	expressed protein	AT4G33640	16159551	16160306	R	expressed protein	387
	AT4G33666	16169051	16169538	F	expressed protein	AT4G33670	16169051	16171482	R	L-galactose dehydrogenase (L-GalDH)	487
	AT4G34080	16326888	16328048	F	expressed protein	AT4G34090	16326861	16330183	R	expressed protein	1160
	AT4G34120	16341094	16343651	F	CBS domain-containing protein	AT4G34131	16343061	16344822	R	UDP-glucoronosyl/UDP-glucosyl transferase family protein	590
	AT4G34410	16451880	16453264	F	AP2 domain-containing transcription factor, putative	AT4G34412	16453103	16454519	R	expressed protein	161
	AT4G34850	16608318	16610253	F	chalcone and stilbene synthase family protein	AT4G34860	16609344	16612912	R	beta-fructofuranosidase, putative / invertase, putative / saccharase, putative / beta-fructosidase, putative	909
	AT4G35410	16832506	16834014	F	clathrin adaptor complex small chain family protein	AT4G35420	16833950	16835624	R	dihydroflavonol 4-reductase family / dihydrokaempferol 4-reductase family	64
	AT4G35630	16904064	16905727	F	phosphoserine aminotransferase, chloroplast (PSAT)	AT4G35640	16904957	16908362	R	serine O-acetyltransferase, putative	770
	AT4G35850	16983528	16987203	F	pentatricopeptide (PPR) repeat-containing protein	AT4G35860	16986843	16989041	R	Ras-related GTP-binding protein, putative	360
	AT4G36170	17113875	17119837	F	hypothetical protein	AT4G36160	17110750	17114144	R	no apical meristem (NAM) family protein	269
	AT4G36370	17187253	17187945	F	expressed protein	AT4G36380	17187667	17192320	R	cytochrome P450 90C1 (CYP90C1) / rotundifolia3 (ROT3)	278
	AT4G36720	17307773	17309672	F	abscisic acid-responsive HVA22 family protein	AT4G36730	17309623	17312480	R	G-box binding factor 1 (GBF1)	49
	AT4G36760	17326638	17330214	F	aminopeptidase P	AT4G36770	17329833	17331630	R	UDP-glucoronosyl/UDP-glucosyl transferase family protein	381
	AT4G36960	17426927	17429757	F	RNA recognition motif (RRM)-containing protein	AT4G36970	17429739	17431680	R	remorin family protein	18
	AT4G37040	17455133	17457351	F	metallopeptidase M24 family protein	AT4G37050	17457129	17459613	R	patatin, putative	222
	AT4G37190	17507149	17509506	F	expressed protein	AT4G37200	17509396	17511242	R	thioredoxin family protein	110
	AT4G37260	17540484	17541793	F	myb family transcription factor (MYB73)	AT4G37270	17540484	17546478	R	cadmium/zinc-transporting ATPase, putative (HMA1)	1309
	AT4G37660	17695490	17696264	F	ribosomal protein L12 family protein	AT4G37670	17696053	17698830	R	GCN5-related N-acetyltransferase (GNAT) family protein / amino acid kinase family protein	211
	AT4G38170	17904552	17906815	F	far-red impaired responsive protein, putative / SWIM zinc finger family protein	AT4G38180	17906508	17909671	R	far-red impaired responsive protein, putative	307
	AT4G38225	17927192	17928888	F	expressed protein	AT4G38230	17928671	17931176	R	calcium-dependent protein kinase, putative / CDPK, putative	217
	AT4G38250	17935396	17937229	F	amino acid transporter family protein	AT4G38260	17936342	17938266	R	expressed protein	887
	AT4G38360	17967101	17969952	F	expressed protein	AT4G38370	17969521	17971289	R	phosphoglycerate/bisphosphoglycerate mutase family protein	431
	AT4G38490	18006282	18007366	F	expressed protein	AT4G38495	18007351	18008065	R	expressed protein	15
	AT4G38500	18007750	18011343	F	expressed protein	AT4G38495	18007351	18008065	R	expressed protein	315
	AT4G38500	18007750	18011343	F	expressed protein	AT4G38510	18010315	18015131	R	vacuolar ATP synthase subunit B, putative / V-ATPase B subunit, putative / vacuolar proton pump B subunit, putative / V-ATPase 57 kDa subunit, putative	1028
	AT4G38560	18029269	18031185	F	expressed protein	AT4G38570	18030852	18033534	R	CDP-diacylglycerol--inositol 3-phosphatidyltransferase, putative / phosphatidylinositol synthase, putative	333
	AT4G39030	18185734	18189015	F	enhanced disease susceptibility 5 (EDS5) / salicylic acid induction deficient 1 (SID1)	AT4G39040	18189006	18190550	R	expressed protein	9
	AT4G39080	18209423	18216343	F	vacuolar proton ATPase, putative	AT4G39090	18214569	18217476	R	cysteine proteinase RD19a (RD19A) / thiol protease	1774
	AT4G39170	18240667	18243772	F	SEC14 cytosolic factor, putative / phosphoglyceride transfer protein, putative	AT4G39180	18243768	18248799	R	SEC14 cytosolic factor, putative / phosphoglyceride transfer protein, putative	4
	AT4G39235	18268043	18269320	F	expressed protein	AT4G39240	18269151	18270781	R	kelch repeat-containing F-box family protein	169
	AT4G39960	18533775	18536612	F	DNAJ heat shock family protein	AT4G39970	18536120	18538478	R	haloacid dehalogenase-like hydrolase family protein	492
	AT4G39990	18542616	18543972	F	Ras-related GTP-binding protein, putative	AT4G40000	18543348	18547517	R	NOL1/NOP2/sun family protein	624
	AT5G01030	9929	13234	F	expressed protein	AT5G01040	12808	16172	R	laccase family protein / diphenol oxidase family protein	426
	AT5G01290	117519	121391	F	mRNA capping enzyme family protein	AT5G01300	121294	122488	R	phosphatidylethanolamine-binding family protein	97
	AT5G01620	232562	234913	F	expressed protein	AT5G01630	234848	240908	R	BRCA2 repeat-containing protein	65
	AT5G01715	267182	269351	F	pseudogene, antisense mRNA to gene At5g01720	AT5G01720	266720	270480	R	F-box family protein (FBL3)	2169
	AT5G01920	359127	362901	F	protein kinase family protein	AT5G01930	361085	362895	R	(1-4)-beta-mannan endohydrolase, putative	1810
	AT5G01960	370425	373314	F	zinc finger (C3HC4-type RING finger) family protein	AT5G01970	372724	374951	R	expressed protein	590
	AT5G02120	419088	419770	F	thylakoid membrane one helix protein (OHP)	AT5G02130	419655	421972	R	expressed protein	115
	AT5G02140	423381	424434	F	thaumatin-like protein, putative	AT5G02150	424288	426076	R	expressed protein	146
	AT5G02280	469324	470792	F	synbindin, putative	AT5G02290	470194	472782	R	protein kinase, putative	598
	AT5G02370	503406	506922	F	kinesin motor protein-related	AT5G02380	506545	507242	R	metallothionein protein 2B (MT-2B)	377
	AT5G02590	583084	584177	F	chloroplast lumen common family protein	AT5G02600	584160	586895	R	heavy-metal-associated domain-containing protein	17
	AT5G02710	612606	614418	F	expressed protein	AT5G02720	613780	614311	R	expressed protein	531
	AT5G02760	625252	627691	F	protein phosphatase 2C family protein / PP2C family protein	AT5G02770	627117	629253	R	expressed protein	574
	AT5G02820	642556	644747	F	DNA topoisomerase VIA (SPO11)	AT5G02830	643609	648451	R	pentatricopeptide (PPR) repeat-containing protein	1138
	AT5G03020	707255	708394	F	kelch repeat-containing F-box family protein	AT5G03030	708341	709701	R	DNAJ heat shock N-terminal domain-containing protein	53
	AT5G03160	750121	753656	F	DNAJ heat shock N-terminal domain-containing protein	AT5G03170	752775	753656	R	fasciclin-like arabinogalactan-protein (FLA11)	881
	AT5G03190	758385	760381	F	expressed protein	AT5G03200	760320	761802	R	zinc finger (C3HC4-type RING finger) family protein	61
	AT5G03905	1052579	1054231	F	hesB-like domain-containing protein	AT5G03910	1054077	1057166	R	ABC transporter family protein	154
	AT5G03930	1059509	1060042	F	expressed protein	AT5G03940	1059503	1063318	R	signal recognition particle 54 kDa protein, chloroplast / 54 chloroplast protein / SRP54 (FFC)	533
	AT5G04170	1145432	1147782	F	calcium-binding EF hand family protein	AT5G04180	1147674	1149280	R	carbonic anhydrase family protein	108
	AT5G04250	1176014	1178919	F	OTU-like cysteine protease family protein	AT5G04260	1178645	1180037	R	thioredoxin family protein	274
	AT5G04410	1243759	1247015	F	no apical meristem (NAM) family protein	AT5G04420	1246036	1249841	R	kelch repeat-containing protein	979
	AT5G04600	1323641	1325614	F	RNA recognition motif (RRM)-containing protein	AT5G04610	1325589	1326929	R	spermidine synthase-related / putrescine aminopropyltransferase-related	25
	AT5G04750	1372148	1374006	F	F1F0-ATPase inhibitor protein, putative	AT5G04760	1373531	1374736	R	myb family transcription factor	475
	AT5G05190	1541522	1544365	F	expressed protein	AT5G05200	1543606	1547138	R	ABC1 family protein	759
	AT5G05470	1620459	1622777	F	eukaryotic translation initiation factor 2 subunit 1, putative / eIF-2A, putative / eIF-2-alpha, putative	AT5G05480	1622071	1624270	R	expressed protein	706
	AT5G05490	1623381	1629270	F	cohesion family protein SYN1, splice variant 1 (SYN1)	AT5G05480	1622071	1624270	R	expressed protein	889
	AT5G05580	1664148	1666891	F	omega-3 fatty acid desaturase, chloroplast, temperature-sensitive (FAD8)	AT5G05590	1666492	1668332	R	phosphoribosylanthranilate isomerase 2 (PAI2)	399
	AT5G05750	1727430	1728934	F	DNAJ heat shock N-terminal domain-containing protein	AT5G05760	1727473	1731022	R	syntaxin 31 (SYP31) / SED5	1461
	AT5G05987	1804850	1806851	F	prenylated rab acceptor (PRA1) family protein	AT5G05990	1806798	1807908	R	mitochondrial glycoprotein family protein / MAM33 family protein	53
	AT5G06180	1873163	1876045	F	expressed protein	AT5G06190	1876035	1876638	R	expressed protein	10
	AT5G06220	1880193	1885638	F	expressed protein	AT5G06230	1884929	1887122	R	expressed protein	709
	AT5G06310	1928469	1930796	F	expressed protein	AT5G06320	1930625	1931769	R	harpin-induced family protein / HIN1 family protein / harpin-responsive family protein / NDR1/HIN1-like protein 3	171
	AT5G06420	1960682	1963041	F	zinc finger (CCCH-type/C3HC4-type RING finger) family protein	AT5G06410	1959537	1961159	R	DNAJ heat shock N-terminal domain-containing protein	477
	AT5G07110	2206001	2207153	F	prenylated rab acceptor (PRA1) family protein	AT5G07120	2206941	2209517	R	phox (PX) domain-containing protein	212
	AT5G07240	2271920	2274288	F	calmodulin-binding family protein	AT5G07250	2273555	2275991	R	rhomboid family protein	733
	AT5G07830	2503325	2507213	F	glycosyl hydrolase family 79 N-terminal domain-containing protein	AT5G07840	2506657	2508374	R	ankyrin repeat family protein	556
	AT5G07940	2533758	2540422	F	expressed protein	AT5G07950	2539921	2542137	R	expressed protein	501
	AT5G08270	2661748	2663483	F	expressed protein	AT5G08280	2663191	2665793	R	hydroxymethylbilane synthase / porphobilinogen deaminase, chloroplast / pre-uroporphyrinogen synthase	292
	AT5G08360	2689714	2690973	F	expressed protein	AT5G08370	2690560	2693539	R	alpha-galactosidase, putative / melibiase, putative / alpha-D-galactoside galactohydrolase, putative	413
	AT5G08390	2699358	2706765	F	transducin family protein / WD-40 repeat family protein	AT5G08400	2706459	2708940	R	expressed protein	306
	AT5G08540	2763824	2766156	F	expressed protein	AT5G08550	2765982	2770283	R	expressed protein	174
	AT5G08780	2856742	2859495	F	histone H1/H5 family protein	AT5G08790	2858635	2860261	R	no apical meristem (NAM) family protein	860
	AT5G09230	2871379	2873785	F	transcriptional regulator Sir2 family protein	AT5G09240	2873589	2874785	R	transcriptional coactivator p15 (PC4) family protein	196
	AT5G09270	2878885	2880817	F	expressed protein	AT5G09280	2880424	2881598	R	pectate lyase family protein	393
	AT5G09640	2988315	2991157	F	sinapoylglucose:choline sinapoyltransferase (SNG2)	AT5G09650	2991156	2993214	R	inorganic pyrophosphatase family protein	1
	AT5G09990	3124569	3125073	F	expressed protein	AT5G09995	3125039	3126379	R	expressed protein	34
	AT5G10160	3185747	3187604	F	beta-hydroxyacyl-ACP dehydratase, putative	AT5G10170	3187278	3190252	R	inositol-3-phosphate synthase, putative / myo-inositol-1-phosphate synthase, putative / MI-1-P synthase, putative	326
	AT5G10540	3328093	3334972	F	peptidase M3 family protein / thimet oligopeptidase family protein	AT5G10550	3332856	3335233	R	DNA-binding bromodomain-containing protein	2116
	AT5G10580	3347422	3350072	F	expressed protein	AT5G10590	3349135	3349469	R	expressed protein	334
	AT5G10695	3377664	3378222	F	expressed protein	AT5G10700	3378054	3378868	R	expressed protein	168
	AT5G10830	3423687	3425468	F	embryo-abundant protein-related	AT5G10840	3424911	3427835	R	endomembrane protein 70, putative	557
	AT5G11350	3621570	3625646	F	endonuclease/exonuclease/phosphatase family protein	AT5G11360	3625575	3626701	R	expressed protein	71
	AT5G11810	3808721	3810749	F	expressed protein	AT5G11820	3810650	3811177	R	expressed protein	99
	AT5G12380	4009224	4010688	F	annexin, putative	AT5G12390	4010444	4012040	R	expressed protein	244
	AT5G13030	4133219	4136921	F	expressed protein	AT5G13050	4136659	4138795	R	5-formyltetrahydrofolate cyclo-ligase (5-FCL)	262
	AT5G13390	4292804	4296575	F	expressed protein	AT5G13400	4295757	4299108	R	proton-dependent oligopeptide transport (POT) family protein	818
	AT5G13510	4341267	4342098	F	ribosomal protein L10 family protein	AT5G13520	4341543	4344674	R	peptidase M1 family protein	555
	AT5G13660	4404607	4407169	F	expressed protein	AT5G13670	4407147	4409014	R	nodulin MtN21 family protein	22
	AT5G13690	4415757	4420374	F	alpha-N-acetylglucosaminidase family / NAGLU family	AT5G13700	4419924	4423036	R	polyamine oxidase, putative	450
	AT5G13720	4427844	4429136	F	expressed protein	AT5G13730	4428700	4430837	R	RNA polymerase sigma subunit SigD (sigD) / sigma-like factor (SIG4)	436
	AT5G13770	4445426	4447839	F	pentatricopeptide (PPR) repeat-containing protein	AT5G13780	4446945	4448643	R	GCN5-related N-acetyltransferase, putative	894
	AT5G13930	4488692	4490266	F	chalcone synthase / naringenin-chalcone synthase	AT5G13940	4490265	4492436	R	hypothetical protein	1
	AT5G13980	4508498	4514668	F	glycosyl hydrolase family 38 protein	AT5G13990	4514570	4516894	R	exocyst subunit EXO70 family protein	98
	AT5G14120	4555984	4559116	F	nodulin family protein	AT5G14130	4558101	4560069	R	peroxidase, putative	1015
	AT5G14230	4593810	4595967	F	ankyrin repeat family protein	AT5G14240	4595607	4597657	R	expressed protein	360
	AT5G14430	4652983	4655976	F	dehydration-responsive protein-related	AT5G14440	4655425	4657834	R	surfeit locus 2 protein-related / SURF2 protein-related	551
	AT5G14560	4693967	4694089	F	expressed protein	AT5G14550	4691215	4694056	R	expressed protein	89
	AT5G14710	4746365	4747936	F	expressed protein	AT5G14720	4747934	4753595	R	protein kinase family protein	2
	AT5G15440	5012073	5014649	F	circadian clock coupling factor-related	AT5G15450	5014402	5018350	R	heat shock protein 100, putative / HSP100, putative / heat shock protein clpB, putative / HSP100/ClpB, putative	247
	AT5G15790	5148747	5151412	F	zinc finger (C3HC4-type RING finger) family protein	AT5G15800	5151080	5154156	R	developmental protein SEPALLATA1 / floral homeotic protein (AGL2) (SEP1)	332
	AT5G15880	5185791	5188050	F	expressed protein	AT5G15890	5187690	5189351	R	expressed protein	360
	AT5G16030	5238186	5240750	F	expressed protein	AT5G16040	5240328	5243330	R	regulator of chromosome condensation (RCC1) family protein	422
	AT5G16060	5246125	5247434	F	expressed protein	AT5G16070	5247357	5251182	R	chaperonin, putative	77
	AT5G16150	5272560	5275818	F	hexose transporter, putative	AT5G16160	5275515	5276609	R	expressed protein	303
	AT5G16300	5338122	5342781	F	expressed protein	AT5G16310	5342062	5344286	R	ubiquitin carboxyl-terminal hydrolase family 1 protein	719
	AT5G16550	5405468	5406887	F	expressed protein	AT5G16560	5406866	5411427	R	myb family transcription factor (KAN1)	21
	AT5G16840	5535923	5538253	F	RNA recognition motif (RRM)-containing protein	AT5G16850	5537508	5543546	R	telomerase reverse transcriptase (TERT)	745
	AT5G16930	5568396	5571958	F	AAA-type ATPase family protein	AT5G16940	5571554	5572393	R	expressed protein	404
	AT5G17410	5730612	5737366	F	tubulin family protein	AT5G17420	5736294	5741454	R	cellulose synthase, catalytic subunit (IRX3)	1072
	AT5G17530	5777605	5782152	F	phosphoglucosamine mutase family protein	AT5G17540	5781989	5783708	R	transferase family protein	163
	AT5G17630	5809336	5811473	F	glucose-6-phosphate/phosphate translocator, putative	AT5G17640	5810189	5813286	R	expressed protein	1284
	AT5G17990	5957215	5959906	F	anthranilate phosphoribosyltransferase	AT5G18000	5959480	5961639	R	transcriptional factor B3 family protein	426
	AT5G18100	5987200	5989201	F	superoxide dismutase (Cu-Zn) / copper/zinc superoxide dismutase (CSD3)	AT5G18110	5988746	5990683	R	novel cap-binding protein (nCBP)	455
	AT5G18210	6017867	6019995	F	short-chain dehydrogenase/reductase (SDR) family protein	AT5G18220	6018916	6020455	R	glycosyl hydrolase family 17 protein	1079
	AT5G18470	6127799	6129679	F	curculin-like (mannose-binding) lectin family protein	AT5G18475	6129257	6131017	R	pentatricopeptide (PPR) repeat-containing protein	422
	AT5G18580	6174998	6178569	F	tonneau 2 (TON2)	AT5G18590	6177967	6182708	R	kelch repeat-containing protein	602
	AT5G18780	6264612	6266099	F	F-box family protein	AT5G18790	6266094	6266909	R	ribosomal protein L33 family protein	5
	AT5G19120	6414564	6415807	F	expressed protein	AT5G19130	6415154	6419037	R	GPI transamidase component family protein / Gaa1-like family protein	653
	AT5G19140	6423275	6426127	F	auxin/aluminum-responsive protein, putative	AT5G19150	6423307	6428469	R	carbohydrate kinase family	2820
	AT5G19210	6461393	6463868	F	DEAD/DEAH box helicase, putative	AT5G19220	6463826	6466832	R	glucose-1-phosphate adenylyltransferase large subunit 1 (APL1) / ADP-glucose pyrophosphorylase (ADG2)	42
	AT5G19500	6578954	6581947	F	tryptophan/tyrosine permease family protein	AT5G19510	6581660	6583213	R	elongation factor 1B alpha-subunit 2 (eEF1Balpha2)	287
	AT5G19750	6677071	6679373	F	peroxisomal membrane 22 kDa family protein	AT5G19760	6679115	6681993	R	dicarboxylate/tricarboxylate carrier (DTC)	258
	AT5G19780	6687100	6690042	F	tubulin alpha-3/alpha-5 chain (TUA5)	AT5G19790	6689273	6690034	R	AP2 domain-containing protein RAP2.11 (RAP2.11)	761
	AT5G19840	6705374	6709794	F	transcription factor jumonji (jmjC) domain-containing protein	AT5G19850	6709361	6711675	R	hydrolase, alpha/beta fold family protein	433
	AT5G19940	6739626	6740984	F	plastid-lipid associated protein PAP-related / fibrillin-related	AT5G19950	6740509	6743775	R	expressed protein	475
	AT5G20130	6797445	6798901	F	expressed protein	AT5G20140	6798834	6800905	R	SOUL heme-binding family protein	67
	AT5G20500	6938600	6940269	F	glutaredoxin, putative	AT5G20510	6939594	6942895	R	PHD finger family protein	675
	AT5G20590	6963440	6966607	F	expressed protein	AT5G20600	6966206	6968035	R	expressed protein	401
	AT5G20720	7014676	7016476	F	20 kDa chaperonin, chloroplast (CPN21) (CHCPN10) (CPN20)	AT5G20730	7016182	7022115	R	auxin-responsive factor (ARF7)	294
	AT5G20900	7090751	7092541	F	expressed protein	AT5G20910	7092240	7094448	R	zinc finger (C3HC4-type RING finger) family protein	301
	AT5G20935	7103473	7104023	F	expressed protein	AT5G20940	7103929	7106703	R	glycosyl hydrolase family 3 protein	94
	AT5G22100	7328970	7330896	F	RNA cyclase family protein	AT5G22110	7330828	7334181	R	DNA polymerase epsilon subunit B family	68
	AT5G22830	7627653	7631371	F	magnesium transporter CorA-like family protein	AT5G22840	7630720	7633226	R	protein kinase family protein	651
	AT5G23070	7741906	7743387	F	thymidine kinase, putative	AT5G23080	7742648	7748931	R	SWAP (Suppressor-of-White-APricot)/surp domain-containing protein	739
	AT5G23235	7826031	7828727	F	pseudogene, antisense mRNA to genes At5g23230 and At5g23240	AT5G23230	7825885	7826614	R	isochorismatase hydrolase family protein	583
	AT5G23235	7826031	7828727	F	pseudogene, antisense mRNA to genes At5g23230 and At5g23240	AT5G23240	7826737	7828727	R	DNAJ heat shock N-terminal domain-containing protein	1990
	AT5G23290	7846084	7847626	F	c-myc binding protein, putative / prefoldin, putative	AT5G23300	7847593	7850407	R	dihydroorotate dehydrogenase, mitochondrial / dihydroorotate oxidase / DHOdehase (PYRD)	33
	AT5G23340	7856195	7859280	F	expressed protein	AT5G23350	7858371	7859390	R	GRAM domain-containing protein / ABA-responsive protein-related	909
	AT5G23575	7946313	7950212	F	transmembrane protein, putative	AT5G23580	7949989	7952535	R	calcium-dependent protein kinase 9 (CDPK9)	223
	AT5G23670	7981663	7985394	F	serine C-palmitoyltransferase (LCB2)	AT5G23680	7984957	7986854	R	sterile alpha motif (SAM) domain-containing protein	437
	AT5G24314	8277745	8279193	F	expressed protein	AT5G24316	8278780	8279967	R	proline-rich family protein	413
	AT5G24380	8323898	8326528	F	transporter, putative	AT5G24390	8326003	8329466	R	RabGAP/TBC domain-containing protein	525
	AT5G24490	8365624	8367429	F	30S ribosomal protein, putative	AT5G24500	8367071	8368739	R	expressed protein	358
	AT5G24680	8453605	8456025	F	expressed protein	AT5G24690	8455460	8458741	R	expressed protein	565
	AT5G24800	8515207	8517187	F	bZIP transcription factor family protein	AT5G24810	8516638	8522770	R	ABC1 family protein	549
	AT5G24830	8530981	8534210	F	pentatricopeptide (PPR) repeat-containing protein	AT5G24840	8533790	8535046	R	expressed protein	420
	AT5G25080	8643675	8647061	F	expressed protein	AT5G25090	8647059	8647820	R	plastocyanin-like domain-containing protein	2
	AT5G25170	8693187	8695098	F	expressed protein	AT5G25180	8694633	8696224	R	cytochrome P450 71B14, putative (CYP71B14)	465
	AT5G25340	8793021	8794966	F	expressed protein	AT5G25350	8794845	8797015	R	F-box family protein	121
	AT5G25760	8967658	8969286	F	ubiquitin-conjugating enzyme, putative	AT5G25770	8969219	8972049	R	expressed protein	67
	AT5G25930	9050797	9053981	F	leucine-rich repeat family protein / protein kinase family protein	AT5G25940	9053704	9055217	R	early nodulin-related	277
	AT5G26030	9096463	9099177	F	ferrochelatase I	AT5G26040	9098557	9101639	R	histone deacetylase family protein (HDA2)	620
	AT5G26200	9157145	9158780	F	mitochondrial substrate carrier family protein	AT5G26210	9157982	9160357	R	PHD finger family protein	798
	AT5G26710	9305600	9308774	F	glutamate-tRNA ligase, putative / glutamyl-tRNA synthetase, putatuve / GluRS, putative	AT5G26700	9308039	9309628	R	germin-like protein, putative	735
	AT5G27280	9617489	9618484	F	zinc finger (DNL type) family protein	AT5G27290	9617978	9620536	R	expressed protein	506
	AT5G27630	9776026	9781530	F	acyl-CoA binding family protein	AT5G27640	9780622	9785290	R	eukaryotic translation initiation factor 3 subunit 9 / eIF-3 eta / eIF3b (TIF3B1)	908
	AT5G28210	10188590	10190467	F	mRNA capping enzyme family protein	AT5G28220	10190365	10193123	R	expressed protein	102
	AT5G28232	10198751	10201303	F	Mutator-like transposase family	AT5G28235	10201275	10203339	R	Ulp1 protease family protein	28
	AT5G31989	11538406	11539491	F	gypsy-like retrotransposon family (Athila)	AT5G31919	11537150	11538474	R	gypsy-like retrotransposon family	68
	AT5G35360	13601389	13606337	F	acetyl-CoA carboxylase, biotin carboxylase subunit (CAC2)	AT5G35370	13605794	13608550	R	lectin protein kinase family protein	543
	AT5G35670	13873345	13875756	F	calmodulin-binding family protein	AT5G35680	13875151	13876240	R	eukaryotic translation initiation factor 1A, putative / eIF-1A, putative / eIF-4C, putative	605
	AT5G38600	15473828	15478689	F	proline-rich spliceosome-associated (PSP) family protein / zinc knuckle (CCHC-type) family protein	AT5G38610	15478075	15478674	R	invertase/pectin methylesterase inhibitor family protein	599
	AT5G38630	15483222	15485415	F	cytochrome B561 family protein	AT5G38640	15484909	15487954	R	eukaryotic translation initiation factor 2B family protein / eIF-2B family protein	506
	AT5G38895	15588744	15591043	F	zinc finger (C3HC4-type RING finger) family protein	AT5G38900	15590735	15592848	R	DSBA oxidoreductase family protein	308
	AT5G39400	15783265	15785472	F	pollen specific phosphatase, putative / phosphatase and tensin, putative (PTEN1)	AT5G39410	15785072	15787638	R	expressed protein	400
	AT5G39510	15838671	15840992	F	vesicle transport v-SNARE 11 (VTI11) / vesicle soluble NSF attachment protein receptor VTI1a (VTI1A)	AT5G39520	15840681	15842720	R	expressed protein	311
	AT5G39590	15868639	15871194	F	expressed protein	AT5G39600	15871157	15872420	R	expressed protein	37
	AT5G39670	15900407	15901295	F	calcium-binding EF hand family protein	AT5G39680	15900407	15903616	R	pentatricopeptide (PPR) repeat-containing protein	888
	AT5G39970	16015253	16018850	F	expressed protein	AT5G39980	16018264	16020300	R	pentatricopeptide (PPR) repeat-containing protein	586
	AT5G40155	16079119	16079965	F	expressed protein	AT5G40160	16079714	16081558	R	ankyrin repeat family protein (EMB506)	251
	AT5G40640	16294270	16297652	F	expressed protein	AT5G40645	16297511	16298200	R	nitrate-responsive NOI protein, putative	141
	AT5G40650	16298632	16300755	F	succinate dehydrogenase, iron-sulphur subunit, mitochondrial (SDH2-2)	AT5G40660	16300739	16302554	R	ATP12 protein-related	16
	AT5G41140	16485675	16489774	F	expressed protein	AT5G41150	16489605	16494241	R	repair endonuclease (RAD1) (UVH1)	169
	AT5G41320	16551670	16553217	F	expressed protein	AT5G41330	16552567	16555131	R	potassium channel tetramerisation domain-containing protein	650
	AT5G41680	16685113	16686901	F	protein kinase family protein	AT5G41685	16686314	16686950	R	mitochondrial import receptor subunit TOM7 / translocase of outer membrane 7 kDa subunit (TOM7.1)	587
	AT5G41980	16810842	16812691	F	expressed protein	AT5G41990	16811805	16815234	R	protein kinase family protein	886
	AT5G42180	16869860	16871448	F	peroxidase 64 (PER64) (P64) (PRXR4)	AT5G42190	16870883	16872793	R	E3 ubiquitin ligase SCF complex subunit SKP1/ASK1 (At2) / UFO-binding protein (UIP2)	565
	AT5G42270	16919714	16923100	F	FtsH protease, putative	AT5G42280	16922713	16925235	R	DC1 domain-containing protein	387
	AT5G42310	16933011	16936156	F	pentatricopeptide (PPR) repeat-containing protein	AT5G42320	16935879	16938685	R	zinc carboxypeptidase family protein	277
	AT5G42760	17166184	17167514	F	O-methyltransferase N-terminus domain-containing protein	AT5G42765	17166762	17168907	R	expressed protein	752
	AT5G42810	17184046	17186687	F	expressed protein	AT5G42820	17186511	17188932	R	U2 snRNP auxiliary factor small subunit, putative	176
	AT5G43430	17470826	17472918	F	electron transfer flavoprotein beta subunit family protein	AT5G43440	17472461	17473885	R	2-oxoglutarate-dependent dioxygenase, putative	457
	AT5G43770	17606034	17606597	F	proline-rich family protein	AT5G43780	17606418	17608762	R	sulfate adenylyltransferase 4 / ATP-sulfurylase 4 (APS4)	179
	AT5G43940	17701421	17704165	F	alcohol dehydrogenase class III / glutathione-dependent formaldehyde dehydrogenase / GSH-FDH (ADHIII)	AT5G43950	17703534	17705895	R	expressed protein	631
	AT5G44030	17731872	17737318	F	cellulose synthase, catalytic subunit (IRX5)	AT5G44040	17736262	17738741	R	expressed protein	1056
	AT5G44920	18156002	18157410	F	Toll-Interleukin-Resistance (TIR) domain-containing protein	AT5G44930	18156002	18159374	R	exostosin family protein	1408
	AT5G45030	18189698	18192719	F	expressed protein	AT5G45040	18192200	18194110	R	cytochrome c6 (ATC6)	519
	AT5G45930	18645234	18646907	F	magnesium-chelatase subunit chlI, chloroplast, putative / Mg-protoporphyrin IX chelatase, putative	AT5G45940	18646279	18647884	R	MutT/nudix family protein	628
	AT5G46110	18714462	18717883	F	phosphate/triose-phosphate translocator, putative	AT5G46105	18715889	18715960	R	tRNA-Pro (anticodon: TGG)	71
	AT5G46700	18968188	18969995	F	senescence-associated protein, putative	AT5G46710	18969564	18971919	R	zinc-binding family protein	431
	AT5G47350	19229916	19231680	F	palmitoyl protein thioesterase family protein	AT5G47360	19231672	19233105	R	pentatricopeptide (PPR) repeat-containing protein	8
	AT5G47435	19258930	19261181	F	formyltetrahydrofolate deformylase, putative	AT5G47440	19260797	19262431	R	expressed protein	384
	AT5G47455	19267948	19269718	F	expressed protein	AT5G47460	19269690	19271420	R	pentatricopeptide (PPR) repeat-containing protein	28
	AT5G47630	19323373	19324629	F	acyl carrier family protein / ACP family protein	AT5G47635	19324280	19325121	R	expressed protein	349
	AT5G47640	19326453	19327494	F	CCAAT-box binding transcription factor subunit B (NF-YB) (HAP3 ) (AHAP3) family (Hap3b)	AT5G47650	19326453	19329653	R	MutT/nudix family protein	1041
	AT5G47670	19332287	19333616	F	CCAAT-box binding transcription factor family protein / leafy cotyledon 1-related (L1L)	AT5G47680	19332309	19334748	R	expressed protein	1307
	AT5G47720	19348832	19352038	F	acetyl-CoA C-acyltransferase, putative / 3-ketoacyl-CoA thiolase, putative	AT5G47730	19351523	19354327	R	SEC14 cytosolic factor, putative / polyphosphoinositide-binding protein, putative	515
	AT5G47860	19398789	19401648	F	expressed protein	AT5G47870	19401600	19403095	R	expressed protein	48
	AT5G47970	19439429	19443031	F	nitrogen regulation family protein	AT5G47960	19438610	19439759	R	Ras-related GTP-binding family protein	330
	AT5G48200	19562481	19564496	F	hypothetical protein	AT5G48205	19564163	19565013	R	hypothetical protein	333
	AT5G48220	19567071	19569460	F	indole-3-glycerol phosphate synthase, putative	AT5G48230	19569241	19572755	R	acetyl-CoA C-acyltransferase, putative / 3-ketoacyl-CoA thiolase, putative	219
	AT5G48730	19780378	19782362	F	pentatricopeptide (PPR) repeat-containing protein	AT5G48740	19781910	19786595	R	leucine-rich repeat family protein / protein kinase family protein	452
	AT5G48800	19803990	19806733	F	phototropic-responsive NPH3 family protein	AT5G48810	19805885	19807512	R	cytochrome b5	848
	AT5G48870	19830577	19831751	F	small nuclear ribonucleoprotein, putative / snRNP, putative / Sm protein, putative	AT5G48880	19831633	19835065	R	acetyl-CoA C-acyltransferase 1 / 3-ketoacyl-CoA thiolase 1 (PKT1)	118
	AT5G48965	19871436	19873760	F	Mutator-like transposase family	AT5G48970	19873702	19876989	R	mitochondrial substrate carrier family protein	58
	AT5G49600	20148006	20148521	F	expressed protein	AT5G49610	20148500	20149955	R	F-box family protein	21
	AT5G49910	20320640	20324039	F	heat shock protein 70 / HSP70 (HSC70-7)	AT5G49920	20323214	20325169	R	octicosapeptide/Phox/Bem1p (PB1) domain-containing protein	825
	AT5G49945	20334631	20337381	F	expressed protein	AT5G49950	20336442	20340842	R	embryogenesis-associated protein-related	939
	AT5G50315	20496817	20498303	F	Mutator-like transposase family	AT5G50320	20497852	20502076	R	radical SAM domain-containing protein / GCN5-related N-acetyltransferase (GNAT) family protein	451
	AT5G51010	20761792	20762929	F	rubredoxin family protein	AT5G51020	20762680	20764472	R	expressed protein	249
	AT5G51380	20893102	20895215	F	F-box family protein	AT5G51390	20895193	20895690	R	expressed protein	22
	AT5G51680	21014546	21016067	F	hydroxyproline-rich glycoprotein family protein	AT5G51690	21014546	21018250	R	1-aminocyclopropane-1-carboxylate synthase, putative / ACC synthase, putative	1521
	AT5G52420	21298999	21300507	F	expressed protein	AT5G52430	21298999	21302431	R	hydroxyproline-rich glycoprotein family protein	1508
	AT5G52560	21347924	21352037	F	UDP-N-acetylglucosamine pyrophosphorylase-related	AT5G52570	21351630	21354206	R	beta-carotene hydroxylase, putative	407
	AT5G52840	21430880	21432232	F	NADH-ubiquinone oxidoreductase-related	AT5G52850	21432161	21434842	R	pentatricopeptide (PPR) repeat-containing protein	71
	AT5G53120	21551780	21555474	F	spermidine synthase, putative / putrescine aminopropyltransferase, putative	AT5G53130	21554811	21558255	R	cyclic nucleotide-regulated ion channel / cyclic nucleotide-gated channel (CNGC1)	663
	AT5G53310	21651833	21653873	F	myosin heavy chain-related	AT5G53320	21653295	21655622	R	leucine-rich repeat transmembrane protein kinase, putative	578
	AT5G53330	21656443	21658189	F	expressed protein	AT5G53340	21658044	21660711	R	galactosyltransferase family protein	145
	AT5G53360	21665186	21666801	F	seven in absentia (SINA) family protein	AT5G53370	21666758	21668819	R	pectinesterase family protein	43
	AT5G53815	21869010	21869444	F	copia-like retrotransposon family	AT5G53810	21867405	21870237	R	O-methyltransferase, putative	434
	AT5G53920	21909350	21911493	F	ribosomal protein L11 methyltransferase-related	AT5G53930	21911458	21913653	R	expressed protein	35
	AT5G54080	21963095	21966139	F	homogentisate 1,2-dioxygenase / homogentisicase/homogentisate oxygenase / homogentisic acid oxidase (HGO)	AT5G54090	21965109	21969776	R	DNA mismatch repair MutS family protein	1030
	AT5G54270	22055555	22056794	F	chlorophyll A-B binding protein / LHCII type III (LHCB3)	AT5G54280	22055583	22062468	R	myosin heavy chain, putative	1211
	AT5G54290	22068263	22071604	F	cytochrome c biogenesis protein family	AT5G54300	22071195	22072656	R	expressed protein	409
	AT5G54680	22234286	22236830	F	basic helix-loop-helix (bHLH) family protein	AT5G54690	22236661	22239066	R	glycosyl transferase family 8 protein	169
	AT5G54920	22319228	22323021	F	expressed protein	AT5G54930	22322960	22324787	R	AT hook motif-containing protein	61
	AT5G55050	22354927	22357326	F	GDSL-motif lipase/hydrolase family protein	AT5G55045	22355898	22355970	R	tRNA-Phe (anticodon: GAA)	72
	AT5G55200	22411860	22413777	F	co-chaperone grpE protein, putative	AT5G55210	22413756	22414614	R	expressed protein	21
	AT5G55700	22569198	22572870	F	glycosyl hydrolase family 14 protein	AT5G55710	22572104	22572876	R	expressed protein	766
	AT5G55820	22603513	22611261	F	expressed protein	AT5G55810	22601294	22603520	R	nicotinamide-nucleotide adenylyltransferase, putative / NAD(+) pyrophosphorylase, putative	7
	AT5G55930	22669941	22673459	F	oligopeptide transporter OPT family protein	AT5G55940	22672658	22675274	R	expressed protein	801
	AT5G57035	23097978	23101192	F	protein kinase family protein	AT5G57040	23101131	23102472	R	lactoylglutathione lyase family protein / glyoxalase I family protein	61
	AT5G57150	23169412	23172760	F	basic helix-loop-helix (bHLH) family protein	AT5G57160	23172194	23178972	R	DNA ligase IV	566
	AT5G57310	23228256	23228846	F	hypothetical protein	AT5G57300	23225809	23228316	R	UbiE/COQ5 methyltransferase family protein	60
	AT5G57760	23417951	23418480	F	expressed protein	AT5G57770	23417967	23420338	R	expressed protein	513
	AT5G58020	23502726	23504044	F	expressed protein	AT5G58030	23504042	23505833	R	transport protein particle (TRAPP) component Bet3 family protein	2
	AT5G58060	23515373	23517566	F	SNARE protein-related	AT5G58070	23517287	23518435	R	lipocalin, putative	279
	AT5G58120	23534718	23539007	F	disease resistance protein (TIR-NBS-LRR class), putative	AT5G58130	23537875	23541022	R	RNA recognition motif (RRM)-containing protein	1132
	AT5G58140	23541653	23550337	F	protein kinase family protein / non phototropic hypocotyl 1-like protein (NPL1)	AT5G58150	23547307	23550066	R	leucine-rich repeat transmembrane protein kinase, putative	2759
	AT5G58210	23569339	23572161	F	hydroxyproline-rich glycoprotein family protein	AT5G58220	23571622	23573105	R	expressed protein	539
	AT5G58230	23573258	23575471	F	WD-40 repeat protein (MSI1)	AT5G58240	23574990	23576579	R	bis(5'-adenosyl)-triphosphatase, putative	481
	AT5G58300	23589105	23592587	F	leucine-rich repeat transmembrane protein kinase, putative	AT5G58310	23591706	23593310	R	hydrolase, alpha/beta fold family protein	881
	AT5G58320	23594665	23597256	F	kinase interacting protein-related	AT5G58330	23596427	23599607	R	malate dehydrogenase (NADP), chloroplast, putative	829
	AT5G58540	23680362	23682905	F	protein kinase family protein	AT5G58550	23682538	23685700	R	tetratricopeptide repeat (TPR)-containing protein	367
	AT5G58560	23687641	23690513	F	phosphatidate cytidylyltransferase family protein	AT5G58570	23689929	23690513	R	expressed protein	584
	AT5G58620	23710566	23713448	F	zinc finger (CCCH-type) family protein	AT5G58630	23712906	23714678	R	expressed protein	542
	AT5G58640	23715085	23716993	F	selenoprotein-related	AT5G58650	23716934	23717452	R	expressed protein	59
	AT5G58710	23735018	23736975	F	peptidyl-prolyl cis-trans isomerase, putative / cyclophilin, putative / rotamase, putative (ROC7)	AT5G58720	23736607	23740363	R	PRLI-interacting factor, putative	368
	AT5G58770	23751602	23752860	F	dehydrodolichyl diphosphate synthase, putative / DEDOL-PP synthase, putative	AT5G58780	23752855	23754561	R	dehydrodolichyl diphosphate synthase, putative / DEDOL-PP synthase, putative	5
	AT5G58960	23822943	23825704	F	expressed protein	AT5G58970	23825290	23828484	R	uncoupling protein (UCP2)	414
	AT5G59400	23974963	23976933	F	expressed protein	AT5G59410	23976815	23978032	R	expressed protein	118
	AT5G59450	23991894	23994017	F	scarecrow-like transcription factor 11 (SCL11)	AT5G59460	23993958	23995618	R	scarecrow-like transcription factor 11 (SCL11)	59
	AT5G59860	24130688	24131675	F	RNA recognition motif (RRM)-containing protein	AT5G59850	24129426	24130836	R	40S ribosomal protein S15A (RPS15aF)	148
	AT5G60240	24268608	24268854	F	expressed protein	AT5G60230	24267317	24268839	R	tRNA-splicing endonuclease, putative	231
	AT5G60510	24347888	24349437	F	undecaprenyl pyrophosphate synthetase family protein / UPP synthetase family protein	AT5G60520	24349013	24350173	R	late embryogenesis abundant protein-related / LEA protein-related	424
	AT5G60620	24384442	24387015	F	phospholipid/glycerol acyltransferase family protein	AT5G60630	24386876	24387630	R	expressed protein	139
	AT5G60690	24414249	24419779	F	homeodomain-leucine zipper protein Revoluta (REV) / fascicular fiberless 1 (IFL1)	AT5G60700	24419355	24422174	R	glycosyltransferase family protein 2	424
	AT5G61210	24640549	24642857	F	SNAP25 homologous protein SNAP33 (SNAP33) (SNAP33B) / synaptosomal-associated protein SNAP25-like 1 / snap25a	AT5G61220	24642802	24644149	R	complex 1 family protein / LVR family protein	55
	AT5G61290	24665784	24668492	F	flavin-containing monooxygenase family protein / FMO family protein	AT5G61300	24668131	24670002	R	expressed protein	361
	AT5G61360	24688240	24689464	F	expressed protein	AT5G61370	24689022	24690883	R	pentatricopeptide (PPR) repeat-containing protein	442
	AT5G62520	25115224	25117133	F	expressed protein	AT5G62530	25116229	25120476	R	delta-1-pyrroline-5-carboxylate dehydrogenase (P5CDH)	904
	AT5G62670	25176456	25183574	F	ATPase, plasma membrane-type, putative / proton pump, putative	AT5G62680	25182656	25185169	R	proton-dependent oligopeptide transport (POT) family protein	918
	AT5G62780	25230612	25231363	F	DNAJ heat shock N-terminal domain-containing protein	AT5G62790	25231351	25234665	R	1-deoxy-D-xylulose 5-phosphate reductoisomerase (DXR)	12
	AT5G62810	25237391	25241015	F	peroxisomal protein (PEX14)	AT5G62820	25240421	25242247	R	integral membrane protein, putative	594
	AT5G63010	25298940	25300402	F	WD-40 repeat family protein	AT5G63020	25299874	25303228	R	disease resistance protein (CC-NBS-LRR class), putative	528
	AT5G63280	25384292	25387011	F	zinc finger (C2H2 type) family protein	AT5G63290	25386471	25388147	R	coproporphyrinogen oxidase-related	540
	AT5G63480	25434491	25436095	F	expressed protein	AT5G63490	25435820	25439410	R	CBS domain-containing protein / octicosapeptide/Phox/Bemp1 (PB1) domain-containing protein	275
	AT5G63780	25541071	25544452	F	zinc finger (C3HC4-type RING finger) family protein	AT5G63790	25543735	25545239	R	no apical meristem (NAM) family protein	717
	AT5G63880	25580964	25583175	F	SNF7 family protein	AT5G63890	25582657	25585421	R	histidinol dehydrogenase, putative / HDH, putative	518
	AT5G64160	25688156	25689689	F	expressed protein	AT5G64150	25686057	25688444	R	methylase family protein	288
	AT5G64190	25696658	25698379	F	expressed protein	AT5G64200	25697792	25700858	R	arginine/serine-rich splicing factor SC35	587
	AT5G64240	25712846	25715046	F	latex-abundant family protein (AMC3) / caspase family protein	AT5G64250	25714450	25716438	R	2-nitropropane dioxygenase family / NPD family	596
	AT5G64330	25744563	25748328	F	non-phototropic hypocotyl 3 (NPH3)	AT5G64340	25747561	25750539	R	expressed protein	767
	AT5G64600	25842393	25845580	F	expressed protein	AT5G64610	25845386	25847750	R	histone acetyltransferase, putative	194
	AT5G64680	25871366	25872710	F	expressed protein	AT5G64685	25872573	25874603	R	hAT-like transposase family (hobo/Ac/Tam3)	137
	AT5G64750	25908732	25911404	F	AP2 domain-containing transcription factor, putative	AT5G64760	25910702	25913785	R	26S proteasome regulatory subunit, putative (RPN5)	702
	AT5G64816	25930226	25931229	F	expressed protein	AT5G64820	25931225	25931749	R	hypothetical protein	4
	AT5G64910	25958126	25961340	F	expressed protein	AT5G64920	25961114	25962668	R	COP1-interacting protein (CIP8) / zinc finger (C3HC4-type RING finger) family protein	226
	AT5G64960	25972615	25976221	F	cyclin-dependent kinase, putative / CDK, putative	AT5G64970	25975251	25977870	R	mitochondrial substrate carrier family protein	970
	AT5G65020	25991047	25992952	F	annexin 2 (ANN2)	AT5G65030	25992923	25993531	R	expressed protein	29
	AT5G65090	26021422	26024077	F	endonuclease/exonuclease/phosphatase family protein	AT5G65100	26024061	26025734	R	ethylene insensitive 3 family protein	16
	AT5G65480	26193247	26195140	F	expressed protein	AT5G65490	26194728	26197542	R	expressed protein	412
	AT5G65540	26212915	26215913	F	expressed protein	AT5G65550	26215530	26217053	R	UDP-glucoronosyl/UDP-glucosyl transferase family protein	383
	AT5G65620	26239174	26243549	F	peptidase M3 family protein / thimet oligopeptidase family protein	AT5G65630	26243058	26245675	R	DNA-binding bromodomain-containing protein	491
	AT5G65900	26375432	26378669	F	DEAD/DEAH box helicase, putative	AT5G65910	26378666	26380686	R	BSD domain-containing protein	3
	AT5G65990	26412108	26414108	F	amino acid transporter family protein	AT5G66000	26413171	26414726	R	expressed protein	937
	AT5G66130	26451290	26454448	F	cell cycle checkpoint protein-related	AT5G66140	26454396	26455947	R	20S proteasome alpha subunit D2 (PAD2) (PRS1) (PRC6)	52
	AT5G66180	26466178	26468145	F	expressed protein	AT5G66190	26467983	26470388	R	ferredoxin--NADP(+) reductase, putative / adrenodoxin reductase, putative	162
	AT5G66280	26493392	26495344	F	GDP-D-mannose 4,6-dehydratase, putative	AT5G66290	26495003	26496667	R	expressed protein	341
	AT5G66410	26537032	26538922	F	expressed protein	AT5G66420	26538909	26542255	R	expressed protein	13
	AT5G66880	26727807	26730196	F	serine/threonine protein kinase, putative	AT5G66890	26730170	26731609	R	disease resistance protein (CC-NBS-LRR class), putative	26
	AT5G67130	26808592	26811253	F	expressed protein	AT5G67140	26810672	26812529	R	F-box family protein	581
	AT5G67170	26816992	26819292	F	SEC-C motif-containing protein / OTU-like cysteine protease family protein	AT5G67180	26819233	26821245	R	AP2 domain-containing transcription factor, putative	59
	AT5G67210	26836245	26837198	F	expressed protein	AT5G67220	26836684	26839190	R	nitrogen regulation family protein	514
	AT5G67230	26839704	26841905	F	glycosyl transferase family 43 protein	AT5G67240	26841680	26845324	R	exonuclease family protein	225
	AT5G67300	26871248	26872464	F	myb family transcription factor	AT5G67310	26871249	26874167	R	cytochrome P450 family protein	1215
	AT5G67455	26938898	26938969	F	tRNA-Met (anticodon: CAT)	AT5G67460	26938810	26940500	R	glycosyl hydrolase family protein 17	71
	AT5G67530	26958408	26962200	F	peptidyl-prolyl cis-trans isomerase cyclophilin-type family protein	AT5G67540	26961254	26963591	R	glycosyl hydrolase family protein 43	946
