# Supplementary material for: Natural antisense transcripts with coding capacity in Arabidopsis may have a regulatory role that is not linked to double-stranded RNA degradation
Source: Genome Biol. 2005 Jun 1;6(6):R51. doi: 10.1186/gb-2005-6-6-r51 (PMC1175971; doi:10.1186/gb-2005-6-6-r51)
Supplement: Additional File 2 — Supplement to Figure 2. Classification of 1,912 COPs genes according to their overlapping regions. Classification of 1,912 COPs genes according to their overlapping regions [file gb-2005-6-6-r51-S2.xls]

## Sheet: Readme
	Supplement to figure 2: Classification of 1912 COPs genes according to their overlapping regions
		Arrangement of sense/antisense pairs:	1912 genes (956 COPs)
		Boxes: Protein coding regions
		Arrows: Transcript regions
	A		372 genes (186 COPs)
	B		26 genes (13 COPs)
	C		556 genes (278 COPs)
	D		958 genes (479 COPs)

## Sheet: A
Gene ID	Start Posn	End Posn	Feature	Orientation	Gene ID	Start Posn	End Posn	Feature	Orientation	Overlapped length (b.p)
AT1G04210	1114404	1120207	GENE	F	AT1G04220	1119359	1122525	GENE	R	848
AT1G05450	1599955	1601624	GENE	F	AT1G05460	1601031	1605026	GENE	R	593
AT1G07010	2152886	2155717	GENE	F	AT1G07020	2154900	2156007	GENE	R	817
AT1G08310	2618683	2620699	GENE	F	AT1G08315	2620334	2621542	GENE	R	365
AT1G09270	2994410	2998830	GENE	F	AT1G09280	2997552	3001296	GENE	R	1278
AT1G10070	3288092	3290841	GENE	F	AT1G10090	3290059	3296181	GENE	R	782
AT1G11530	3874437	3875484	GENE	F	AT1G11540	3875160	3877155	GENE	R	324
AT1G12470	4251357	4257663	GENE	F	AT1G12480	4257137	4259298	GENE	R	526
AT1G13190	4498893	4501973	GENE	F	AT1G13195	4501081	4503588	GENE	R	892
AT1G14370	4915662	4918303	GENE	F	AT1G14380	4917583	4921591	GENE	R	720
AT1G15030	5177524	5180339	GENE	F	AT1G15040	5179617	5181370	GENE	R	722
AT1G15740	5410929	5415297	GENE	F	AT1G15750	5414360	5420859	GENE	R	937
AT1G15810	5444413	5447229	GENE	F	AT1G15820	5446123	5447776	GENE	R	1106
AT1G17130	5854141	5856968	GENE	F	AT1G17140	5856257	5858525	GENE	R	711
AT1G17810	6130018	6131961	GENE	F	AT1G17820	6131060	6135338	GENE	R	901
AT1G18090	6224497	6228233	GENE	F	AT1G18100	6227205	6230181	GENE	R	1028
AT1G19230	6644180	6649688	GENE	F	AT1G19240	6649089	6650411	GENE	R	599
AT1G21370	7483772	7486311	GENE	F	AT1G21380	7485206	7488675	GENE	R	1105
AT1G26090	9020367	9022977	GENE	F	AT1G26100	9022588	9024068	GENE	R	389
AT1G28100	9801069	9804413	GENE	F	AT1G28110	9803628	9806883	GENE	R	785
AT1G29670	10375753	10378144	GENE	F	AT1G29680	10377503	10378947	GENE	R	641
AT1G33265	12066575	12068391	GENE	F	AT1G33270	12067685	12070341	GENE	R	706
AT1G33680	12203925	12209088	GENE	F	AT1G33700	12207208	12214162	GENE	R	1880
AT1G33990	12355548	12358237	GENE	F	AT1G34000	12357604	12359205	GENE	R	633
AT1G34210	12458648	12463896	GENE	F	AT1G34220	12462442	12465978	GENE	R	1454
AT1G34630	12685178	12687710	GENE	F	AT1G34640	12687208	12688488	GENE	R	502
AT1G43900	16656485	16658885	GENE	F	AT1G43910	16658044	16660096	GENE	R	841
AT1G47250	17321617	17324100	GENE	F	AT1G47260	17323048	17325924	GENE	R	1052
AT1G47330	17353490	17356733	GENE	F	AT1G47340	17355915	17358973	GENE	R	818
AT1G48100	17770543	17774255	GENE	F	AT1G48110	17772787	17777120	GENE	R	1468
AT1G48300	17851024	17852466	GENE	F	AT1G48310	17851314	17857475	GENE	R	1152
AT1G48840	18065203	18068948	GENE	F	AT1G48850	18068314	18071758	GENE	R	634
AT1G50560	18727875	18731215	GENE	F	AT1G50570	18729492	18731957	GENE	R	1723
AT1G52500	19563652	19566782	GENE	F	AT1G52510	19565196	19568941	GENE	R	1586
AT1G54780	20443101	20444826	GENE	F	AT1G54790	20444372	20447696	GENE	R	454
AT1G60670	22347320	22351720	GENE	F	AT1G60680	22350775	22352913	GENE	R	945
AT1G64630	24023153	24026490	GENE	F	AT1G64640	24025387	24026820	GENE	R	1103
AT1G65960	24555725	24561271	GENE	F	AT1G65970	24560479	24561952	GENE	R	792
AT1G67820	25433516	25435725	GENE	F	AT1G67830	25434992	25436635	GENE	R	733
AT1G67940	25481333	25482949	GENE	F	AT1G67950	25482030	25484201	GENE	R	919
AT1G68585	25760521	25761532	GENE	F	AT1G68590	25761072	25761890	GENE	R	460
AT1G69200	26019687	26022528	GENE	F	AT1G69210	26021765	26023721	GENE	R	763
AT1G69260	26042825	26044751	GENE	F	AT1G69270	26043986	26046365	GENE	R	765
AT1G70330	26506572	26508282	GENE	F	AT1G70340	26507424	26510276	GENE	R	858
AT1G72060	27122109	27122673	GENE	F	AT1G72070	27122289	27123370	GENE	R	384
AT1G74300	27938959	27940650	GENE	F	AT1G74310	27939597	27943851	GENE	R	1053
AT1G74360	27957892	27962176	GENE	F	AT1G74370	27961323	27963018	GENE	R	853
AT1G74730	28082592	28084009	GENE	F	AT1G74740	28083104	28086305	GENE	R	905
AT1G75170	28217472	28220042	GENE	F	AT1G75180	28219134	28222237	GENE	R	908
AT1G76350	28645010	28648435	GENE	F	AT1G76360	28647254	28651489	GENE	R	1181
AT1G76690	28783784	28785611	GENE	F	AT1G76700	28784670	28788142	GENE	R	941
AT1G78130	29405033	29406961	GENE	F	AT1G78140	29406378	29408839	GENE	R	583
AT1G78280	29457448	29462548	GENE	F	AT1G78290	29461388	29464281	GENE	R	1160
AT1G78570	29554589	29557659	GENE	F	AT1G78580	29555667	29565684	GENE	R	1992
AT1G79810	30024637	30027655	GENE	F	AT1G79820	30026935	30032270	GENE	R	720
AT2G01400	174270	175616	GENE	F	AT2G01410	174777	176398	GENE	R	839
AT2G01860	388054	390248	GENE	F	AT2G01870	389469	390376	GENE	R	779
AT2G04270	1474676	1480583	GENE	F	AT2G04280	1479815	1482086	GENE	R	768
AT2G04880	1717890	1720971	GENE	F	AT2G04890	1719778	1722378	GENE	R	1193
AT2G14680	6285338	6290998	GENE	F	AT2G14690	6290589	6292880	GENE	R	409
AT2G19160	8316898	8321641	GENE	F	AT2G19170	8320584	8325678	GENE	R	1057
AT2G20770	8952399	8955361	GENE	F	AT2G20780	8953950	8956406	GENE	R	1411
AT2G21340	9139638	9143524	GENE	F	AT2G21350	9143251	9144035	GENE	R	273
AT2G22230	9457064	9459147	GENE	F	AT2G22240	9458255	9461159	GENE	R	892
AT2G22300	9478472	9484147	GENE	F	AT2G22310	9483243	9486039	GENE	R	904
AT2G23460	10002558	10006202	GENE	F	AT2G23470	10005537	10008478	GENE	R	665
AT2G23750	10109236	10110478	GENE	F	AT2G23755	10109867	10111109	GENE	R	611
AT2G24820	10582058	10584553	GENE	F	AT2G24830	10583408	10586309	GENE	R	1145
AT2G25270	10766828	10769797	GENE	F	AT2G25280	10769101	10771819	GENE	R	696
AT2G26640	11337145	11339528	GENE	F	AT2G26650	11338365	11343659	GENE	R	1163
AT2G28930	12431852	12434189	GENE	F	AT2G28940	12433348	12435807	GENE	R	841
AT2G30870	13148527	13150296	GENE	F	AT2G30880	13149014	13152985	GENE	R	1282
AT2G31380	13389030	13390834	GENE	F	AT2G31390	13390140	13393286	GENE	R	694
AT2G32800	13923529	13926629	GENE	F	AT2G32810	13925214	13932408	GENE	R	1415
AT2G33620	14241283	14244634	GENE	F	AT2G33630	14243467	14245866	GENE	R	1167
AT2G36580	15346201	15350332	GENE	F	AT2G36590	15349758	15352416	GENE	R	574
AT2G37330	15676217	15677744	GENE	F	AT2G37340	15677226	15679765	GENE	R	518
AT2G37990	15907741	15910607	GENE	F	AT2G38000	15910038	15912449	GENE	R	569
AT2G39340	16430719	16437679	GENE	F	AT2G39350	16436774	16439635	GENE	R	905
AT2G39930	16673125	16680012	GENE	F	AT2G39940	16679040	16682826	GENE	R	972
AT2G41110	17147391	17148763	GENE	F	AT2G41120	17147973	17149497	GENE	R	790
AT2G41540	17333175	17336900	GENE	F	AT2G41550	17335617	17338211	GENE	R	1283
AT2G43160	17955139	17960798	GENE	F	AT2G43180	17960020	17962875	GENE	R	778
AT2G44350	18323354	18328158	GENE	F	AT2G44360	18327499	18328766	GENE	R	659
AT2G45530	18763552	18765002	GENE	F	AT2G45540	18763579	18779303	GENE	R	1423
AT2G45790	18862853	18865442	GENE	F	AT2G45800	18864795	18866192	GENE	R	647
AT2G45990	18926442	18928584	GENE	F	AT2G46000	18928030	18929240	GENE	R	554
AT2G46100	18960353	18962069	GENE	F	AT2G46110	18961532	18963603	GENE	R	537
AT2G47780	19577132	19578494	GENE	F	AT2G47790	19577641	19580086	GENE	R	853
AT2G47980	19638329	19644323	GENE	F	AT2G47990	19643760	19645748	GENE	R	563
AT3G07500	2392293	2394202	GENE	F	AT3G07510	2393697	2394681	GENE	R	505
AT3G09300	2857883	2860674	GENE	F	AT3G09310	2860246	2861338	GENE	R	428
AT3G10620	3320268	3322022	GENE	F	AT3G10630	3321468	3323216	GENE	R	554
AT3G13610	4449455	4451184	GENE	F	AT3G13620	4450191	4452594	GENE	R	993
AT3G13670	4469229	4473696	GENE	F	AT3G13672	4472569	4474385	GENE	R	1127
AT3G14100	4672926	4676754	GENE	F	AT3G14110	4675712	4677665	GENE	R	1042
AT3G15350	5166213	5169527	GENE	F	AT3G15354	5168437	5172844	GENE	R	1090
AT3G16130	5466252	5468780	GENE	F	AT3G16140	5468515	5469482	GENE	R	265
AT3G17160	5852158	5853694	GENE	F	AT3G17170	5852646	5854912	GENE	R	1048
AT3G17790	6089628	6091999	GENE	F	AT3G17800	6090467	6093157	GENE	R	1532
AT3G18860	6501688	6508542	GENE	F	AT3G18870	6508226	6509349	GENE	R	316
AT3G20730	7247101	7249151	GENE	F	AT3G20740	7248815	7252458	GENE	R	336
AT3G21060	7377440	7380717	GENE	F	AT3G21070	7379805	7383980	GENE	R	912
AT3G24560	8963767	8966968	GENE	F	AT3G24570	8966451	8968662	GENE	R	517
AT3G25910	9490486	9492729	GENE	F	AT3G25920	9491321	9493855	GENE	R	1408
AT3G27170	10025254	10028435	GENE	F	AT3G27180	10028074	10031306	GENE	R	361
AT3G45590	16743579	16745246	GENE	F	AT3G45600	16744740	16746936	GENE	R	506
AT3G46220	16990060	16995776	GENE	F	AT3G46230	16994886	16995826	GENE	R	890
AT3G47800	17645795	17648595	GENE	F	AT3G47810	17647479	17650613	GENE	R	1116
AT3G51390	19086555	19089096	GENE	F	AT3G51400	19088829	19089934	GENE	R	267
AT3G53530	19856150	19858334	GENE	F	AT3G53540	19857478	19861946	GENE	R	856
AT3G55830	20726080	20729017	GENE	F	AT3G55840	20727974	20729845	GENE	R	1043
AT3G56310	20893782	20897302	GENE	F	AT3G56320	20896469	20900635	GENE	R	833
AT3G56940	21087524	21089571	GENE	F	AT3G56950	21088985	21090810	GENE	R	586
AT3G59300	21929432	21933683	GENE	F	AT3G59310	21932723	21935392	GENE	R	960
AT3G60340	22315148	22317899	GENE	F	AT3G60350	22317084	22322161	GENE	R	815
AT3G60810	22481494	22483079	GENE	F	AT3G60820	22482730	22484904	GENE	R	349
AT3G61300	22698545	22701978	GENE	F	AT3G61310	22701167	22703797	GENE	R	811
AT3G63400	23422998	23426945	GENE	F	AT3G63410	23426190	23428093	GENE	R	755
AT3G63490	23455190	23457820	GENE	F	AT3G63500	23456858	23461169	GENE	R	962
AT4G01690	729892	732734	GENE	F	AT4G01700	732010	733510	GENE	R	724
AT4G03180	1403201	1405570	GENE	F	AT4G03190	1404445	1407139	GENE	R	1125
AT4G08320	5252815	5255516	GENE	F	AT4G08330	5254654	5256701	GENE	R	862
AT4G08685	5550426	5551816	GENE	F	AT4G08690	5550598	5553135	GENE	R	1218
AT4G15720	8949458	8951926	GENE	F	AT4G15730	8951111	8957630	GENE	R	815
AT4G17350	9701144	9703838	GENE	F	AT4G17360	9703187	9705480	GENE	R	651
AT4G21180	11288939	11292776	GENE	F	AT4G21190	11291508	11294019	GENE	R	1268
AT4G23530	12279085	12280861	GENE	F	AT4G23540	12279918	12284693	GENE	R	943
AT4G23800	12390177	12393008	GENE	F	AT4G23810	12392383	12393951	GENE	R	625
AT4G24220	12564955	12567274	GENE	F	AT4G24230	12565101	12568856	GENE	R	2173
AT4G24380	12612546	12614027	GENE	F	AT4G24390	12613086	12616127	GENE	R	941
AT4G25610	13063273	13067949	GENE	F	AT4G25620	13066779	13069688	GENE	R	1170
AT4G28040	13940607	13942829	GENE	F	AT4G28050	13942013	13943738	GENE	R	816
AT4G29210	14400926	14403739	GENE	F	AT4G29220	14403041	14406511	GENE	R	698
AT4G32560	15713859	15716665	GENE	F	AT4G32570	15716039	15718864	GENE	R	626
AT4G34850	16608318	16610253	GENE	F	AT4G34860	16609344	16612912	GENE	R	909
AT4G38250	17935396	17937229	GENE	F	AT4G38260	17936342	17938266	GENE	R	887
AT4G38500	18007750	18011343	GENE	F	AT4G38510	18010315	18015131	GENE	R	1028
AT4G39080	18209423	18216343	GENE	F	AT4G39090	18214569	18217476	GENE	R	1774
AT5G01960	370425	373314	GENE	F	AT5G01970	372724	374951	GENE	R	590
AT5G02820	642556	644747	GENE	F	AT5G02830	643609	648451	GENE	R	1138
AT5G04410	1243759	1247015	GENE	F	AT5G04420	1246036	1249841	GENE	R	979
AT5G05190	1541522	1544365	GENE	F	AT5G05200	1543606	1547138	GENE	R	759
AT5G05470	1620459	1622777	GENE	F	AT5G05480	1622071	1624270	GENE	R	706
AT5G06220	1880193	1885638	GENE	F	AT5G06230	1884929	1887122	GENE	R	709
AT5G08780	2856742	2859495	GENE	F	AT5G08790	2858635	2860261	GENE	R	860
AT5G13690	4415757	4420374	GENE	F	AT5G13700	4419924	4423036	GENE	R	450
AT5G13720	4427844	4429136	GENE	F	AT5G13730	4428700	4430837	GENE	R	436
AT5G13770	4445426	4447839	GENE	F	AT5G13780	4446945	4448643	GENE	R	894
AT5G14120	4555984	4559116	GENE	F	AT5G14130	4558101	4560069	GENE	R	1015
AT5G16150	5272560	5275818	GENE	F	AT5G16160	5275515	5276609	GENE	R	303
AT5G16300	5338122	5342781	GENE	F	AT5G16310	5342062	5344286	GENE	R	719
AT5G16930	5568396	5571958	GENE	F	AT5G16940	5571554	5572393	GENE	R	404
AT5G17410	5730612	5737366	GENE	F	AT5G17420	5736294	5741454	GENE	R	1072
AT5G17630	5809336	5811473	GENE	F	AT5G17640	5810189	5813286	GENE	R	1284
AT5G18580	6174998	6178569	GENE	F	AT5G18590	6177967	6182708	GENE	R	602
AT5G19500	6578954	6581947	GENE	F	AT5G19510	6581660	6583213	GENE	R	287
AT5G20500	6938600	6940269	GENE	F	AT5G20510	6939594	6942895	GENE	R	675
AT5G23070	7741906	7743387	GENE	F	AT5G23080	7742648	7748931	GENE	R	739
AT5G26200	9157145	9158780	GENE	F	AT5G26210	9157982	9160357	GENE	R	798
AT5G26710	9305600	9308774	GENE	F	AT5G26700	9308039	9309628	GENE	R	735
AT5G27630	9776026	9781530	GENE	F	AT5G27640	9780622	9785290	GENE	R	908
AT5G41680	16685113	16686901	GENE	F	AT5G41685	16686314	16686950	GENE	R	587
AT5G41980	16810842	16812691	GENE	F	AT5G41990	16811805	16815234	GENE	R	886
AT5G43940	17701421	17704165	GENE	F	AT5G43950	17703534	17705895	GENE	R	631
AT5G44030	17731872	17737318	GENE	F	AT5G44040	17736262	17738741	GENE	R	1056
AT5G45930	18645234	18646907	GENE	F	AT5G45940	18646279	18647884	GENE	R	628
AT5G47670	19332287	19333616	GENE	F	AT5G47680	19332309	19334748	GENE	R	1307
AT5G48800	19803990	19806733	GENE	F	AT5G48810	19805885	19807512	GENE	R	848
AT5G49910	20320640	20324039	GENE	F	AT5G49920	20323214	20325169	GENE	R	825
AT5G49945	20334631	20337381	GENE	F	AT5G49950	20336442	20340842	GENE	R	939
AT5G53120	21551780	21555474	GENE	F	AT5G53130	21554811	21558255	GENE	R	663
AT5G53310	21651833	21653873	GENE	F	AT5G53320	21653295	21655622	GENE	R	578
AT5G54080	21963095	21966139	GENE	F	AT5G54090	21965109	21969776	GENE	R	1030
AT5G57760	23417951	23418480	GENE	F	AT5G57770	23417967	23420338	GENE	R	513
AT5G58120	23534718	23539007	GENE	F	AT5G58130	23537875	23541022	GENE	R	1132
AT5G58300	23589105	23592587	GENE	F	AT5G58310	23591706	23593310	GENE	R	881
AT5G58320	23594665	23597256	GENE	F	AT5G58330	23596427	23599607	GENE	R	829
AT5G58620	23710566	23713448	GENE	F	AT5G58630	23712906	23714678	GENE	R	542
AT5G61360	24688240	24689464	GENE	F	AT5G61370	24689022	24690883	GENE	R	442
AT5G62520	25115224	25117133	GENE	F	AT5G62530	25116229	25120476	GENE	R	904
AT5G64240	25712846	25715046	GENE	F	AT5G64250	25714450	25716438	GENE	R	596
AT5G64750	25908732	25911404	GENE	F	AT5G64760	25910702	25913785	GENE	R	702
AT5G64960	25972615	25976221	GENE	F	AT5G64970	25975251	25977870	GENE	R	970
AT5G65990	26412108	26414108	GENE	F	AT5G66000	26413171	26414726	GENE	R	937
AT5G67130	26808592	26811253	GENE	F	AT5G67140	26810672	26812529	GENE	R	581

## Sheet: B
Gene ID	Start Posn	End Posn	Feature	Orientation	Annotation	Gene ID	Start Posn	End Posn	Feature	Orientation	Annotation	Overlapped length (b.p)
AT1G08260	2590941	2606889	ORF	F	DNA-directed DNA polymerase epsilon catalytic subunit, putative	AT1G08270	2606844	2607333	ORF	R	expressed protein	45
AT1G52010	19340717	19343053	ORF	F	Mutator-like transposase family	AT1G52020	19343009	19348780	ORF	R	pseudogene, Ulp1 protease family	44
AT1G52087	19379311	19381883	ORF	F	hypothetical protein	AT1G52090	19381811	19382155	ORF	R	hypothetical protein	72
AT1G68935	25925414	25926361	ORF	F	expressed protein	AT1G68940	25925663	25929036	ORF	R	armadillo/beta-catenin repeat protein-related / U-box domain-containing protein	698
AT2G12855	5286973	5287608	ORF	F	gypsy-like retrotransposon family	AT2G12860	5287492	5289982	ORF	R	gypsy-like retrotransposon family	116
AT2G19330	8380029	8381535	ORF	F	leucine-rich repeat family protein	AT2G19340	8381394	8382876	ORF	R	membrane protein, putative	141
AT3G59940	22153986	22155242	ORF	F	kelch repeat-containing F-box family protein	AT3G59950	22155232	22157863	ORF	R	autophagy 4b (APG4b)	10
AT4G02200	972776	974332	ORF	F	drought-responsive family protein	AT4G02210	974319	975916	ORF	R	expressed protein	13
AT4G21366	11383552	11383966	ORF	F	S-locus protein kinase-related	AT4G21370	11383894	11387146	ORF	R	S-locus protein kinase, putative	72
AT4G29830	14597734	14599163	ORF	F	transducin family protein / WD-40 repeat family protein	AT4G29840	14598576	14601019	ORF	R	threonine synthase, chloroplast	587
AT5G18210	6017867	6018921	ORF	F	short-chain dehydrogenase/reductase (SDR) family protein	AT5G18220	6018915	6020454	ORF	R	glycosyl hydrolase family 17 protein	6
AT5G28232	10198751	10201303	ORF	F	Mutator-like transposase family	AT5G28235	10201274	10203338	ORF	R	Ulp1 protease family protein	29
AT5G48200	19562481	19564496	ORF	F	hypothetical protein	AT5G48205	19564162	19565012	ORF	R	hypothetical protein	334

## Sheet: C
Gene ID	Start Posn	End Posn	Feature	Orientation	Gene ID	Start Posn	End Posn	Feature	Orientation	Overlapped length (b.p)
AT1G01160	72583	73883	ORF	F	AT1G01170	73824	74724	GENE	R	59
AT1G02180	413618	414504	ORF	R	AT1G02170	411883	413932	GENE	F	314
AT1G02420	493683	495158	ORF	F	AT1G02430	495055	495963	GENE	R	103
AT1G03100	744025	746406	ORF	R	AT1G03090	739687	744184	GENE	F	159
AT1G03750	937919	941067	ORF	F	AT1G03760	941061	943376	GENE	R	6
AT1G03970	1018236	1019048	ORF	F	AT1G03980	1018106	1022107	GENE	R	942
AT1G04040	1042562	1043817	ORF	R	AT1G04030	1040517	1042891	GENE	F	329
AT1G04910	1388099	1391072	ORF	R	AT1G04900	1383840	1388520	GENE	F	421
AT1G06070	1835199	1837114	ORF	R	AT1G06060	1832942	1835576	GENE	F	377
AT1G06450	1965923	1967005	ORF	F	AT1G06460	1966834	1969535	GENE	R	171
AT1G06570	2012013	2013541	ORF	R	AT1G06560	2007629	2012200	GENE	F	187
AT1G07220	2217071	2219377	ORF	R	AT1G07210	2215235	2217391	GENE	F	320
AT1G09010	2895261	2899289	ORF	R	AT1G09000	2891040	2895777	GENE	F	516
AT1G09400	3033677	3034994	ORF	R	AT1G09390	3031205	3033941	GENE	F	264
AT1G09750	3157543	3158962	ORF	F	AT1G09760	3158748	3161666	GENE	R	214
AT1G09860	3204137	3205288	ORF	R	AT1G09850	3201801	3204152	GENE	F	15
AT1G10500	3460160	3461340	ORF	R	AT1G10490	3453230	3460621	GENE	F	461
AT1G10530	3471805	3472526	ORF	R	AT1G10522	3469637	3471880	GENE	F	75
AT1G11090	3702655	3703629	ORF	F	AT1G11100	3703358	3709302	GENE	R	271
AT1G11770	3976068	3977288	ORF	F	AT1G11780	3976838	3979194	GENE	R	450
AT1G12150	4123527	4125325	ORF	R	AT1G12140	4121367	4123540	GENE	F	13
AT1G12770	4351886	4355838	ORF	F	AT1G12780	4355694	4358326	GENE	R	144
AT1G13340	4569618	4571039	ORF	R	AT1G13330	4567932	4570565	GENE	F	947
AT1G13740	4713966	4715155	ORF	F	AT1G13750	4714820	4718232	GENE	R	335
AT1G14000	4797603	4800040	ORF	F	AT1G14010	4799914	4801819	GENE	R	126
AT1G14350	4908422	4910642	ORF	F	AT1G14360	4910624	4913147	GENE	R	18
AT1G14780	5091015	5093868	ORF	F	AT1G14790	5093409	5098027	GENE	R	459
AT1G14800	5099567	5102553	ORF	F	AT1G14810	5102419	5104684	GENE	R	134
AT1G15410	5299572	5300676	ORF	F	AT1G15415	5300361	5301407	GENE	R	315
AT1G15700	5402623	5403783	ORF	R	AT1G15690	5398985	5402949	GENE	F	326
AT1G15720	5406133	5407305	ORF	F	AT1G15730	5407023	5409979	GENE	R	282
AT1G15950	5478849	5481909	ORF	F	AT1G15960	5481642	5485109	GENE	R	267
AT1G15990	5491297	5493765	ORF	R	AT1G15980	5489292	5491303	GENE	F	6
AT1G16560	5668938	5670336	ORF	F	AT1G16570	5670258	5673593	GENE	R	78
AT1G16810	5756143	5756687	ORF	F	AT1G16820	5756401	5758457	GENE	R	286
AT1G17070	5837646	5840195	ORF	F	AT1G17080	5839679	5841559	GENE	R	516
AT1G17110	5845808	5849881	ORF	R	AT1G17100	5844729	5846215	GENE	F	407
AT1G17850	6146304	6148812	ORF	R	AT1G17840	6142603	6146514	GENE	F	210
AT1G17870	6150028	6152177	ORF	R	AT1G17860	6149294	6150031	GENE	F	3
AT1G18630	6415218	6416275	ORF	F	AT1G18640	6415570	6418676	GENE	R	705
AT1G18880	6520791	6523232	ORF	F	AT1G18890	6522755	6525727	GENE	R	477
AT1G19690	6807915	6809552	ORF	R	AT1G19680	6805450	6808126	GENE	F	211
AT1G19710	6814911	6816707	ORF	F	AT1G19715	6816693	6819533	GENE	R	14
AT1G20550	7115474	7117925	ORF	R	AT1G20540	7112611	7115810	GENE	F	336
AT1G21430	7500834	7502175	ORF	F	AT1G21440	7502159	7504140	GENE	R	16
AT1G21770	7651831	7652237	ORF	R	AT1G21760	7649215	7652226	GENE	F	395
AT1G21890	7682796	7685569	ORF	R	AT1G21880	7680470	7682956	GENE	F	160
AT1G22060	7773361	7780574	ORF	R	AT1G22050	7771659	7773640	GENE	F	279
AT1G22840	8079373	8080275	ORF	F	AT1G22850	8080191	8082864	GENE	R	84
AT1G23740	8398233	8399644	ORF	R	AT1G23730	8395546	8398497	GENE	F	264
AT1G24030	8503383	8505184	ORF	F	AT1G24040	8503766	8506792	GENE	R	1418
AT1G24280	8609484	8612372	ORF	F	AT1G24290	8612261	8614266	GENE	R	111
AT1G24340	8635159	8638855	ORF	F	AT1G24350	8638509	8640476	GENE	R	346
AT1G25320	8877975	8880167	ORF	F	AT1G25330	8879863	8882085	GENE	R	304
AT1G26630	9205955	9207085	ORF	F	AT1G26640	9206978	9209887	GENE	R	107
AT1G27060	9395010	9396660	ORF	F	AT1G27070	9396646	9399440	GENE	R	14
AT1G27720	9643337	9647362	ORF	R	AT1G27710	9642461	9643339	GENE	F	2
AT1G27990	9752785	9753905	ORF	R	AT1G27980	9748742	9752995	GENE	F	210
AT1G29320	10255341	10258224	ORF	F	AT1G29330	10257986	10261056	GENE	R	238
AT1G31200	11146903	11147658	ORF	R	AT1G31190	11144753	11146911	GENE	F	8
AT1G31220	11157045	11158389	ORF	F	AT1G31230	11158278	11163255	GENE	R	111
AT1G31480	11266206	11271508	ORF	F	AT1G31490	11271209	11273275	GENE	R	299
AT1G31780	11391322	11394591	ORF	F	AT1G31790	11394132	11395999	GENE	R	459
AT1G31810	11399902	11405701	ORF	R	AT1G31800	11396383	11400071	GENE	F	169
AT1G32600	11794782	11795663	ORF	F	AT1G32610	11795620	11797111	GENE	R	43
AT1G32750	11846364	11856240	ORF	R	AT1G32740	11844857	11846482	GENE	F	118
AT1G32880	11913907	11914714	ORF	R	AT1G32870	11911701	11913927	GENE	F	20
AT1G33020	11962726	11964812	ORF	F	AT1G33030	11964756	11966256	GENE	R	56
AT1G35625	13158443	13159477	ORF	R	AT1G35620	13156429	13158445	GENE	F	2
AT1G43895	16651006	16652082	ORF	R	AT1G43890	16649176	16651079	GENE	F	73
AT1G44160	16797472	16798716	ORF	F	AT1G44170	16798399	16802761	GENE	R	317
AT1G45545	17183054	17185396	ORF	R	AT1G45474	17181742	17183246	GENE	F	192
AT1G47240	17311482	17313747	ORF	R	AT1G47230	17309014	17311674	GENE	F	192
AT1G48560	17956603	17958776	ORF	F	AT1G48570	17958528	17961387	GENE	R	248
AT1G49360	18271005	18273090	ORF	R	AT1G49350	18268651	18271330	GENE	F	325
AT1G49730	18406285	18409215	ORF	R	AT1G49720	18403760	18406735	GENE	F	450
AT1G49960	18502368	18505367	ORF	F	AT1G49970	18505201	18508277	GENE	R	166
AT1G50010	18521405	18523397	ORF	F	AT1G50020	18522758	18525363	GENE	R	639
AT1G50270	18625712	18627502	ORF	F	AT1G50280	18627366	18630063	GENE	R	136
AT1G50450	18691569	18694015	ORF	R	AT1G50440	18689445	18691575	GENE	F	6
AT1G50480	18705732	18708355	ORF	F	AT1G50490	18708079	18710143	GENE	R	276
AT1G50530	18724879	18725396	ORF	R	AT1G50520	18723046	18724887	GENE	F	8
AT1G50910	18870750	18873506	ORF	R	AT1G50900	18869874	18870872	GENE	F	122
AT1G51550	19121313	19122958	ORF	R	AT1G51540	19117052	19121734	GENE	F	421
AT1G52695	19625078	19627055	ORF	R	AT1G52690	19623413	19625202	GENE	F	124
AT1G53270	19866546	19868318	ORF	F	AT1G53280	19867968	19871057	GENE	R	350
AT1G53440	19949627	19955230	ORF	F	AT1G53450	19954674	19957776	GENE	R	556
AT1G53570	19991059	19994401	ORF	F	AT1G53580	19993360	19996898	GENE	R	1041
AT1G54160	20221247	20222372	ORF	R	AT1G54150	20219101	20221365	GENE	F	118
AT1G54360	20294505	20296827	ORF	F	AT1G54370	20296818	20300796	GENE	R	9
AT1G54680	20416721	20418149	ORF	F	AT1G54690	20417983	20418954	GENE	R	166
AT1G54840	20456467	20457598	ORF	R	AT1G54830	20454849	20456681	GENE	F	214
AT1G56010	20950516	20951391	ORF	R	AT1G56000	20947808	20950826	GENE	F	310
AT1G59720	21943532	21945448	ORF	R	AT1G59710	21942032	21943849	GENE	F	317
AT1G59850	22032173	22033871	ORF	R	AT1G59840	22030172	22033044	GENE	F	871
AT1G61160	22548683	22550021	ORF	R	AT1G61150	22546221	22549281	GENE	F	598
AT1G62240	22998305	22998988	ORF	F	AT1G62250	22998735	23001242	GENE	R	253
AT1G62610	23185195	23186354	ORF	R	AT1G62600	23183142	23185623	GENE	F	428
AT1G62730	23232868	23233782	ORF	R	AT1G62720	23231416	23233114	GENE	F	246
AT1G62750	23237286	23239985	ORF	R	AT1G62740	23234626	23237449	GENE	F	163
AT1G63760	23659376	23661275	ORF	F	AT1G63770	23661169	23667906	GENE	R	106
AT1G63980	23744309	23746717	ORF	F	AT1G63990	23746505	23749037	GENE	R	212
AT1G64190	23829211	23830674	ORF	R	AT1G64185	23828177	23829447	GENE	F	236
AT1G64270	23854235	23856448	ORF	F	AT1G64280	23856411	23859229	GENE	R	37
AT1G64960	24133581	24137712	ORF	F	AT1G64970	24137050	24139723	GENE	R	662
AT1G66520	24819992	24822355	ORF	R	AT1G66510	24816514	24820283	GENE	F	291
AT1G66930	24974186	24976732	ORF	F	AT1G66940	24976691	24978454	GENE	R	41
AT1G67580	25331389	25334627	ORF	R	AT1G67570	25328826	25331469	GENE	F	80
AT1G67920	25477394	25477597	ORF	F	AT1G67930	25477222	25481083	GENE	R	375
AT1G68980	25936686	25938545	ORF	F	AT1G68990	25938307	25944629	GENE	R	238
AT1G69070	25971083	25975051	ORF	R	AT1G69060	25968245	25971113	GENE	F	30
AT1G69370	26083761	26085222	ORF	F	AT1G69380	26085004	26087269	GENE	R	218
AT1G69730	26232365	26235001	ORF	R	AT1G69720	26230529	26233294	GENE	F	929
AT1G70070	26393678	26397810	ORF	R	AT1G70060	26387452	26393960	GENE	F	282
AT1G70770	26692283	26694846	ORF	R	AT1G70760	26690892	26692550	GENE	F	267
AT1G71190	26837258	26838643	ORF	R	AT1G71180	26835997	26837371	GENE	F	113
AT1G71300	26877726	26881981	ORF	F	AT1G71310	26881407	26883686	GENE	R	574
AT1G71430	26924226	26924720	ORF	F	AT1G71440	26924125	26928048	GENE	R	595
AT1G71690	26951468	26952726	ORF	F	AT1G71691	26952414	26955209	GENE	R	312
AT1G72040	27115820	27117909	ORF	R	AT1G72030	27114527	27115868	GENE	F	48
AT1G72180	27167736	27170866	ORF	F	AT1G72190	27170533	27173379	GENE	R	333
AT1G73030	27477599	27478509	ORF	F	AT1G73040	27478236	27479623	GENE	R	273
AT1G73200	27527114	27530233	ORF	R	AT1G73190	27525607	27527428	GENE	F	314
AT1G73230	27544166	27545024	ORF	R	AT1G73220	27541937	27544352	GENE	F	186
AT1G74430	27979070	27980779	ORF	F	AT1G74440	27980163	27984065	GENE	R	616
AT1G74560	28021475	28023560	ORF	R	AT1G74550	28019706	28021523	GENE	F	48
AT1G74680	28063189	28064645	ORF	F	AT1G74690	28064275	28068286	GENE	R	370
AT1G74900	28137594	28139042	ORF	F	AT1G74910	28139022	28142417	GENE	R	20
AT1G75090	28191307	28193272	ORF	R	AT1G75080	28189165	28191736	GENE	F	429
AT1G75440	28317284	28318621	ORF	F	AT1G75450	28318582	28321793	GENE	R	39
AT1G76270	28618447	28621430	ORF	R	AT1G76260	28615206	28618838	GENE	F	391
AT1G76390	28660808	28663425	ORF	F	AT1G76400	28663126	28666604	GENE	R	299
AT1G76780	28821535	28827150	ORF	F	AT1G76790	28827080	28828567	GENE	R	70
AT1G77240	29022851	29024488	ORF	R	AT1G77230	29021023	29022858	GENE	F	7
AT1G78060	29354689	29357761	ORF	R	AT1G78050	29352475	29355175	GENE	F	486
AT1G78190	29423512	29423886	ORF	R	AT1G78180	29421821	29423868	GENE	F	356
AT1G78780	29626339	29627323	ORF	R	AT1G78770	29621812	29626340	GENE	F	1
AT1G79280	29824068	29837701	ORF	R	AT1G79270	29820399	29824585	GENE	F	517
AT1G79390	29868357	29869168	ORF	R	AT1G79380	29865384	29868528	GENE	F	171
AT1G79570	29937748	29942432	ORF	R	AT1G79560	29931687	29937899	GENE	F	151
AT1G79660	29981187	29981468	ORF	F	AT1G79670	29981149	29984243	GENE	R	319
AT1G79700	29995332	29998550	ORF	R	AT1G79690	29990223	29996035	GENE	F	703
AT1G79780	30020823	30021749	ORF	F	AT1G79790	30021261	30023124	GENE	R	488
AT1G79890	30053548	30057096	ORF	F	AT1G79900	30056972	30058624	GENE	R	124
AT1G80410	30232854	30239723	ORF	R	AT1G80400	30230068	30232931	GENE	F	77
AT1G80900	30403180	30404761	ORF	R	AT1G80890	30402020	30403329	GENE	F	149
AT1G80920	30408754	30409440	ORF	R	AT1G80910	30405628	30408934	GENE	F	180
AT2G01350	165330	166840	ORF	R	AT2G01340	163953	165427	GENE	F	97
AT2G01740	326134	327813	ORF	R	AT2G01735	324471	326889	GENE	F	755
AT2G01970	452195	454817	ORF	R	AT2G01960	450378	452416	GENE	F	221
AT2G02720	763172	764833	ORF	F	AT2G02730	764546	767429	GENE	R	287
AT2G02750	771639	773480	ORF	R	AT2G02740	769367	772312	GENE	F	673
AT2G03270	994068	995987	ORF	F	AT2G03280	994080	998256	GENE	R	1907
AT2G04410	1533965	1535164	ORF	R	AT2G04400	1531159	1534041	GENE	F	76
AT2G05715	2146543	2147038	ORF	R	AT2G05710	2141396	2146675	GENE	F	132
AT2G06520	2587864	2588214	ORF	R	AT2G06510	2585019	2588287	GENE	F	423
AT2G07683	3301880	3303364	ORF	F	AT2G07753	3303351	3303425	GENE	R	13
AT2G07739	3495507	3496106	ORF	R	AT2G07763	3495439	3495509	GENE	F	2
AT2G15900	6934472	6939617	ORF	F	AT2G15910	6939488	6942415	GENE	R	129
AT2G16920	7341640	7345908	ORF	R	AT2G16910	7338803	7341815	GENE	F	175
AT2G17130	7468143	7469547	ORF	R	AT2G17120	7466129	7468388	GENE	F	245
AT2G17975	7829319	7831051	ORF	R	AT2G17972	7828667	7829403	GENE	F	84
AT2G18340	7976482	7978107	ORF	F	AT2G18350	7978099	7979163	GENE	R	8
AT2G18400	7996746	7997054	ORF	R	AT2G18390	7995247	7996943	GENE	F	197
AT2G19070	8267266	8269039	ORF	R	AT2G19060	8264082	8267627	GENE	F	361
AT2G19710	8513421	8516899	ORF	F	AT2G19720	8516562	8518399	GENE	R	337
AT2G20240	8734858	8737166	ORF	R	AT2G20230	8732622	8735101	GENE	F	243
AT2G20720	8935089	8935988	ORF	R	AT2G20710	8933087	8935297	GENE	F	208
AT2G20900	8996492	8999878	ORF	R	AT2G20890	8994749	8996494	GENE	F	2
AT2G21850	9322348	9325358	ORF	F	AT2G21860	9325338	9327082	GENE	R	20
AT2G21970	9364267	9364953	ORF	R	AT2G21960	9361999	9364499	GENE	F	232
AT2G22730	9668044	9671052	ORF	F	AT2G22740	9669718	9674061	GENE	R	1334
AT2G23093	9839273	9841496	ORF	F	AT2G23096	9841370	9843315	GENE	R	126
AT2G23945	10192308	10193684	ORF	R	AT2G23940	10191202	10192397	GENE	F	89
AT2G24450	10400098	10400940	ORF	R	AT2G24440	10398169	10400326	GENE	F	228
AT2G25930	11066537	11070256	ORF	F	AT2G25940	11069798	11073106	GENE	R	458
AT2G26180	11150510	11152059	ORF	R	AT2G26170	11147891	11150761	GENE	F	251
AT2G26920	11496726	11498666	ORF	F	AT2G26930	11498299	11501324	GENE	R	367
AT2G27080	11573461	11574243	ORF	F	AT2G27090	11573366	11578890	GENE	R	877
AT2G27470	11752273	11753452	ORF	R	AT2G27460	11747732	11752465	GENE	F	192
AT2G27490	11755164	11756086	ORF	R	AT2G27480	11754030	11755513	GENE	F	349
AT2G27610	11791003	11793609	ORF	R	AT2G27600	11788115	11791008	GENE	F	5
AT2G29410	12623887	12625014	ORF	F	AT2G29420	12625013	12625976	GENE	R	1
AT2G30560	13024424	13025934	ORF	F	AT2G30570	13025520	13027271	GENE	R	414
AT2G30830	13139783	13141360	ORF	R	AT2G30820	13136654	13140022	GENE	F	239
AT2G30950	13181769	13184141	ORF	F	AT2G30960	13183781	13185405	GENE	R	360
AT2G31035	13215744	13215995	ORF	F	AT2G31040	13215983	13218162	GENE	R	12
AT2G31790	13525346	13527244	ORF	F	AT2G31800	13526787	13530775	GENE	R	457
AT2G31880	13561997	13563922	ORF	F	AT2G31890	13563222	13566844	GENE	R	700
AT2G32680	13867018	13869690	ORF	R	AT2G32670	13864954	13867410	GENE	F	392
AT2G34380	14519856	14521385	ORF	F	AT2G34390	14521137	14522994	GENE	R	248
AT2G34470	14537978	14539489	ORF	R	AT2G34460	14536687	14538037	GENE	F	59
AT2G34780	14675732	14680686	ORF	F	AT2G34790	14680444	14684349	GENE	R	242
AT2G35420	14906793	14907557	ORF	R	AT2G35410	14905407	14906829	GENE	F	36
AT2G35680	15004082	15005668	ORF	R	AT2G35670	15000348	15004466	GENE	F	384
AT2G36020	15130502	15132218	ORF	R	AT2G36010	15126621	15130683	GENE	F	181
AT2G37480	15745723	15746657	ORF	F	AT2G37500	15746418	15749836	GENE	R	239
AT2G37560	15766646	15768194	ORF	F	AT2G37570	15767955	15770461	GENE	R	239
AT2G38010	15913940	15916945	ORF	F	AT2G38020	15916432	15921788	GENE	R	513
AT2G38470	16115554	16117617	ORF	F	AT2G38480	16117342	16118875	GENE	R	275
AT2G40720	16994347	16996929	ORF	F	AT2G40730	16996914	17003295	GENE	R	15
AT2G41670	17381196	17383255	ORF	F	AT2G41680	17383233	17386122	GENE	R	22
AT2G41770	17431626	17434119	ORF	R	AT2G41760	17429848	17432066	GENE	F	440
AT2G41960	17521321	17526092	ORF	R	AT2G41950	17520157	17521921	GENE	F	600
AT2G42230	17600782	17603640	ORF	R	AT2G42220	17599167	17600783	GENE	F	1
AT2G43240	17975986	17982364	ORF	R	AT2G43230	17973384	17976133	GENE	F	147
AT2G43550	18080340	18080728	ORF	F	AT2G43560	18080566	18082514	GENE	R	162
AT2G44070	18238172	18239349	ORF	R	AT2G44065	18235549	18238483	GENE	F	311
AT2G44760	18460011	18461859	ORF	R	AT2G44750	18458501	18460369	GENE	F	358
AT2G44850	18505747	18507898	ORF	F	AT2G44860	18507444	18509617	GENE	R	454
AT2G45360	18705693	18706434	ORF	F	AT2G45380	18706170	18710167	GENE	R	264
AT2G45510	18760159	18762018	ORF	F	AT2G45520	18761830	18763362	GENE	R	188
AT2G45840	18876360	18878561	ORF	F	AT2G45850	18878226	18880988	GENE	R	335
AT2G46020	18930377	18938842	ORF	F	AT2G46030	18938464	18940572	GENE	R	378
AT2G46225	18989186	18991147	ORF	F	AT2G46230	18991045	18993032	GENE	R	102
AT2G47380	19448764	19448958	ORF	F	AT2G47390	19448742	19453435	GENE	R	216
AT2G47560	19519003	19519686	ORF	R	AT2G47550	19516050	19519205	GENE	F	202
AT3G01350	135031	137467	ORF	F	AT3G01360	136406	138738	GENE	R	1061
AT3G01470	182654	184040	ORF	R	AT3G01460	173323	182971	GENE	F	317
AT3G01930	319295	321494	ORF	R	AT3G01920	317439	319739	GENE	F	444
AT3G02040	348511	349915	ORF	R	AT3G02030	344954	348854	GENE	F	343
AT3G02100	368846	370490	ORF	R	AT3G02090	365556	368918	GENE	F	72
AT3G02700	581733	582819	ORF	R	AT3G02690	579593	582136	GENE	F	403
AT3G02840	618487	619626	ORF	F	AT3G02850	619171	623565	GENE	R	455
AT3G03320	781879	783296	ORF	F	AT3G03330	783043	786166	GENE	R	253
AT3G04550	1225967	1227316	ORF	F	AT3G04560	1226624	1229414	GENE	R	692
AT3G05770	1710333	1712170	ORF	R	AT3G05760	1707909	1710529	GENE	F	196
AT3G06950	2192875	2194260	ORF	F	AT3G06960	2194214	2196550	GENE	R	46
AT3G07170	2280434	2282103	ORF	F	AT3G07180	2282094	2285519	GENE	R	9
AT3G07410	2372490	2373487	ORF	R	AT3G07400	2367308	2372721	GENE	F	231
AT3G08900	2708352	2709719	ORF	R	AT3G08890	2706642	2708753	GENE	F	401
AT3G09260	2840662	2843735	ORF	R	AT3G09250	2839007	2840871	GENE	F	209
AT3G10140	3134989	3137074	ORF	F	AT3G10150	3137009	3139061	GENE	R	65
AT3G10230	3164344	3165849	ORF	R	AT3G10220	3161815	3164674	GENE	F	330
AT3G10360	3211280	3215148	ORF	R	AT3G10350	3208244	3211299	GENE	F	19
AT3G11570	3645545	3647333	ORF	R	AT3G11560	3639447	3646054	GENE	F	509
AT3G12260	3909258	3910343	ORF	R	AT3G12250	3905536	3909394	GENE	F	136
AT3G12480	3958072	3960285	ORF	F	AT3G12490	3959870	3961918	GENE	R	415
AT3G12750	4051956	4053162	ORF	R	AT3G12740	4049522	4052050	GENE	F	94
AT3G12770	4056906	4059199	ORF	R	AT3G12760	4054746	4056987	GENE	F	81
AT3G14270	4754631	4761192	ORF	F	AT3G14280	4760984	4762402	GENE	R	208
AT3G15060	5069246	5070032	ORF	F	AT3G15070	5069620	5073324	GENE	R	412
AT3G15200	5117495	5119066	ORF	R	AT3G15190	5116154	5117622	GENE	F	127
AT3G15330	5158765	5160341	ORF	F	AT3G15340	5159705	5162848	GENE	R	636
AT3G15450	5213057	5214005	ORF	F	AT3G15460	5213343	5216268	GENE	R	662
AT3G15605	5287970	5290948	ORF	F	AT3G15610	5290854	5293097	GENE	R	94
AT3G15870	5363124	5364431	ORF	F	AT3G15880	5364087	5371946	GENE	R	344
AT3G16180	5481482	5484948	ORF	R	AT3G16175	5480470	5482048	GENE	F	566
AT3G16240	5505540	5506794	ORF	F	AT3G16250	5506268	5508420	GENE	R	526
AT3G17390	5952489	5953670	ORF	R	AT3G17380	5950206	5953699	GENE	F	1210
AT3G17920	6137261	6142029	ORF	F	AT3G17930	6141834	6143316	GENE	R	195
AT3G18620	6408855	6410722	ORF	F	AT3G18630	6410379	6413074	GENE	R	343
AT3G18960	6542624	6543574	ORF	F	AT3G18970	6543324	6545438	GENE	R	250
AT3G19480	6752596	6754656	ORF	F	AT3G19490	6754122	6758267	GENE	R	534
AT3G19600	6808590	6811747	ORF	R	AT3G19590	6805651	6808599	GENE	F	9
AT3G19680	6840454	6842113	ORF	F	AT3G19690	6841970	6842856	GENE	R	143
AT3G19710	6847207	6849434	ORF	R	AT3G19700	6843668	6847281	GENE	F	74
AT3G19810	6877761	6878817	ORF	R	AT3G19800	6876120	6878156	GENE	F	395
AT3G20560	7182188	7186396	ORF	F	AT3G20570	7186312	7187527	GENE	R	84
AT3G20680	7230152	7231168	ORF	R	AT3G20670	7229417	7230508	GENE	F	356
AT3G20800	7271417	7273902	ORF	R	AT3G20790	7268768	7271517	GENE	F	100
AT3G21210	7438220	7440761	ORF	R	AT3G21200	7436078	7438419	GENE	F	199
AT3G21370	7524291	7527584	ORF	R	AT3G21360	7522810	7524586	GENE	F	295
AT3G21490	7573071	7573675	ORF	F	AT3G21500	7573643	7576579	GENE	R	32
AT3G22200	7835293	7838870	ORF	F	AT3G22210	7838791	7839474	GENE	R	79
AT3G22630	8009715	8010780	ORF	R	AT3G22620	8008541	8010024	GENE	F	309
AT3G22790	8052452	8057894	ORF	R	AT3G22780	8048809	8052819	GENE	F	367
AT3G22950	8136370	8137519	ORF	R	AT3G22942	8134197	8136865	GENE	F	495
AT3G23080	8207618	8209187	ORF	R	AT3G23070	8203476	8208003	GENE	F	385
AT3G24020	8678834	8679565	ORF	F	AT3G24030	8679196	8680819	GENE	R	369
AT3G25550	9280115	9280824	ORF	F	AT3G25560	9280750	9283924	GENE	R	74
AT3G26480	9688509	9692063	ORF	R	AT3G26470	9687335	9688879	GENE	F	370
AT3G26840	9894045	9897391	ORF	F	AT3G26850	9896779	9899243	GENE	R	612
AT3G27110	9999243	10001129	ORF	F	AT3G27120	10000931	10003372	GENE	R	198
AT3G27750	10286057	10286725	ORF	F	AT3G27770	10286072	10288979	GENE	R	653
AT3G28740	10790000	10791788	ORF	R	AT3G28730	10786126	10790386	GENE	F	386
AT3G29330	11258938	11260289	ORF	R	AT3G29320	11254059	11259051	GENE	F	113
AT3G45060	16488655	16490370	ORF	R	AT3G45050	16486964	16488948	GENE	F	293
AT3G45290	16628571	16632337	ORF	F	AT3G45300	16632060	16636033	GENE	R	277
AT3G45970	16907223	16908174	ORF	F	AT3G45980	16907801	16908998	GENE	R	373
AT3G46930	17297145	17299017	ORF	F	AT3G46940	17298756	17299937	GENE	R	261
AT3G46960	17301988	17309051	ORF	R	AT3G46950	17300354	17302185	GENE	F	197
AT3G47450	17494179	17497233	ORF	R	AT3G47440	17493010	17494364	GENE	F	185
AT3G47470	17504606	17505757	ORF	R	AT3G47460	17497750	17504738	GENE	F	132
AT3G47560	17536559	17537961	ORF	R	AT3G47550	17534443	17536888	GENE	F	329
AT3G47580	17543672	17546795	ORF	F	AT3G47590	17546605	17548508	GENE	R	190
AT3G47660	17582289	17585790	ORF	F	AT3G47670	17585770	17586803	GENE	R	20
AT3G47730	17605326	17609812	ORF	R	AT3G47720	17603610	17605611	GENE	F	285
AT3G47960	17709110	17711665	ORF	R	AT3G47950	17703687	17709837	GENE	F	727
AT3G48320	17902226	17903789	ORF	F	AT3G48330	17903400	17904960	GENE	R	389
AT3G48680	18046092	18047758	ORF	F	AT3G48690	18047382	18049219	GENE	R	376
AT3G49190	18242972	18245360	ORF	R	AT3G49180	18240751	18243209	GENE	F	237
AT3G49710	18448830	18450995	ORF	F	AT3G49720	18450988	18453182	GENE	R	7
AT3G49900	18511619	18513598	ORF	R	AT3G49890	18510221	18511705	GENE	F	86
AT3G50230	18631581	18634182	ORF	F	AT3G50240	18634079	18639864	GENE	R	103
AT3G50440	18728372	18729376	ORF	R	AT3G50430	18724678	18728654	GENE	F	282
AT3G50950	18947108	18949666	ORF	F	AT3G50960	18948325	18951365	GENE	R	1341
AT3G51520	19121718	19123497	ORF	F	AT3G51530	19123399	19125622	GENE	R	98
AT3G52030	19312850	19315205	ORF	F	AT3G52040	19315151	19315839	GENE	R	54
AT3G52220	19380557	19381957	ORF	R	AT3G52210	19377997	19380772	GENE	F	215
AT3G52380	19432597	19433833	ORF	F	AT3G52390	19433692	19436161	GENE	R	141
AT3G54500	20186769	20189714	ORF	R	AT3G54490	20184643	20186895	GENE	F	126
AT3G54780	20289963	20292407	ORF	F	AT3G54790	20291469	20296104	GENE	R	938
AT3G55480	20577349	20581606	ORF	R	AT3G55470	20575222	20577665	GENE	F	316
AT3G55530	20606278	20608166	ORF	R	AT3G55520	20604691	20606324	GENE	F	46
AT3G56030	20802283	20803293	ORF	F	AT3G56040	20803052	20808551	GENE	R	241
AT3G56450	20941536	20943848	ORF	F	AT3G56460	20943674	20945466	GENE	R	174
AT3G56500	20954617	20954949	ORF	F	AT3G56510	20954907	20957639	GENE	R	42
AT3G56750	21029304	21031170	ORF	R	AT3G56740	21026350	21029521	GENE	F	217
AT3G56910	21080536	21081235	ORF	R	AT3G56900	21077129	21080879	GENE	F	343
AT3G57870	21439807	21441086	ORF	R	AT3G57860	21437291	21439827	GENE	F	20
AT3G58510	21651585	21654441	ORF	F	AT3G58520	21654333	21656463	GENE	R	108
AT3G58590	21677239	21679464	ORF	F	AT3G58600	21679173	21682140	GENE	R	291
AT3G58720	21727896	21728868	ORF	R	AT3G58710	21725984	21728129	GENE	F	233
AT3G59040	21832471	21835209	ORF	R	AT3G59030	21830048	21833015	GENE	F	544
AT3G59120	21868852	21871197	ORF	R	AT3G59110	21865697	21869181	GENE	F	329
AT3G60920	22514302	22524005	ORF	R	AT3G60910	22512675	22514347	GENE	F	45
AT3G61090	22620068	22620796	ORF	R	AT3G61080	22618105	22620074	GENE	F	6
AT3G61170	22649665	22652211	ORF	R	AT3G61160	22646858	22649792	GENE	F	127
AT3G61220	22674000	22675291	ORF	F	AT3G61230	22674961	22676572	GENE	R	330
AT3G61380	22719743	22722253	ORF	R	AT3G61370	22717287	22719900	GENE	F	157
AT3G61570	22790611	22794616	ORF	R	AT3G61560	22788865	22791166	GENE	F	555
AT3G62020	22982417	22983166	ORF	R	AT3G62010	22975652	22982754	GENE	F	337
AT3G62040	22986302	22987492	ORF	R	AT3G62030	22984585	22986345	GENE	F	43
AT3G62590	23158948	23161144	ORF	R	AT3G62580	23157804	23159326	GENE	F	378
AT3G62830	23243514	23246328	ORF	F	AT3G62840	23246086	23247791	GENE	R	242
AT3G63130	23336083	23337690	ORF	F	AT3G63140	23337347	23339684	GENE	R	343
AT3G63180	23347292	23351135	ORF	R	AT3G63170	23345327	23347732	GENE	F	440
AT3G63470	23449536	23451837	ORF	F	AT3G63480	23450847	23454981	GENE	R	990
AT4G00360	160951	162778	ORF	F	AT4G00370	161539	166357	GENE	R	1239
AT4G00500	225213	226977	ORF	R	AT4G00490	222348	225457	GENE	F	244
AT4G00670	278433	279169	ORF	R	AT4G00660	274257	278677	GENE	F	244
AT4G00750	314405	317507	ORF	F	AT4G00752	317191	320877	GENE	R	316
AT4G00840	355552	356643	ORF	R	AT4G00830	352051	355598	GENE	F	46
AT4G01030	448335	449837	ORF	R	AT4G01026	447090	448510	GENE	F	175
AT4G01570	679487	681904	ORF	F	AT4G01575	681868	682583	GENE	R	36
AT4G01660	708652	711095	ORF	F	AT4G01670	710535	712643	GENE	R	560
AT4G01935	841102	842197	ORF	F	AT4G01940	841989	843459	GENE	R	208
AT4G02405	1057998	1059670	ORF	R	AT4G02400	1054243	1058236	GENE	F	238
AT4G02620	1149418	1151131	ORF	R	AT4G02610	1147634	1149577	GENE	F	159
AT4G02710	1193515	1197060	ORF	R	AT4G02700	1188984	1193611	GENE	F	96
AT4G03070	1358442	1359620	ORF	F	AT4G03080	1359349	1365451	GENE	R	271
AT4G03140	1392601	1393662	ORF	F	AT4G03150	1393614	1394574	GENE	R	48
AT4G04460	2225230	2227744	ORF	F	AT4G04470	2227659	2229256	GENE	R	85
AT4G04860	2460133	2461376	ORF	F	AT4G04870	2461211	2464141	GENE	R	165
AT4G08930	5729508	5730721	ORF	F	AT4G08940	5730400	5732183	GENE	R	321
AT4G09000	5775384	5777154	ORF	F	AT4G09010	5777080	5779418	GENE	R	74
AT4G09830	6188863	6190588	ORF	F	AT4G09840	6190250	6191661	GENE	R	338
AT4G10020	6268360	6270176	ORF	F	AT4G10030	6269787	6273237	GENE	R	389
AT4G10270	6374801	6375073	ORF	F	AT4G10280	6374742	6376107	GENE	R	331
AT4G10480	6478084	6479074	ORF	R	AT4G10470	6476010	6478339	GENE	F	255
AT4G10650	6574411	6576226	ORF	R	AT4G10640	6571895	6574423	GENE	F	12
AT4G10750	6618720	6619796	ORF	F	AT4G10760	6619480	6623347	GENE	R	316
AT4G11590	7008597	7009790	ORF	F	AT4G11600	7009763	7011350	GENE	R	27
AT4G11670	7044394	7052964	ORF	R	AT4G11660	7042627	7044702	GENE	F	308
AT4G11980	7183838	7185544	ORF	R	AT4G11970	7180431	7184048	GENE	F	210
AT4G12240	7287889	7288983	ORF	F	AT4G12250	7288793	7290896	GENE	R	190
AT4G13280	7733156	7736740	ORF	R	AT4G13270	7731276	7733162	GENE	F	6
AT4G13370	7777911	7780329	ORF	R	AT4G13360	7775133	7778216	GENE	F	305
AT4G14100	8120744	8122283	ORF	F	AT4G14090	8122185	8123830	GENE	R	98
AT4G15480	8848997	8850469	ORF	R	AT4G15475	8845874	8849279	GENE	F	282
AT4G15545	8875930	8877565	ORF	F	AT4G15550	8877486	8879325	GENE	R	79
AT4G15830	8995297	8996560	ORF	R	AT4G15820	8992983	8995493	GENE	F	196
AT4G16400	9260587	9261861	ORF	F	AT4G16410	9261708	9262614	GENE	R	153
AT4G17010	9576461	9577646	ORF	F	AT4G17020	9577443	9581390	GENE	R	203
AT4G17270	9676419	9678581	ORF	F	AT4G17280	9678541	9680401	GENE	R	40
AT4G17520	9771509	9773326	ORF	F	AT4G17530	9773094	9775598	GENE	R	232
AT4G17540	9775995	9777778	ORF	F	AT4G17550	9777661	9779751	GENE	R	117
AT4G17840	9918234	9920202	ORF	R	AT4G17830	9915893	9918256	GENE	F	22
AT4G18120	10038890	10042023	ORF	F	AT4G18130	10041878	10045960	GENE	R	145
AT4G18372	10151359	10151697	ORF	R	AT4G18370	10149203	10151722	GENE	F	363
AT4G18570	10231450	10234545	ORF	F	AT4G18580	10234421	10236056	GENE	R	124
AT4G18780	10312856	10316729	ORF	R	AT4G18770	10311041	10313250	GENE	F	394
AT4G19150	10471588	10472687	ORF	R	AT4G19140	10469675	10472152	GENE	F	564
AT4G20040	10847357	10848972	ORF	R	AT4G20030	10846352	10847741	GENE	F	384
AT4G20770	11130772	11132994	ORF	R	AT4G20760	11129026	11130781	GENE	F	9
AT4G21170	11286765	11288522	ORF	R	AT4G21160	11284168	11287165	GENE	F	400
AT4G21300	11336489	11339062	ORF	F	AT4G21310	11339058	11340080	GENE	R	4
AT4G21480	11433313	11435295	ORF	R	AT4G21470	11431135	11433332	GENE	F	19
AT4G21760	11561241	11563883	ORF	F	AT4G21770	11563625	11566357	GENE	R	258
AT4G21810	11575356	11577014	ORF	R	AT4G21800	11572802	11575504	GENE	F	148
AT4G22730	11941395	11943707	ORF	F	AT4G22740	11942812	11945967	GENE	R	895
AT4G24010	12466401	12469770	ORF	F	AT4G24015	12469755	12471271	GENE	R	15
AT4G24350	12609647	12611338	ORF	F	AT4G24370	12611038	12612141	GENE	R	300
AT4G26380	13338087	13341569	ORF	F	AT4G26385	13341502	13341575	GENE	R	67
AT4G26440	13357603	13359557	ORF	R	AT4G26430	13355000	13357610	GENE	F	7
AT4G26680	13454859	13456424	ORF	F	AT4G26690	13456034	13460025	GENE	R	390
AT4G26910	13520132	13522060	ORF	R	AT4G26900	13515488	13520317	GENE	F	185
AT4G26980	13548818	13550649	ORF	R	AT4G26970	13542924	13549101	GENE	F	283
AT4G27030	13571957	13572928	ORF	F	AT4G27040	13572444	13575544	GENE	R	484
AT4G28080	13948998	13956717	ORF	R	AT4G28070	13945898	13949304	GENE	F	306
AT4G28320	14018298	14019977	ORF	R	AT4G28310	14017414	14018554	GENE	F	256
AT4G28390	14041491	14042786	ORF	R	AT4G28370	14035616	14041672	GENE	F	181
AT4G28760	14208646	14211817	ORF	F	AT4G28770	14211328	14213677	GENE	R	489
AT4G29250	14420719	14422183	ORF	F	AT4G29260	14422182	14423609	GENE	R	1
AT4G29890	14608874	14610911	ORF	F	AT4G29900	14610889	14618781	GENE	R	22
AT4G30420	14877075	14878920	ORF	F	AT4G30430	14878789	14880337	GENE	R	131
AT4G31020	15108837	15110084	ORF	R	AT4G31010	15106650	15108967	GENE	F	130
AT4G31850	15403026	15406364	ORF	F	AT4G31860	15405953	15408997	GENE	R	411
AT4G32450	15661098	15662711	ORF	F	AT4G32460	15662272	15664983	GENE	R	439
AT4G32940	15900559	15903163	ORF	R	AT4G32930	15898840	15900824	GENE	F	265
AT4G33100	15971704	15972345	ORF	F	AT4G33110	15972326	15974616	GENE	R	19
AT4G33640	16159729	16160213	ORF	R	AT4G33630	16155506	16159938	GENE	F	209
AT4G34131	16343271	16344716	ORF	R	AT4G34120	16341094	16343651	GENE	F	380
AT4G34412	16453102	16454518	ORF	R	AT4G34410	16451880	16453264	GENE	F	162
AT4G35630	16904210	16905502	ORF	F	AT4G35640	16904957	16908362	GENE	R	545
AT4G35860	16987120	16988841	ORF	R	AT4G35850	16983528	16987203	GENE	F	83
AT4G36720	17307773	17309672	ORF	F	AT4G36730	17309623	17312480	GENE	R	49
AT4G36760	17326727	17329985	ORF	F	AT4G36770	17329833	17331630	GENE	R	152
AT4G37050	17457254	17459005	ORF	R	AT4G37040	17455133	17457351	GENE	F	97
AT4G37190	17507149	17509506	ORF	F	AT4G37200	17509396	17511242	GENE	R	110
AT4G37670	17696172	17698829	ORF	R	AT4G37660	17695490	17696264	GENE	F	92
AT4G38180	17906695	17909397	ORF	R	AT4G38170	17904552	17906815	GENE	F	120
AT4G38560	18029269	18031185	ORF	F	AT4G38570	18030852	18033534	GENE	R	333
AT4G39960	18534188	18536314	ORF	F	AT4G39970	18536120	18538478	GENE	R	194
AT4G39990	18542716	18543773	ORF	F	AT4G40000	18543348	18547517	GENE	R	425
AT5G01030	10637	13002	ORF	F	AT5G01040	12808	16172	GENE	R	194
AT5G01290	117519	121391	ORF	F	AT5G01300	121294	122488	GENE	R	97
AT5G02130	419743	421954	ORF	R	AT5G02120	419088	419770	GENE	F	27
AT5G02140	423381	424434	ORF	F	AT5G02150	424288	426076	GENE	R	146
AT5G02290	470384	472394	ORF	R	AT5G02280	469324	470792	GENE	F	408
AT5G02380	506752	507161	ORF	R	AT5G02370	503406	506922	GENE	F	170
AT5G04260	1178901	1180022	ORF	R	AT5G04250	1176014	1178919	GENE	F	18
AT5G04610	1325612	1326916	ORF	R	AT5G04600	1323641	1325614	GENE	F	2
AT5G04760	1373752	1374529	ORF	R	AT5G04750	1372148	1374006	GENE	F	254
AT5G05590	1666734	1668214	ORF	R	AT5G05580	1664148	1666891	GENE	F	157
AT5G05750	1727596	1728480	ORF	F	AT5G05760	1727473	1731022	GENE	R	1007
AT5G06310	1928469	1930796	ORF	F	AT5G06320	1930625	1931769	GENE	R	171
AT5G07120	2207065	2209355	ORF	R	AT5G07110	2206001	2207153	GENE	F	88
AT5G07240	2272029	2274052	ORF	F	AT5G07250	2273555	2275991	GENE	R	497
AT5G07840	2506764	2507291	ORF	R	AT5G07830	2503325	2507213	GENE	F	449
AT5G07940	2534721	2540087	ORF	F	AT5G07950	2539921	2542137	GENE	R	166
AT5G08270	2661748	2663483	ORF	F	AT5G08280	2663191	2665793	GENE	R	292
AT5G08360	2689744	2690759	ORF	F	AT5G08370	2690560	2693539	GENE	R	199
AT5G08390	2699358	2706765	ORF	F	AT5G08400	2706459	2708940	GENE	R	306
AT5G08550	2765981	2770282	ORF	R	AT5G08540	2763824	2766156	GENE	F	175
AT5G09230	2871656	2873614	ORF	F	AT5G09240	2873589	2874785	GENE	R	25
AT5G09280	2880423	2881597	ORF	R	AT5G09270	2878885	2880817	GENE	F	394
AT5G10170	3187538	3190161	ORF	R	AT5G10160	3185747	3187604	GENE	F	66
AT5G10550	3332855	3335232	ORF	R	AT5G10540	3328093	3334972	GENE	F	2117
AT5G10700	3378053	3378867	ORF	R	AT5G10695	3377664	3378222	GENE	F	169
AT5G10840	3424910	3427797	ORF	R	AT5G10830	3423687	3425468	GENE	F	558
AT5G11820	3810649	3811176	ORF	R	AT5G11810	3808721	3810749	GENE	F	100
AT5G12380	4009224	4010688	ORF	F	AT5G12390	4010444	4012040	GENE	R	244
AT5G13050	4136914	4138713	ORF	R	AT5G13030	4133219	4136921	GENE	F	7
AT5G13390	4292812	4296575	ORF	F	AT5G13400	4295757	4299108	GENE	R	818
AT5G13510	4341297	4341959	ORF	F	AT5G13520	4341543	4344674	GENE	R	416
AT5G13940	4490264	4492435	ORF	R	AT5G13930	4488692	4490266	GENE	F	2
AT5G14230	4593810	4595778	ORF	F	AT5G14240	4595607	4597657	GENE	R	171
AT5G14430	4653095	4655744	ORF	F	AT5G14440	4655425	4657834	GENE	R	319
AT5G15450	5014401	5018257	ORF	R	AT5G15440	5012073	5014649	GENE	F	248
AT5G15890	5187689	5189350	ORF	R	AT5G15880	5185791	5188050	GENE	F	361
AT5G16030	5238245	5240581	ORF	F	AT5G16040	5240328	5243330	GENE	R	253
AT5G16840	5536045	5538029	ORF	F	AT5G16850	5537508	5543546	GENE	R	521
AT5G17540	5782062	5783683	ORF	R	AT5G17530	5777605	5782152	GENE	F	90
AT5G17990	5957332	5959683	ORF	F	AT5G18000	5959480	5961639	GENE	R	203
AT5G18110	5989106	5990589	ORF	R	AT5G18100	5987200	5989201	GENE	F	95
AT5G18475	6129256	6130776	ORF	R	AT5G18470	6127799	6129679	GENE	F	423
AT5G18780	6264612	6266099	ORF	F	AT5G18790	6266094	6266909	GENE	R	5
AT5G19120	6414587	6415747	ORF	F	AT5G19130	6415154	6419037	GENE	R	593
AT5G19140	6423400	6425787	ORF	F	AT5G19150	6423307	6428469	GENE	R	2480
AT5G19750	6677126	6679129	ORF	F	AT5G19760	6679115	6681993	GENE	R	14
AT5G19840	6705374	6709384	ORF	F	AT5G19850	6709361	6711675	GENE	R	23
AT5G19940	6739695	6740663	ORF	F	AT5G19950	6740509	6743775	GENE	R	154
AT5G20600	6966346	6967944	ORF	R	AT5G20590	6963440	6966607	GENE	F	261
AT5G20720	7015017	7016356	ORF	F	AT5G20730	7016182	7022115	GENE	R	174
AT5G20935	7103489	7103947	ORF	F	AT5G20940	7103929	7106703	GENE	R	18
AT5G22840	7631105	7633105	ORF	R	AT5G22830	7627653	7631371	GENE	F	266
AT5G23350	7858547	7859389	ORF	R	AT5G23340	7856195	7859280	GENE	F	733
AT5G23575	7946566	7950044	ORF	F	AT5G23580	7949989	7952535	GENE	R	55
AT5G23670	7981892	7985040	ORF	F	AT5G23680	7984957	7986854	GENE	R	83
AT5G24314	8277753	8279102	ORF	F	AT5G24316	8278780	8279967	GENE	R	322
AT5G24380	8324101	8326528	ORF	F	AT5G24390	8326003	8329466	GENE	R	525
AT5G24490	8365693	8367181	ORF	F	AT5G24500	8367071	8368739	GENE	R	110
AT5G24690	8455785	8458515	ORF	R	AT5G24680	8453605	8456025	GENE	F	240
AT5G24810	8516904	8522618	ORF	R	AT5G24800	8515207	8517187	GENE	F	283
AT5G24840	8533899	8534654	ORF	R	AT5G24830	8530981	8534210	GENE	F	311
AT5G25180	8694632	8696223	ORF	R	AT5G25170	8693187	8695098	GENE	F	466
AT5G25350	8794844	8796884	ORF	R	AT5G25340	8793021	8794966	GENE	F	122
AT5G25930	9050883	9053981	ORF	F	AT5G25940	9053704	9055217	GENE	R	277
AT5G26030	9096678	9098755	ORF	F	AT5G26040	9098557	9101639	GENE	R	198
AT5G27280	9617551	9618372	ORF	F	AT5G27290	9617978	9620536	GENE	R	394
AT5G28210	10188590	10190467	ORF	F	AT5G28220	10190365	10193123	GENE	R	102
AT5G35370	13605793	13608549	ORF	R	AT5G35360	13601389	13606337	GENE	F	544
AT5G35680	13875381	13875818	ORF	R	AT5G35670	13873345	13875756	GENE	F	375
AT5G38640	15485249	15487903	ORF	R	AT5G38630	15483222	15485415	GENE	F	166
AT5G38900	15590974	15592174	ORF	R	AT5G38895	15588744	15591043	GENE	F	69
AT5G39400	15783479	15785150	ORF	F	AT5G39410	15785072	15787638	GENE	R	78
AT5G39510	15839263	15840819	ORF	F	AT5G39520	15840681	15842720	GENE	R	138
AT5G39980	16018263	16020299	ORF	R	AT5G39970	16015253	16018850	GENE	F	587
AT5G40160	16079953	16081528	ORF	R	AT5G40155	16079119	16079965	GENE	F	12
AT5G40645	16297637	16298110	ORF	R	AT5G40640	16294270	16297652	GENE	F	15
AT5G41140	16485954	16489774	ORF	F	AT5G41150	16489605	16494241	GENE	R	169
AT5G41320	16551670	16553217	ORF	F	AT5G41330	16552567	16555131	GENE	R	650
AT5G42180	16869930	16871249	ORF	F	AT5G42190	16870883	16872793	GENE	R	366
AT5G42280	16922712	16925234	ORF	R	AT5G42270	16919714	16923100	GENE	F	388
AT5G42320	16935878	16938684	ORF	R	AT5G42310	16933011	16936156	GENE	F	278
AT5G42760	17166193	17167333	ORF	F	AT5G42765	17166762	17168907	GENE	R	571
AT5G42810	17184301	17186565	ORF	F	AT5G42820	17186511	17188932	GENE	R	54
AT5G43440	17472583	17473835	ORF	R	AT5G43430	17470826	17472918	GENE	F	335
AT5G43770	17606034	17606597	ORF	F	AT5G43780	17606418	17608762	GENE	R	179
AT5G45030	18190208	18192465	ORF	F	AT5G45040	18192200	18194110	GENE	R	265
AT5G46700	18968262	18969666	ORF	F	AT5G46710	18969564	18971919	GENE	R	102
AT5G47360	19231671	19233104	ORF	R	AT5G47350	19229916	19231680	GENE	F	9
AT5G47440	19260796	19262430	ORF	R	AT5G47435	19258930	19261181	GENE	F	385
AT5G47460	19269689	19271419	ORF	R	AT5G47455	19267948	19269718	GENE	F	29
AT5G47635	19324506	19325074	ORF	R	AT5G47630	19323373	19324629	GENE	F	123
AT5G47730	19351817	19353843	ORF	R	AT5G47720	19348832	19352038	GENE	F	221
AT5G48220	19567156	19569272	ORF	F	AT5G48230	19569241	19572755	GENE	R	31
AT5G48730	19780378	19782362	ORF	F	AT5G48740	19781910	19786595	GENE	R	452
AT5G48965	19871436	19873760	ORF	F	AT5G48970	19873702	19876989	GENE	R	58
AT5G49600	20148006	20148521	ORF	F	AT5G49610	20148500	20149955	GENE	R	21
AT5G50315	20496817	20498303	ORF	F	AT5G50320	20497852	20502076	GENE	R	451
AT5G51020	20762785	20764390	ORF	R	AT5G51010	20761792	20762929	GENE	F	144
AT5G52560	21348456	21351799	ORF	F	AT5G52570	21351630	21354206	GENE	R	169
AT5G52850	21432160	21434841	ORF	R	AT5G52840	21430880	21432232	GENE	F	72
AT5G54270	22055650	22056609	ORF	F	AT5G54280	22055583	22062468	GENE	R	1026
AT5G54300	22071495	22072567	ORF	R	AT5G54290	22068263	22071604	GENE	F	109
AT5G54690	22236660	22238994	ORF	R	AT5G54680	22234286	22236830	GENE	F	170
AT5G55710	22572220	22572849	ORF	R	AT5G55700	22569198	22572870	GENE	F	650
AT5G55930	22670214	22673053	ORF	F	AT5G55940	22672658	22675274	GENE	R	395
AT5G57160	23172375	23178913	ORF	R	AT5G57150	23169412	23172760	GENE	F	385
AT5G58060	23515503	23517354	ORF	F	AT5G58070	23517287	23518435	GENE	R	67
AT5G58220	23571771	23573086	ORF	R	AT5G58210	23569339	23572161	GENE	F	390
AT5G58230	23573338	23575220	ORF	F	AT5G58240	23574990	23576579	GENE	R	230
AT5G58550	23682676	23685699	ORF	R	AT5G58540	23680362	23682905	GENE	F	229
AT5G58710	23735066	23736721	ORF	F	AT5G58720	23736607	23740363	GENE	R	114
AT5G58960	23824132	23825586	ORF	F	AT5G58970	23825290	23828484	GENE	R	296
AT5G60520	24349012	24350172	ORF	R	AT5G60510	24347888	24349437	GENE	F	425
AT5G60700	24419554	24421954	ORF	R	AT5G60690	24414249	24419779	GENE	F	225
AT5G61300	24668130	24670001	ORF	R	AT5G61290	24665784	24668492	GENE	F	362
AT5G62680	25182655	25185047	ORF	R	AT5G62670	25176456	25183574	GENE	F	919
AT5G62780	25230612	25231363	ORF	F	AT5G62790	25231351	25234665	GENE	R	12
AT5G62810	25237549	25240797	ORF	F	AT5G62820	25240421	25242247	GENE	R	376
AT5G63010	25298965	25300193	ORF	F	AT5G63020	25299874	25303228	GENE	R	319
AT5G63290	25386574	25388119	ORF	R	AT5G63280	25384292	25387011	GENE	F	437
AT5G63490	25435941	25439195	ORF	R	AT5G63480	25434491	25436095	GENE	F	154
AT5G63790	25544112	25545238	ORF	R	AT5G63780	25541071	25544452	GENE	F	340
AT5G63890	25582825	25585104	ORF	R	AT5G63880	25580964	25583175	GENE	F	350
AT5G64190	25696658	25698379	ORF	F	AT5G64200	25697792	25700858	GENE	R	587
AT5G64340	25748115	25749161	ORF	R	AT5G64330	25744563	25748328	GENE	F	213
AT5G64610	25845558	25847728	ORF	R	AT5G64600	25842393	25845580	GENE	F	22
AT5G64685	25872572	25874602	ORF	R	AT5G64680	25871366	25872710	GENE	F	138
AT5G64820	25931224	25931748	ORF	R	AT5G64816	25930226	25931229	GENE	F	5
AT5G64910	25958126	25961340	ORF	F	AT5G64920	25961114	25962668	GENE	R	226
AT5G65030	25992922	25993530	ORF	R	AT5G65020	25991047	25992952	GENE	F	30
AT5G65100	26024060	26025733	ORF	R	AT5G65090	26021422	26024077	GENE	F	17
AT5G65550	26215635	26217035	ORF	R	AT5G65540	26212915	26215913	GENE	F	278
AT5G65630	26243536	26245482	ORF	R	AT5G65620	26239174	26243549	GENE	F	13
AT5G66180	26466178	26468145	ORF	F	AT5G66190	26467983	26470388	GENE	R	162
AT5G66290	26495142	26496666	ORF	R	AT5G66280	26493392	26495344	GENE	F	202
AT5G66890	26730169	26731608	ORF	R	AT5G66880	26727807	26730196	GENE	F	27
AT5G67210	26836245	26837198	ORF	F	AT5G67220	26836684	26839190	GENE	R	514
AT5G67240	26841679	26845323	ORF	R	AT5G67230	26839704	26841905	GENE	F	226
AT5G67300	26871335	26872252	ORF	F	AT5G67310	26871249	26874167	GENE	R	1003
AT5G67540	26961478	26963283	ORF	R	AT5G67530	26958408	26962200	GENE	F	722

## Sheet: D
Gene ID	Start Posn	End Posn	Feature	Orientation	Gene ID	Start Posn	End Posn	Feature	Orientation	Overlapped length (b.p)
AT1G01170	73824	74724	GENE	R	AT1G01160	72357	74096	GENE	F	272
AT1G01720	268330	269819	GENE	F	AT1G01725	269794	270775	GENE	R	25
AT1G01725	269794	270775	GENE	R	AT1G01720	268330	269819	GENE	F	25
AT1G02170	411883	413932	GENE	F	AT1G02180	413522	414645	GENE	R	410
AT1G02430	495055	495963	GENE	R	AT1G02420	493683	495158	GENE	F	103
AT1G02860	635144	637262	GENE	F	AT1G02870	637214	638677	GENE	R	48
AT1G02870	637214	638677	GENE	R	AT1G02860	635144	637262	GENE	F	48
AT1G03090	739687	744184	GENE	F	AT1G03100	744026	746407	GENE	R	158
AT1G03760	941061	943376	GENE	R	AT1G03750	937919	941067	GENE	F	6
AT1G03980	1018106	1022107	GENE	R	AT1G03970	1018099	1019207	GENE	F	1101
AT1G04030	1040517	1042891	GENE	F	AT1G04040	1042361	1043861	GENE	R	530
AT1G04130	1073427	1075546	GENE	F	AT1G04140	1075544	1080629	GENE	R	2
AT1G04140	1075544	1080629	GENE	R	AT1G04130	1073427	1075546	GENE	F	2
AT1G04900	1383840	1388520	GENE	F	AT1G04910	1387878	1391177	GENE	R	642
AT1G06060	1832942	1835576	GENE	F	AT1G06070	1834828	1837647	GENE	R	748
AT1G06460	1966834	1969535	GENE	R	AT1G06450	1965839	1967239	GENE	F	405
AT1G06560	2007629	2012200	GENE	F	AT1G06570	2011885	2013544	GENE	R	315
AT1G06650	2035838	2037362	GENE	F	AT1G06660	2037068	2040245	GENE	R	294
AT1G06660	2037068	2040245	GENE	R	AT1G06650	2035838	2037362	GENE	F	294
AT1G06790	2087231	2089785	GENE	F	AT1G06800	2089275	2091685	GENE	R	510
AT1G06800	2089275	2091685	GENE	R	AT1G06790	2087231	2089785	GENE	F	510
AT1G07210	2215235	2217391	GENE	F	AT1G07220	2217072	2219378	GENE	R	319
AT1G09000	2891040	2895777	GENE	F	AT1G09010	2895169	2899385	GENE	R	608
AT1G09090	2932741	2936588	GENE	F	AT1G09100	2936531	2939316	GENE	R	57
AT1G09100	2936531	2939316	GENE	R	AT1G09090	2932741	2936588	GENE	F	57
AT1G09390	3031205	3033941	GENE	F	AT1G09400	3033603	3035038	GENE	R	338
AT1G09760	3158748	3161666	GENE	R	AT1G09750	3157503	3159147	GENE	F	399
AT1G09850	3201801	3204152	GENE	F	AT1G09860	3204048	3205311	GENE	R	104
AT1G10110	3302745	3304094	GENE	F	AT1G10120	3304044	3305830	GENE	R	50
AT1G10120	3304044	3305830	GENE	R	AT1G10110	3302745	3304094	GENE	F	50
AT1G10490	3453230	3460621	GENE	F	AT1G10500	3460001	3461420	GENE	R	620
AT1G10522	3469637	3471880	GENE	F	AT1G10530	3471457	3472673	GENE	R	423
AT1G11100	3703358	3709302	GENE	R	AT1G11090	3702608	3703779	GENE	F	421
AT1G11780	3976838	3979194	GENE	R	AT1G11770	3975705	3977378	GENE	F	540
AT1G11890	4010778	4013122	GENE	F	AT1G11900	4013120	4014680	GENE	R	2
AT1G11900	4013120	4014680	GENE	R	AT1G11890	4010778	4013122	GENE	F	2
AT1G12140	4121367	4123540	GENE	F	AT1G12150	4123528	4125326	GENE	R	12
AT1G12360	4200874	4206385	GENE	F	AT1G12370	4206372	4208949	GENE	R	13
AT1G12370	4206372	4208949	GENE	R	AT1G12360	4200874	4206385	GENE	F	13
AT1G12780	4355694	4358326	GENE	R	AT1G12770	4351886	4355838	GENE	F	144
AT1G12810	4367306	4368800	GENE	F	AT1G12820	4368548	4371291	GENE	R	252
AT1G12820	4368548	4371291	GENE	R	AT1G12810	4367306	4368800	GENE	F	252
AT1G13330	4567932	4570565	GENE	F	AT1G13340	4569445	4571115	GENE	R	1120
AT1G13750	4714820	4718232	GENE	R	AT1G13740	4713671	4715404	GENE	F	584
AT1G14010	4799914	4801819	GENE	R	AT1G14000	4797355	4800278	GENE	F	364
AT1G14020	4802728	4805323	GENE	F	AT1G14030	4805303	4807514	GENE	R	20
AT1G14030	4805303	4807514	GENE	R	AT1G14020	4802728	4805323	GENE	F	20
AT1G14150	4839850	4840748	GENE	F	AT1G14160	4840694	4841845	GENE	R	54
AT1G14160	4840694	4841845	GENE	R	AT1G14150	4839850	4840748	GENE	F	54
AT1G14260	4872900	4874902	GENE	F	AT1G14270	4874870	4877229	GENE	R	32
AT1G14270	4874870	4877229	GENE	R	AT1G14260	4872900	4874902	GENE	F	32
AT1G14360	4910624	4913147	GENE	R	AT1G14350	4908250	4911163	GENE	F	539
AT1G14790	5093409	5098027	GENE	R	AT1G14780	5090985	5094147	GENE	F	738
AT1G14810	5102419	5104684	GENE	R	AT1G14800	5099567	5102553	GENE	F	134
AT1G15215	5238097	5240046	GENE	F	AT1G15220	5240024	5241533	GENE	R	22
AT1G15220	5240024	5241533	GENE	R	AT1G15215	5238097	5240046	GENE	F	22
AT1G15415	5300361	5301407	GENE	R	AT1G15410	5298939	5300898	GENE	F	537
AT1G15690	5398985	5402949	GENE	F	AT1G15700	5402564	5403813	GENE	R	385
AT1G15730	5407023	5409979	GENE	R	AT1G15720	5406020	5407481	GENE	F	458
AT1G15960	5481642	5485109	GENE	R	AT1G15950	5478748	5482159	GENE	F	517
AT1G15980	5489292	5491303	GENE	F	AT1G15990	5491298	5493766	GENE	R	5
AT1G16570	5670258	5673593	GENE	R	AT1G16560	5668401	5670701	GENE	F	443
AT1G16820	5756401	5758457	GENE	R	AT1G16810	5755609	5756845	GENE	F	444
AT1G17080	5839679	5841559	GENE	R	AT1G17070	5837583	5840261	GENE	F	582
AT1G17100	5844729	5846215	GENE	F	AT1G17110	5845668	5850038	GENE	R	547
AT1G17430	5982260	5984004	GENE	F	AT1G17440	5983984	5987764	GENE	R	20
AT1G17440	5983984	5987764	GENE	R	AT1G17430	5982260	5984004	GENE	F	20
AT1G17750	6106649	6110113	GENE	F	AT1G17760	6110100	6116610	GENE	R	13
AT1G17760	6110100	6116610	GENE	R	AT1G17750	6106649	6110113	GENE	F	13
AT1G17840	6142603	6146514	GENE	F	AT1G17850	6146305	6148813	GENE	R	209
AT1G17860	6149294	6150031	GENE	F	AT1G17870	6150029	6152215	GENE	R	2
AT1G18030	6204336	6206981	GENE	F	AT1G18040	6206864	6209493	GENE	R	117
AT1G18040	6206864	6209493	GENE	R	AT1G18030	6204336	6206981	GENE	F	117
AT1G18640	6415570	6418676	GENE	R	AT1G18630	6414717	6416445	GENE	F	875
AT1G18890	6522755	6525727	GENE	R	AT1G18880	6520744	6523359	GENE	F	604
AT1G19680	6805450	6808126	GENE	F	AT1G19690	6807706	6809560	GENE	R	420
AT1G19715	6816693	6819533	GENE	R	AT1G19710	6814828	6816707	GENE	F	14
AT1G20540	7112611	7115810	GENE	F	AT1G20550	7115475	7118151	GENE	R	335
AT1G21440	7502159	7504140	GENE	R	AT1G21430	7500834	7502175	GENE	F	16
AT1G21760	7649215	7652226	GENE	F	AT1G21770	7651635	7652275	GENE	R	591
AT1G21880	7680470	7682956	GENE	F	AT1G21890	7682573	7685651	GENE	R	383
AT1G22050	7771659	7773640	GENE	F	AT1G22060	7773052	7780575	GENE	R	588
AT1G22500	7949465	7950845	GENE	F	AT1G22510	7950808	7952659	GENE	R	37
AT1G22510	7950808	7952659	GENE	R	AT1G22500	7949465	7950845	GENE	F	37
AT1G22800	8071924	8074346	GENE	F	AT1G22810	8074040	8075026	GENE	R	306
AT1G22810	8074040	8075026	GENE	R	AT1G22800	8071924	8074346	GENE	F	306
AT1G22850	8080191	8082864	GENE	R	AT1G22840	8079279	8080563	GENE	F	372
AT1G23730	8395546	8398497	GENE	F	AT1G23740	8398115	8399717	GENE	R	382
AT1G24040	8503766	8506792	GENE	R	AT1G24030	8503242	8505449	GENE	F	1683
AT1G24290	8612261	8614266	GENE	R	AT1G24280	8609434	8612569	GENE	F	308
AT1G24310	8624050	8626394	GENE	F	AT1G24320	8626316	8630960	GENE	R	78
AT1G24320	8626316	8630960	GENE	R	AT1G24310	8624050	8626394	GENE	F	78
AT1G24350	8638509	8640476	GENE	R	AT1G24340	8635159	8638855	GENE	F	346
AT1G25330	8879863	8882085	GENE	R	AT1G25320	8877844	8880297	GENE	F	434
AT1G25520	8962127	8964549	GENE	F	AT1G25530	8964531	8967378	GENE	R	18
AT1G25530	8964531	8967378	GENE	R	AT1G25520	8962127	8964549	GENE	F	18
AT1G26640	9206978	9209887	GENE	R	AT1G26630	9205823	9207402	GENE	F	424
AT1G27070	9396646	9399440	GENE	R	AT1G27060	9395010	9396660	GENE	F	14
AT1G27300	9483250	9484576	GENE	F	AT1G27310	9484338	9485883	GENE	R	238
AT1G27310	9484338	9485883	GENE	R	AT1G27300	9483250	9484576	GENE	F	238
AT1G27595	9595480	9603242	GENE	F	AT1G27600	9603165	9606088	GENE	R	77
AT1G27600	9603165	9606088	GENE	R	AT1G27595	9595480	9603242	GENE	F	77
AT1G27710	9642461	9643339	GENE	F	AT1G27720	9643338	9647363	GENE	R	1
AT1G27980	9748742	9752995	GENE	F	AT1G27990	9752786	9753906	GENE	R	209
AT1G29330	10257986	10261056	GENE	R	AT1G29320	10255307	10258329	GENE	F	343
AT1G29800	10433069	10435425	GENE	F	AT1G29810	10435358	10437490	GENE	R	67
AT1G29810	10435358	10437490	GENE	R	AT1G29800	10433069	10435425	GENE	F	67
AT1G31190	11144753	11146911	GENE	F	AT1G31200	11146904	11147659	GENE	R	7
AT1G31230	11158278	11163255	GENE	R	AT1G31220	11156783	11158664	GENE	F	386
AT1G31490	11271209	11273275	GENE	R	AT1G31480	11265898	11271682	GENE	F	473
AT1G31790	11394132	11395999	GENE	R	AT1G31780	11391227	11394703	GENE	F	571
AT1G31800	11396383	11400071	GENE	F	AT1G31810	11399588	11405702	GENE	R	483
AT1G32460	11738190	11739306	GENE	F	AT1G32470	11739284	11740308	GENE	R	22
AT1G32470	11739284	11740308	GENE	R	AT1G32460	11738190	11739306	GENE	F	22
AT1G32610	11795620	11797111	GENE	R	AT1G32600	11794782	11795663	GENE	F	43
AT1G32740	11844857	11846482	GENE	F	AT1G32750	11846227	11856241	GENE	R	255
AT1G32870	11911701	11913927	GENE	F	AT1G32880	11913908	11914715	GENE	R	19
AT1G33030	11964756	11966256	GENE	R	AT1G33020	11962726	11964812	GENE	F	56
AT1G33040	11966479	11967823	GENE	F	AT1G33050	11967807	11971001	GENE	R	16
AT1G33050	11967807	11971001	GENE	R	AT1G33040	11966479	11967823	GENE	F	16
AT1G35620	13156429	13158445	GENE	F	AT1G35625	13158444	13159478	GENE	R	1
AT1G36380	13702026	13702844	GENE	F	AT1G36390	13702613	13704783	GENE	R	231
AT1G36390	13702613	13704783	GENE	R	AT1G36380	13702026	13702844	GENE	F	231
AT1G43890	16649176	16651079	GENE	F	AT1G43895	16651007	16652083	GENE	R	72
AT1G44170	16798399	16802761	GENE	R	AT1G44160	16797269	16798856	GENE	F	457
AT1G44910	16978370	16985389	GENE	F	AT1G44920	16985344	16986849	GENE	R	45
AT1G44920	16985344	16986849	GENE	R	AT1G44910	16978370	16985389	GENE	F	45
AT1G45474	17181742	17183246	GENE	F	AT1G45545	17183055	17185397	GENE	R	191
AT1G47230	17309014	17311674	GENE	F	AT1G47240	17311243	17313837	GENE	R	431
AT1G48570	17958528	17961387	GENE	R	AT1G48560	17956533	17958973	GENE	F	445
AT1G49350	18268651	18271330	GENE	F	AT1G49360	18270899	18273110	GENE	R	431
AT1G49720	18403760	18406735	GENE	F	AT1G49730	18406035	18409236	GENE	R	700
AT1G49970	18505201	18508277	GENE	R	AT1G49960	18502307	18505554	GENE	F	353
AT1G50020	18522758	18525363	GENE	R	AT1G50010	18521282	18523668	GENE	F	910
AT1G50280	18627366	18630063	GENE	R	AT1G50270	18625712	18627502	GENE	F	136
AT1G50440	18689445	18691575	GENE	F	AT1G50450	18691453	18694039	GENE	R	122
AT1G50490	18708079	18710143	GENE	R	AT1G50480	18705631	18708606	GENE	F	527
AT1G50520	18723046	18724887	GENE	F	AT1G50530	18724880	18725397	GENE	R	7
AT1G50900	18869874	18870872	GENE	F	AT1G50910	18870751	18873507	GENE	R	121
AT1G51540	19117052	19121734	GENE	F	AT1G51550	19121094	19122975	GENE	R	640
AT1G51720	19184440	19190200	GENE	F	AT1G51730	19190171	19192441	GENE	R	29
AT1G51730	19190171	19192441	GENE	R	AT1G51720	19184440	19190200	GENE	F	29
AT1G52580	19591306	19592721	GENE	F	AT1G52590	19592678	19593942	GENE	R	43
AT1G52590	19592678	19593942	GENE	R	AT1G52580	19591306	19592721	GENE	F	43
AT1G52690	19623413	19625202	GENE	F	AT1G52695	19624906	19627129	GENE	R	296
AT1G53120	19796466	19798430	GENE	F	AT1G53130	19798391	19799181	GENE	R	39
AT1G53130	19798391	19799181	GENE	R	AT1G53120	19796466	19798430	GENE	F	39
AT1G53280	19867968	19871057	GENE	R	AT1G53270	19866546	19868318	GENE	F	350
AT1G53450	19954674	19957776	GENE	R	AT1G53440	19949627	19955230	GENE	F	556
AT1G53580	19993360	19996898	GENE	R	AT1G53570	19990934	19994781	GENE	F	1421
AT1G54130	20214540	20217720	GENE	F	AT1G54140	20217637	20218887	GENE	R	83
AT1G54140	20217637	20218887	GENE	R	AT1G54130	20214540	20217720	GENE	F	83
AT1G54150	20219101	20221365	GENE	F	AT1G54160	20221003	20223028	GENE	R	362
AT1G54310	20277234	20279241	GENE	F	AT1G54320	20279202	20281624	GENE	R	39
AT1G54320	20279202	20281624	GENE	R	AT1G54310	20277234	20279241	GENE	F	39
AT1G54370	20296818	20300796	GENE	R	AT1G54360	20294239	20296905	GENE	F	87
AT1G54690	20417983	20418954	GENE	R	AT1G54680	20416721	20418149	GENE	F	166
AT1G54830	20454849	20456681	GENE	F	AT1G54840	20456117	20457916	GENE	R	564
AT1G56000	20947808	20950826	GENE	F	AT1G56010	20950236	20952906	GENE	R	590
AT1G59710	21942032	21943849	GENE	F	AT1G59720	21943533	21945449	GENE	R	316
AT1G59840	22030172	22033044	GENE	F	AT1G59850	22032174	22033872	GENE	R	870
AT1G60220	22211997	22215816	GENE	F	AT1G60230	22215749	22218089	GENE	R	67
AT1G60230	22215749	22218089	GENE	R	AT1G60220	22211997	22215816	GENE	F	67
AT1G60420	22265573	22268324	GENE	F	AT1G60430	22268056	22269667	GENE	R	268
AT1G60430	22268056	22269667	GENE	R	AT1G60420	22265573	22268324	GENE	F	268
AT1G61150	22546221	22549281	GENE	F	AT1G61160	22548684	22550022	GENE	R	597
AT1G62250	22998735	23001242	GENE	R	AT1G62240	22998248	22999136	GENE	F	401
AT1G62600	23183142	23185623	GENE	F	AT1G62610	23185128	23186892	GENE	R	495
AT1G62720	23231416	23233114	GENE	F	AT1G62730	23232724	23234401	GENE	R	390
AT1G62740	23234626	23237449	GENE	F	AT1G62750	23237099	23240112	GENE	R	350
AT1G62790	23255984	23257547	GENE	F	AT1G62800	23257368	23261128	GENE	R	179
AT1G62800	23257368	23261128	GENE	R	AT1G62790	23255984	23257547	GENE	F	179
AT1G63770	23661169	23667906	GENE	R	AT1G63760	23659376	23661275	GENE	F	106
AT1G63990	23746505	23749037	GENE	R	AT1G63980	23744225	23746958	GENE	F	453
AT1G64185	23828177	23829447	GENE	F	AT1G64190	23828991	23830799	GENE	R	456
AT1G64280	23856411	23859229	GENE	R	AT1G64270	23854235	23856448	GENE	F	37
AT1G64970	24137050	24139723	GENE	R	AT1G64960	24133581	24137712	GENE	F	662
AT1G65230	24232813	24234565	GENE	F	AT1G65240	24234530	24237012	GENE	R	35
AT1G65240	24234530	24237012	GENE	R	AT1G65230	24232813	24234565	GENE	F	35
AT1G65410	24298836	24301258	GENE	F	AT1G65420	24301148	24302233	GENE	R	110
AT1G65420	24301148	24302233	GENE	R	AT1G65410	24298836	24301258	GENE	F	110
AT1G66510	24816514	24820283	GENE	F	AT1G66520	24819791	24822407	GENE	R	492
AT1G66940	24976691	24978454	GENE	R	AT1G66930	24974186	24976732	GENE	F	41
AT1G67570	25328826	25331469	GENE	F	AT1G67580	25330802	25335042	GENE	R	667
AT1G67930	25477222	25481083	GENE	R	AT1G67920	25477207	25477803	GENE	F	581
AT1G68290	25600334	25602101	GENE	F	AT1G68300	25602007	25603007	GENE	R	94
AT1G68300	25602007	25603007	GENE	R	AT1G68290	25600334	25602101	GENE	F	94
AT1G68650	25779411	25781537	GENE	F	AT1G68660	25781514	25782824	GENE	R	23
AT1G68660	25781514	25782824	GENE	R	AT1G68650	25779411	25781537	GENE	F	23
AT1G68990	25938307	25944629	GENE	R	AT1G68980	25936686	25938545	GENE	F	238
AT1G69060	25968245	25971113	GENE	F	AT1G69070	25970975	25975052	GENE	R	138
AT1G69380	26085004	26087269	GENE	R	AT1G69370	26083619	26085390	GENE	F	386
AT1G69720	26230529	26233294	GENE	F	AT1G69730	26232295	26235002	GENE	R	999
AT1G70060	26387452	26393960	GENE	F	AT1G70070	26393679	26397859	GENE	R	281
AT1G70760	26690892	26692550	GENE	F	AT1G70770	26691892	26694939	GENE	R	658
AT1G71180	26835997	26837371	GENE	F	AT1G71190	26837072	26838689	GENE	R	299
AT1G71250	26863780	26865332	GENE	F	AT1G71260	26865327	26867080	GENE	R	5
AT1G71260	26865327	26867080	GENE	R	AT1G71250	26863780	26865332	GENE	F	5
AT1G71310	26881407	26883686	GENE	R	AT1G71300	26877726	26882002	GENE	F	595
AT1G71440	26924125	26928048	GENE	R	AT1G71430	26924102	26924801	GENE	F	676
AT1G71691	26952414	26955209	GENE	R	AT1G71690	26951439	26952726	GENE	F	312
AT1G71940	27082242	27083892	GENE	F	AT1G71950	27083846	27085275	GENE	R	46
AT1G71950	27083846	27085275	GENE	R	AT1G71940	27082242	27083892	GENE	F	46
AT1G72030	27114527	27115868	GENE	F	AT1G72040	27115559	27118004	GENE	R	309
AT1G72190	27170533	27173379	GENE	R	AT1G72180	27166482	27171092	GENE	F	559
AT1G73040	27478236	27479623	GENE	R	AT1G73030	27477487	27478783	GENE	F	547
AT1G73190	27525607	27527428	GENE	F	AT1G73200	27527115	27530234	GENE	R	313
AT1G73220	27541937	27544352	GENE	F	AT1G73230	27543969	27545603	GENE	R	383
AT1G73380	27592693	27594540	GENE	F	AT1G73390	27594477	27598803	GENE	R	63
AT1G73390	27594477	27598803	GENE	R	AT1G73380	27592693	27594540	GENE	F	63
AT1G73640	27690653	27691788	GENE	F	AT1G73650	27691784	27693968	GENE	R	4
AT1G73650	27691784	27693968	GENE	R	AT1G73640	27690653	27691788	GENE	F	4
AT1G74410	27969215	27971563	GENE	F	AT1G74420	27971537	27973464	GENE	R	26
AT1G74420	27971537	27973464	GENE	R	AT1G74410	27969215	27971563	GENE	F	26
AT1G74440	27980163	27984065	GENE	R	AT1G74430	27978842	27981095	GENE	F	932
AT1G74550	28019706	28021523	GENE	F	AT1G74560	28021267	28023656	GENE	R	256
AT1G74690	28064275	28068286	GENE	R	AT1G74680	28062849	28064872	GENE	F	597
AT1G74910	28139022	28142417	GENE	R	AT1G74900	28137594	28139042	GENE	F	20
AT1G75080	28189165	28191736	GENE	F	AT1G75090	28191112	28193386	GENE	R	624
AT1G75450	28318582	28321793	GENE	R	AT1G75440	28317189	28318802	GENE	F	220
AT1G76140	28576194	28579930	GENE	F	AT1G76150	28579860	28582570	GENE	R	70
AT1G76150	28579860	28582570	GENE	R	AT1G76140	28576194	28579930	GENE	F	70
AT1G76260	28615206	28618838	GENE	F	AT1G76270	28617892	28621633	GENE	R	946
AT1G76400	28663126	28666604	GENE	R	AT1G76390	28660298	28663425	GENE	F	299
AT1G76450	28689465	28691614	GENE	F	AT1G76460	28691023	28694015	GENE	R	591
AT1G76460	28691023	28694015	GENE	R	AT1G76450	28689465	28691614	GENE	F	591
AT1G76530	28723273	28725265	GENE	F	AT1G76540	28725222	28727415	GENE	R	43
AT1G76540	28725222	28727415	GENE	R	AT1G76530	28723273	28725265	GENE	F	43
AT1G76790	28827080	28828567	GENE	R	AT1G76780	28821535	28827150	GENE	F	70
AT1G76850	28852845	28859393	GENE	F	AT1G76860	28859355	28860644	GENE	R	38
AT1G76860	28859355	28860644	GENE	R	AT1G76850	28852845	28859393	GENE	F	38
AT1G77120	28980345	28982311	GENE	F	AT1G77122	28982252	28983612	GENE	R	59
AT1G77122	28982252	28983612	GENE	R	AT1G77120	28980345	28982311	GENE	F	59
AT1G77230	29021023	29022858	GENE	F	AT1G77240	29022852	29024683	GENE	R	6
AT1G78050	29352475	29355175	GENE	F	AT1G78060	29354573	29357818	GENE	R	602
AT1G78180	29421821	29423868	GENE	F	AT1G78190	29423513	29423887	GENE	R	355
AT1G78770	29621812	29626340	GENE	F	AT1G78780	29626237	29627338	GENE	R	103
AT1G78910	29670111	29672549	GENE	F	AT1G78915	29672533	29676100	GENE	R	16
AT1G78915	29672533	29676100	GENE	R	AT1G78910	29670111	29672549	GENE	F	16
AT1G79270	29820399	29824585	GENE	F	AT1G79280	29824069	29837702	GENE	R	516
AT1G79380	29865384	29868528	GENE	F	AT1G79390	29867946	29869214	GENE	R	582
AT1G79560	29931687	29937899	GENE	F	AT1G79570	29937471	29942433	GENE	R	428
AT1G79670	29981149	29984243	GENE	R	AT1G79660	29980756	29981666	GENE	F	517
AT1G79690	29990223	29996035	GENE	F	AT1G79700	29995164	29998617	GENE	R	871
AT1G79790	30021261	30023124	GENE	R	AT1G79780	30020823	30021749	GENE	F	488
AT1G79900	30056972	30058624	GENE	R	AT1G79890	30053548	30057096	GENE	F	124
AT1G80400	30230068	30232931	GENE	F	AT1G80410	30232377	30239872	GENE	R	554
AT1G80750	30353715	30355456	GENE	F	AT1G80760	30355431	30357100	GENE	R	25
AT1G80760	30355431	30357100	GENE	R	AT1G80750	30353715	30355456	GENE	F	25
AT1G80890	30402020	30403329	GENE	F	AT1G80900	30403042	30405232	GENE	R	287
AT1G80910	30405628	30408934	GENE	F	AT1G80920	30408536	30409577	GENE	R	398
AT2G01100	81436	83290	GENE	F	AT2G01110	83260	85229	GENE	R	30
AT2G01110	83260	85229	GENE	R	AT2G01100	81436	83290	GENE	F	30
AT2G01270	139334	142559	GENE	F	AT2G01275	142179	144523	GENE	R	380
AT2G01275	142179	144523	GENE	R	AT2G01270	139334	142559	GENE	F	380
AT2G01340	163953	165427	GENE	F	AT2G01350	165145	167252	GENE	R	282
AT2G01620	278126	279295	GENE	F	AT2G01630	279283	282122	GENE	R	12
AT2G01630	279283	282122	GENE	R	AT2G01620	278126	279295	GENE	F	12
AT2G01735	324471	326889	GENE	F	AT2G01740	326135	327814	GENE	R	754
AT2G01960	450378	452416	GENE	F	AT2G01970	451870	454884	GENE	R	546
AT2G02730	764546	767429	GENE	R	AT2G02720	763010	765026	GENE	F	480
AT2G02740	769367	772312	GENE	F	AT2G02750	771154	773539	GENE	R	1158
AT2G03280	994080	998256	GENE	R	AT2G03270	993780	996125	GENE	F	2045
AT2G03680	1120797	1122004	GENE	F	AT2G03690	1121897	1123168	GENE	R	107
AT2G03690	1121897	1123168	GENE	R	AT2G03680	1120797	1122004	GENE	F	107
AT2G04039	1333268	1334563	GENE	F	AT2G04040	1334515	1336485	GENE	R	48
AT2G04040	1334515	1336485	GENE	R	AT2G04039	1333268	1334563	GENE	F	48
AT2G04400	1531159	1534041	GENE	F	AT2G04410	1533838	1535165	GENE	R	203
AT2G05710	2141396	2146675	GENE	F	AT2G05715	2146544	2147039	GENE	R	131
AT2G06510	2585019	2588287	GENE	F	AT2G06520	2587781	2588355	GENE	R	506
AT2G07753	3303351	3303425	GENE	R	AT2G07683	3301880	3303364	GENE	F	13
AT2G07763	3495439	3495509	GENE	F	AT2G07739	3495508	3496107	GENE	R	1
AT2G15280	6647236	6649432	GENE	F	AT2G15290	6649408	6651117	GENE	R	24
AT2G15290	6649408	6651117	GENE	R	AT2G15280	6647236	6649432	GENE	F	24
AT2G15910	6939488	6942415	GENE	R	AT2G15900	6934472	6939784	GENE	F	296
AT2G16910	7338803	7341815	GENE	F	AT2G16920	7341308	7346249	GENE	R	507
AT2G17120	7466129	7468388	GENE	F	AT2G17130	7467896	7469636	GENE	R	492
AT2G17972	7828667	7829403	GENE	F	AT2G17975	7829320	7831052	GENE	R	83
AT2G18280	7953081	7955528	GENE	F	AT2G18290	7955417	7957235	GENE	R	111
AT2G18290	7955417	7957235	GENE	R	AT2G18280	7953081	7955528	GENE	F	111
AT2G18350	7978099	7979163	GENE	R	AT2G18340	7976482	7978107	GENE	F	8
AT2G18390	7995247	7996943	GENE	F	AT2G18400	7996561	7997668	GENE	R	382
AT2G18460	8008393	8010028	GENE	F	AT2G18465	8010022	8011891	GENE	R	6
AT2G18465	8010022	8011891	GENE	R	AT2G18460	8008393	8010028	GENE	F	6
AT2G19060	8264082	8267627	GENE	F	AT2G19070	8267120	8269067	GENE	R	507
AT2G19610	8491067	8493110	GENE	F	AT2G19620	8493073	8495733	GENE	R	37
AT2G19620	8493073	8495733	GENE	R	AT2G19610	8491067	8493110	GENE	F	37
AT2G19720	8516562	8518399	GENE	R	AT2G19710	8513216	8517163	GENE	F	601
AT2G20230	8732622	8735101	GENE	F	AT2G20240	8734713	8737581	GENE	R	388
AT2G20260	8743818	8744843	GENE	F	AT2G20270	8744786	8746741	GENE	R	57
AT2G20270	8744786	8746741	GENE	R	AT2G20260	8743818	8744843	GENE	F	57
AT2G20495	8840274	8842300	GENE	F	AT2G20500	8842201	8843125	GENE	R	99
AT2G20500	8842201	8843125	GENE	R	AT2G20495	8840274	8842300	GENE	F	99
AT2G20690	8930386	8932052	GENE	F	AT2G20700	8932029	8932813	GENE	R	23
AT2G20700	8932029	8932813	GENE	R	AT2G20690	8930386	8932052	GENE	F	23
AT2G20710	8933087	8935297	GENE	F	AT2G20720	8934903	8937193	GENE	R	394
AT2G20890	8994749	8996494	GENE	F	AT2G20900	8996356	9000120	GENE	R	138
AT2G21530	9226404	9227666	GENE	F	AT2G21540	9227636	9231576	GENE	R	30
AT2G21540	9227636	9231576	GENE	R	AT2G21530	9226404	9227666	GENE	F	30
AT2G21860	9325338	9327082	GENE	R	AT2G21850	9322298	9325358	GENE	F	20
AT2G21960	9361999	9364499	GENE	F	AT2G21970	9364063	9364996	GENE	R	436
AT2G22740	9669718	9674061	GENE	R	AT2G22730	9668044	9671213	GENE	F	1495
AT2G23080	9834201	9836617	GENE	F	AT2G23090	9836530	9837490	GENE	R	87
AT2G23090	9836530	9837490	GENE	R	AT2G23080	9834201	9836617	GENE	F	87
AT2G23096	9841370	9843315	GENE	R	AT2G23093	9839203	9841819	GENE	F	449
AT2G23940	10191202	10192397	GENE	F	AT2G23945	10192309	10193685	GENE	R	88
AT2G24440	10398169	10400326	GENE	F	AT2G24450	10399871	10401003	GENE	R	455
AT2G25650	10921664	10923294	GENE	F	AT2G25660	10923281	10934468	GENE	R	13
AT2G25660	10923281	10934468	GENE	R	AT2G25650	10921664	10923294	GENE	F	13
AT2G25940	11069798	11073106	GENE	R	AT2G25930	11066113	11070402	GENE	F	604
AT2G26170	11147891	11150761	GENE	F	AT2G26180	11150511	11152175	GENE	R	250
AT2G26930	11498299	11501324	GENE	R	AT2G26920	11496083	11498829	GENE	F	530
AT2G27090	11573366	11578890	GENE	R	AT2G27080	11571011	11574582	GENE	F	1216
AT2G27460	11747732	11752465	GENE	F	AT2G27470	11752059	11753460	GENE	R	406
AT2G27480	11754030	11755513	GENE	F	AT2G27490	11755165	11757259	GENE	R	348
AT2G27600	11788115	11791008	GENE	F	AT2G27610	11791004	11793610	GENE	R	4
AT2G29180	12550111	12551306	GENE	F	AT2G29190	12550889	12555567	GENE	R	417
AT2G29190	12550889	12555567	GENE	R	AT2G29180	12550111	12551306	GENE	F	417
AT2G29420	12625013	12625976	GENE	R	AT2G29410	12623652	12625064	GENE	F	51
AT2G30570	13025520	13027271	GENE	R	AT2G30560	13024424	13025934	GENE	F	414
AT2G30820	13136654	13140022	GENE	F	AT2G30830	13139784	13141361	GENE	R	238
AT2G30960	13183781	13185405	GENE	R	AT2G30950	13181402	13184300	GENE	F	519
AT2G31040	13215983	13218162	GENE	R	AT2G31035	13215744	13215995	GENE	F	12
AT2G31560	13443634	13445088	GENE	F	AT2G31570	13445082	13446955	GENE	R	6
AT2G31570	13445082	13446955	GENE	R	AT2G31560	13443634	13445088	GENE	F	6
AT2G31800	13526787	13530775	GENE	R	AT2G31790	13525288	13527441	GENE	F	654
AT2G31890	13563222	13566844	GENE	R	AT2G31880	13561973	13564054	GENE	F	832
AT2G32670	13864954	13867410	GENE	F	AT2G32680	13866846	13869691	GENE	R	564
AT2G33390	14158655	14159820	GENE	F	AT2G33400	14159782	14161606	GENE	R	38
AT2G33400	14159782	14161606	GENE	R	AT2G33390	14158655	14159820	GENE	F	38
AT2G33520	14203828	14204782	GENE	F	AT2G33530	14204729	14207633	GENE	R	53
AT2G33530	14204729	14207633	GENE	R	AT2G33520	14203828	14204782	GENE	F	53
AT2G34390	14521137	14522994	GENE	R	AT2G34380	14519786	14521595	GENE	F	458
AT2G34460	14536687	14538037	GENE	F	AT2G34470	14537815	14539584	GENE	R	222
AT2G34790	14680444	14684349	GENE	R	AT2G34780	14675732	14680686	GENE	F	242
AT2G35410	14905407	14906829	GENE	F	AT2G35420	14906794	14907771	GENE	R	35
AT2G35670	15000348	15004466	GENE	F	AT2G35680	15003792	15006164	GENE	R	674
AT2G36010	15126621	15130683	GENE	F	AT2G36020	15130233	15132667	GENE	R	450
AT2G36650	15366994	15368407	GENE	F	AT2G36660	15368400	15371477	GENE	R	7
AT2G36660	15368400	15371477	GENE	R	AT2G36650	15366994	15368407	GENE	F	7
AT2G37500	15746418	15749836	GENE	R	AT2G37480	15744961	15746926	GENE	F	508
AT2G37570	15767955	15770461	GENE	R	AT2G37560	15765726	15768287	GENE	F	332
AT2G38020	15916432	15921788	GENE	R	AT2G38010	15913940	15917009	GENE	F	577
AT2G38040	15924196	15928247	GENE	F	AT2G38050	15928019	15929391	GENE	R	228
AT2G38050	15928019	15929391	GENE	R	AT2G38040	15924196	15928247	GENE	F	228
AT2G38480	16117342	16118875	GENE	R	AT2G38470	16115537	16117844	GENE	F	502
AT2G39470	16483378	16485319	GENE	F	AT2G39480	16484870	16492117	GENE	R	449
AT2G39480	16484870	16492117	GENE	R	AT2G39470	16483378	16485319	GENE	F	449
AT2G39910	16667674	16670122	GENE	F	AT2G39920	16670102	16671616	GENE	R	20
AT2G39920	16670102	16671616	GENE	R	AT2G39910	16667674	16670122	GENE	F	20
AT2G40730	16996914	17003295	GENE	R	AT2G40720	16994347	16996929	GENE	F	15
AT2G40765	17019276	17020403	GENE	F	AT2G40770	17020347	17028393	GENE	R	56
AT2G40770	17020347	17028393	GENE	R	AT2G40765	17019276	17020403	GENE	F	56
AT2G40880	17064486	17065182	GENE	F	AT2G40890	17065131	17067730	GENE	R	51
AT2G40890	17065131	17067730	GENE	R	AT2G40880	17064486	17065182	GENE	F	51
AT2G41490	17308773	17311289	GENE	F	AT2G41500	17311209	17314504	GENE	R	80
AT2G41500	17311209	17314504	GENE	R	AT2G41490	17308773	17311289	GENE	F	80
AT2G41680	17383233	17386122	GENE	R	AT2G41670	17381161	17383316	GENE	F	83
AT2G41705	17404352	17407154	GENE	F	AT2G41710	17407100	17410061	GENE	R	54
AT2G41710	17407100	17410061	GENE	R	AT2G41705	17404352	17407154	GENE	F	54
AT2G41760	17429848	17432066	GENE	F	AT2G41770	17431436	17434360	GENE	R	630
AT2G41950	17520157	17521921	GENE	F	AT2G41960	17521131	17526371	GENE	R	790
AT2G42220	17599167	17600783	GENE	F	AT2G42230	17600494	17603707	GENE	R	289
AT2G42270	17611408	17618411	GENE	F	AT2G42280	17618328	17620597	GENE	R	83
AT2G42280	17618328	17620597	GENE	R	AT2G42270	17611408	17618411	GENE	F	83
AT2G42680	17781980	17783387	GENE	F	AT2G42690	17783318	17784794	GENE	R	69
AT2G42690	17783318	17784794	GENE	R	AT2G42680	17781980	17783387	GENE	F	69
AT2G43230	17973384	17976133	GENE	F	AT2G43240	17975775	17982365	GENE	R	358
AT2G43340	18014774	18015742	GENE	F	AT2G43350	18015720	18017677	GENE	R	22
AT2G43350	18015720	18017677	GENE	R	AT2G43340	18014774	18015742	GENE	F	22
AT2G43560	18080566	18082514	GENE	R	AT2G43550	18080311	18080982	GENE	F	416
AT2G44065	18235549	18238483	GENE	F	AT2G44070	18238123	18239392	GENE	R	360
AT2G44750	18458501	18460369	GENE	F	AT2G44760	18459844	18461882	GENE	R	525
AT2G44860	18507444	18509617	GENE	R	AT2G44850	18505747	18507898	GENE	F	454
AT2G45380	18706170	18710167	GENE	R	AT2G45360	18705666	18706588	GENE	F	418
AT2G45520	18761830	18763362	GENE	R	AT2G45510	18760148	18762246	GENE	F	416
AT2G45850	18878226	18880988	GENE	R	AT2G45840	18876335	18878561	GENE	F	335
AT2G46030	18938464	18940572	GENE	R	AT2G46020	18930377	18938842	GENE	F	378
AT2G46230	18991045	18993032	GENE	R	AT2G46225	18989009	18991349	GENE	F	304
AT2G46910	19279350	19281071	GENE	F	AT2G46915	19280968	19284842	GENE	R	103
AT2G46915	19280968	19284842	GENE	R	AT2G46910	19279350	19281071	GENE	F	103
AT2G47170	19373694	19375870	GENE	F	AT2G47180	19375868	19377511	GENE	R	2
AT2G47180	19375868	19377511	GENE	R	AT2G47170	19373694	19375870	GENE	F	2
AT2G47390	19448742	19453435	GENE	R	AT2G47380	19448025	19449123	GENE	F	381
AT2G47550	19516050	19519205	GENE	F	AT2G47560	19519004	19519687	GENE	R	201
AT3G01360	136406	138738	GENE	R	AT3G01350	135031	137467	GENE	F	1061
AT3G01460	173323	182971	GENE	F	AT3G01470	182567	184410	GENE	R	404
AT3G01920	317439	319739	GENE	F	AT3G01930	319068	321565	GENE	R	671
AT3G02030	344954	348854	GENE	F	AT3G02040	348174	350006	GENE	R	680
AT3G02090	365556	368918	GENE	F	AT3G02100	368847	370491	GENE	R	71
AT3G02690	579593	582136	GENE	F	AT3G02700	581548	582952	GENE	R	588
AT3G02850	619171	623565	GENE	R	AT3G02840	618416	619693	GENE	F	522
AT3G03330	783043	786166	GENE	R	AT3G03320	781722	783471	GENE	F	428
AT3G03910	1006849	1009025	GENE	F	AT3G03920	1009005	1010477	GENE	R	20
AT3G03920	1009005	1010477	GENE	R	AT3G03910	1006849	1009025	GENE	F	20
AT3G04560	1226624	1229414	GENE	R	AT3G04550	1225928	1227442	GENE	F	818
AT3G05010	1389455	1391681	GENE	F	AT3G05020	1391658	1392960	GENE	R	23
AT3G05020	1391658	1392960	GENE	R	AT3G05010	1389455	1391681	GENE	F	23
AT3G05170	1466579	1468406	GENE	F	AT3G05180	1468404	1470550	GENE	R	2
AT3G05180	1468404	1470550	GENE	R	AT3G05170	1466579	1468406	GENE	F	2
AT3G05760	1707909	1710529	GENE	F	AT3G05770	1710019	1712171	GENE	R	510
AT3G06960	2194214	2196550	GENE	R	AT3G06950	2192805	2194278	GENE	F	64
AT3G07180	2282094	2285519	GENE	R	AT3G07170	2280207	2282344	GENE	F	250
AT3G07400	2367308	2372721	GENE	F	AT3G07410	2372323	2373562	GENE	R	398
AT3G07590	2423091	2424170	GENE	F	AT3G07600	2424123	2425028	GENE	R	47
AT3G07600	2424123	2425028	GENE	R	AT3G07590	2423091	2424170	GENE	F	47
AT3G07690	2457241	2459558	GENE	F	AT3G07700	2459497	2463853	GENE	R	61
AT3G07700	2459497	2463853	GENE	R	AT3G07690	2457241	2459558	GENE	F	61
AT3G07990	2552483	2554927	GENE	F	AT3G08000	2554840	2555847	GENE	R	87
AT3G08000	2554840	2555847	GENE	R	AT3G07990	2552483	2554927	GENE	F	87
AT3G08890	2706642	2708753	GENE	F	AT3G08900	2708092	2709720	GENE	R	661
AT3G09250	2839007	2840871	GENE	F	AT3G09260	2840486	2843784	GENE	R	385
AT3G10060	3102229	3104001	GENE	F	AT3G10070	3103886	3106803	GENE	R	115
AT3G10070	3103886	3106803	GENE	R	AT3G10060	3102229	3104001	GENE	F	115
AT3G10150	3137009	3139061	GENE	R	AT3G10140	3134910	3137422	GENE	F	413
AT3G10220	3161815	3164674	GENE	F	AT3G10230	3164080	3166043	GENE	R	594
AT3G10350	3208244	3211299	GENE	F	AT3G10360	3211281	3215149	GENE	R	18
AT3G11560	3639447	3646054	GENE	F	AT3G11570	3645546	3647548	GENE	R	508
AT3G12250	3905536	3909394	GENE	F	AT3G12260	3908947	3910403	GENE	R	447
AT3G12490	3959870	3961918	GENE	R	AT3G12480	3957844	3960479	GENE	F	609
AT3G12640	4014462	4017851	GENE	F	AT3G12650	4017837	4018638	GENE	R	14
AT3G12650	4017837	4018638	GENE	R	AT3G12640	4014462	4017851	GENE	F	14
AT3G12740	4049522	4052050	GENE	F	AT3G12750	4051658	4053187	GENE	R	392
AT3G12760	4054746	4056987	GENE	F	AT3G12770	4056837	4059200	GENE	R	150
AT3G14280	4760984	4762402	GENE	R	AT3G14270	4753932	4761460	GENE	F	476
AT3G15070	5069620	5073324	GENE	R	AT3G15060	5069189	5070207	GENE	F	587
AT3G15190	5116154	5117622	GENE	F	AT3G15200	5117496	5119067	GENE	R	126
AT3G15340	5159705	5162848	GENE	R	AT3G15330	5158765	5160341	GENE	F	636
AT3G15460	5213343	5216268	GENE	R	AT3G15450	5213010	5214128	GENE	F	785
AT3G15610	5290854	5293097	GENE	R	AT3G15605	5287970	5290948	GENE	F	94
AT3G15880	5364087	5371946	GENE	R	AT3G15870	5363124	5364431	GENE	F	344
AT3G15890	5374254	5376281	GENE	F	AT3G15900	5376257	5377089	GENE	R	24
AT3G15900	5376257	5377089	GENE	R	AT3G15890	5374254	5376281	GENE	F	24
AT3G16175	5480470	5482048	GENE	F	AT3G16180	5481331	5485100	GENE	R	717
AT3G16250	5506268	5508420	GENE	R	AT3G16240	5505430	5507056	GENE	F	788
AT3G17380	5950206	5953699	GENE	F	AT3G17390	5952193	5954088	GENE	R	1506
AT3G17930	6141834	6143316	GENE	R	AT3G17920	6137261	6142029	GENE	F	195
AT3G18630	6410379	6413074	GENE	R	AT3G18620	6408324	6411070	GENE	F	691
AT3G18970	6543324	6545438	GENE	R	AT3G18960	6542515	6543682	GENE	F	358
AT3G19290	6687146	6690129	GENE	F	AT3G19300	6690124	6693290	GENE	R	5
AT3G19300	6690124	6693290	GENE	R	AT3G19290	6687146	6690129	GENE	F	5
AT3G19330	6699329	6701306	GENE	F	AT3G19340	6701279	6704232	GENE	R	27
AT3G19340	6701279	6704232	GENE	R	AT3G19330	6699329	6701306	GENE	F	27
AT3G19490	6754122	6758267	GENE	R	AT3G19480	6752537	6754791	GENE	F	669
AT3G19590	6805651	6808599	GENE	F	AT3G19600	6808591	6811748	GENE	R	8
AT3G19690	6841970	6842856	GENE	R	AT3G19680	6840287	6842326	GENE	F	356
AT3G19700	6843668	6847281	GENE	F	AT3G19710	6846996	6849503	GENE	R	285
AT3G19800	6876120	6878156	GENE	F	AT3G19810	6877581	6879405	GENE	R	575
AT3G20570	7186312	7187527	GENE	R	AT3G20560	7182041	7186573	GENE	F	261
AT3G20670	7229417	7230508	GENE	F	AT3G20680	7230078	7231200	GENE	R	430
AT3G20790	7268768	7271517	GENE	F	AT3G20800	7271143	7273950	GENE	R	374
AT3G21100	7399157	7402533	GENE	F	AT3G21110	7402141	7405624	GENE	R	392
AT3G21110	7402141	7405624	GENE	R	AT3G21100	7399157	7402533	GENE	F	392
AT3G21200	7436078	7438419	GENE	F	AT3G21210	7438221	7440832	GENE	R	198
AT3G21360	7522810	7524586	GENE	F	AT3G21370	7524060	7527658	GENE	R	526
AT3G21500	7573643	7576579	GENE	R	AT3G21490	7573071	7573675	GENE	F	32
AT3G21810	7684437	7688623	GENE	F	AT3G21820	7688471	7691492	GENE	R	152
AT3G21820	7688471	7691492	GENE	R	AT3G21810	7684437	7688623	GENE	F	152
AT3G22210	7838791	7839474	GENE	R	AT3G22200	7835165	7839048	GENE	F	257
AT3G22620	8008541	8010024	GENE	F	AT3G22630	8009547	8010851	GENE	R	477
AT3G22780	8048809	8052819	GENE	F	AT3G22790	8052453	8057895	GENE	R	366
AT3G22942	8134197	8136865	GENE	F	AT3G22950	8135778	8137928	GENE	R	1087
AT3G23070	8203476	8208003	GENE	F	AT3G23080	8207394	8209258	GENE	R	609
AT3G24030	8679196	8680819	GENE	R	AT3G24020	8678745	8679663	GENE	F	467
AT3G25470	9234178	9236450	GENE	F	AT3G25480	9236435	9237844	GENE	R	15
AT3G25480	9236435	9237844	GENE	R	AT3G25470	9234178	9236450	GENE	F	15
AT3G25560	9280750	9283924	GENE	R	AT3G25550	9280115	9280824	GENE	F	74
AT3G26470	9687335	9688879	GENE	F	AT3G26480	9688510	9692064	GENE	R	369
AT3G26680	9802451	9805519	GENE	F	AT3G26690	9805490	9806952	GENE	R	29
AT3G26690	9805490	9806952	GENE	R	AT3G26680	9802451	9805519	GENE	F	29
AT3G26850	9896779	9899243	GENE	R	AT3G26840	9894031	9897574	GENE	F	795
AT3G27120	10000931	10003372	GENE	R	AT3G27110	9999133	10001464	GENE	F	533
AT3G27770	10286072	10288979	GENE	R	AT3G27750	10286057	10286728	GENE	F	656
AT3G28730	10786126	10790386	GENE	F	AT3G28740	10789935	10791790	GENE	R	451
AT3G29320	11254059	11259051	GENE	F	AT3G29330	11258939	11260290	GENE	R	112
AT3G33520	14104642	14106535	GENE	R	AT3G33530	14096340	14104656	GENE	F	14
AT3G33530	14096340	14104656	GENE	F	AT3G33520	14104642	14106535	GENE	R	14
AT3G45050	16486964	16488948	GENE	F	AT3G45060	16488656	16490467	GENE	R	292
AT3G45300	16632060	16636033	GENE	R	AT3G45290	16628529	16632355	GENE	F	295
AT3G45980	16907801	16908998	GENE	R	AT3G45970	16907151	16908293	GENE	F	492
AT3G46940	17298756	17299937	GENE	R	AT3G46930	17296628	17299017	GENE	F	261
AT3G46950	17300354	17302185	GENE	F	AT3G46960	17301989	17309052	GENE	R	196
AT3G47440	17493010	17494364	GENE	F	AT3G47450	17494053	17497332	GENE	R	311
AT3G47460	17497750	17504738	GENE	F	AT3G47470	17504357	17506018	GENE	R	381
AT3G47550	17534443	17536888	GENE	F	AT3G47560	17536162	17538008	GENE	R	726
AT3G47590	17546605	17548508	GENE	R	AT3G47580	17543633	17547044	GENE	F	439
AT3G47670	17585770	17586803	GENE	R	AT3G47660	17582289	17585790	GENE	F	20
AT3G47720	17603610	17605611	GENE	F	AT3G47730	17605045	17609881	GENE	R	566
AT3G47950	17703687	17709837	GENE	F	AT3G47960	17708927	17711754	GENE	R	910
AT3G48190	17808319	17839576	GENE	F	AT3G48195	17839572	17843716	GENE	R	4
AT3G48195	17839572	17843716	GENE	R	AT3G48190	17808319	17839576	GENE	F	4
AT3G48330	17903400	17904960	GENE	R	AT3G48320	17902226	17903789	GENE	F	389
AT3G48690	18047382	18049219	GENE	R	AT3G48680	18046092	18047789	GENE	F	407
AT3G49180	18240751	18243209	GENE	F	AT3G49190	18242861	18245370	GENE	R	348
AT3G49720	18450988	18453182	GENE	R	AT3G49710	18448830	18450995	GENE	F	7
AT3G49890	18510221	18511705	GENE	F	AT3G49900	18511620	18513599	GENE	R	85
AT3G50240	18634079	18639864	GENE	R	AT3G50230	18631581	18634182	GENE	F	103
AT3G50430	18724678	18728654	GENE	F	AT3G50440	18728293	18729377	GENE	R	361
AT3G50960	18948325	18951365	GENE	R	AT3G50950	18946695	18949666	GENE	F	1341
AT3G51530	19123399	19125622	GENE	R	AT3G51520	19121628	19123739	GENE	F	340
AT3G52040	19315151	19315839	GENE	R	AT3G52030	19312850	19315205	GENE	F	54
AT3G52105	19334310	19334805	GENE	F	AT3G52110	19334761	19336629	GENE	R	44
AT3G52110	19334761	19336629	GENE	R	AT3G52105	19334310	19334805	GENE	F	44
AT3G52210	19377997	19380772	GENE	F	AT3G52220	19380340	19382033	GENE	R	432
AT3G52390	19433692	19436161	GENE	R	AT3G52380	19432375	19434072	GENE	F	380
AT3G52850	19598799	19602925	GENE	F	AT3G52860	19602826	19603743	GENE	R	99
AT3G52860	19602826	19603743	GENE	R	AT3G52850	19598799	19602925	GENE	F	99
AT3G53110	19698765	19701639	GENE	F	AT3G53120	19701558	19703480	GENE	R	81
AT3G53120	19701558	19703480	GENE	R	AT3G53110	19698765	19701639	GENE	F	81
AT3G54110	20049670	20052179	GENE	F	AT3G54120	20051974	20053318	GENE	R	205
AT3G54120	20051974	20053318	GENE	R	AT3G54110	20049670	20052179	GENE	F	205
AT3G54450	20169518	20172983	GENE	F	AT3G54460	20172939	20178246	GENE	R	44
AT3G54460	20172939	20178246	GENE	R	AT3G54450	20169518	20172983	GENE	F	44
AT3G54490	20184643	20186895	GENE	F	AT3G54500	20186382	20189958	GENE	R	513
AT3G54790	20291469	20296104	GENE	R	AT3G54780	20289855	20292529	GENE	F	1060
AT3G55390	20545592	20546658	GENE	F	AT3G55400	20546608	20550044	GENE	R	50
AT3G55400	20546608	20550044	GENE	R	AT3G55390	20545592	20546658	GENE	F	50
AT3G55470	20575222	20577665	GENE	F	AT3G55480	20577226	20582227	GENE	R	439
AT3G55520	20604691	20606324	GENE	F	AT3G55530	20606115	20608552	GENE	R	209
AT3G55910	20753878	20754458	GENE	F	AT3G55920	20754426	20756053	GENE	R	32
AT3G55920	20754426	20756053	GENE	R	AT3G55910	20753878	20754458	GENE	F	32
AT3G56040	20803052	20808551	GENE	R	AT3G56030	20802240	20803471	GENE	F	419
AT3G56460	20943674	20945466	GENE	R	AT3G56450	20941536	20943848	GENE	F	174
AT3G56510	20954907	20957639	GENE	R	AT3G56500	20954617	20954949	GENE	F	42
AT3G56740	21026350	21029521	GENE	F	AT3G56750	21029068	21031410	GENE	R	453
AT3G56900	21077129	21080879	GENE	F	AT3G56910	21080395	21081312	GENE	R	484
AT3G57860	21437291	21439827	GENE	F	AT3G57870	21439624	21441155	GENE	R	203
AT3G58130	21538617	21540876	GENE	F	AT3G58140	21540708	21543549	GENE	R	168
AT3G58140	21540708	21543549	GENE	R	AT3G58130	21538617	21540876	GENE	F	168
AT3G58520	21654333	21656463	GENE	R	AT3G58510	21650955	21654772	GENE	F	439
AT3G58540	21659570	21660364	GENE	F	AT3G58550	21660341	21661264	GENE	R	23
AT3G58550	21660341	21661264	GENE	R	AT3G58540	21659570	21660364	GENE	F	23
AT3G58600	21679173	21682140	GENE	R	AT3G58590	21677059	21679464	GENE	F	291
AT3G58710	21725984	21728129	GENE	F	AT3G58720	21727897	21728869	GENE	R	232
AT3G59030	21830048	21833015	GENE	F	AT3G59040	21832326	21835289	GENE	R	689
AT3G59110	21865697	21869181	GENE	F	AT3G59120	21868853	21871198	GENE	R	328
AT3G59970	22162198	22165460	GENE	F	AT3G59980	22165221	22166618	GENE	R	239
AT3G59980	22165221	22166618	GENE	R	AT3G59970	22162198	22165460	GENE	F	239
AT3G60730	22455865	22458248	GENE	F	AT3G60740	22458244	22464339	GENE	R	4
AT3G60740	22458244	22464339	GENE	R	AT3G60730	22455865	22458248	GENE	F	4
AT3G60910	22512675	22514347	GENE	F	AT3G60920	22514303	22524006	GENE	R	44
AT3G61080	22618105	22620074	GENE	F	AT3G61090	22620069	22620797	GENE	R	5
AT3G61160	22646858	22649792	GENE	F	AT3G61170	22649666	22652212	GENE	R	126
AT3G61230	22674961	22676572	GENE	R	AT3G61220	22673962	22675468	GENE	F	507
AT3G61370	22717287	22719900	GENE	F	AT3G61380	22719459	22722254	GENE	R	441
AT3G61560	22788865	22791166	GENE	F	AT3G61570	22790461	22794809	GENE	R	705
AT3G62010	22975652	22982754	GENE	F	AT3G62020	22982333	22983222	GENE	R	421
AT3G62030	22984585	22986345	GENE	F	AT3G62040	22986222	22987493	GENE	R	123
AT3G62080	22997151	22999743	GENE	F	AT3G62090	22999522	23001684	GENE	R	221
AT3G62090	22999522	23001684	GENE	R	AT3G62080	22997151	22999743	GENE	F	221
AT3G62580	23157804	23159326	GENE	F	AT3G62590	23158896	23161328	GENE	R	430
AT3G62840	23246086	23247791	GENE	R	AT3G62830	23243514	23246328	GENE	F	242
AT3G63140	23337347	23339684	GENE	R	AT3G63130	23335596	23337888	GENE	F	541
AT3G63170	23345327	23347732	GENE	F	AT3G63180	23347293	23351211	GENE	R	439
AT3G63480	23450847	23454981	GENE	R	AT3G63470	23449449	23452035	GENE	F	1188
AT4G00370	161539	166357	GENE	R	AT4G00360	160768	163002	GENE	F	1463
AT4G00490	222348	225457	GENE	F	AT4G00500	224992	227396	GENE	R	465
AT4G00660	274257	278677	GENE	F	AT4G00670	278434	279170	GENE	R	243
AT4G00752	317191	320877	GENE	R	AT4G00750	314353	317507	GENE	F	316
AT4G00830	352051	355598	GENE	F	AT4G00840	355553	356644	GENE	R	45
AT4G01026	447090	448510	GENE	F	AT4G01030	448336	449838	GENE	R	174
AT4G01575	681868	682583	GENE	R	AT4G01570	679472	681940	GENE	F	72
AT4G01670	710535	712643	GENE	R	AT4G01660	708544	711256	GENE	F	721
AT4G01940	841989	843459	GENE	R	AT4G01935	841102	842197	GENE	F	208
AT4G02400	1054243	1058236	GENE	F	AT4G02405	1057999	1059671	GENE	R	237
AT4G02440	1072481	1073779	GENE	F	AT4G02450	1073774	1075878	GENE	R	5
AT4G02450	1073774	1075878	GENE	R	AT4G02440	1072481	1073779	GENE	F	5
AT4G02610	1147634	1149577	GENE	F	AT4G02620	1149248	1151346	GENE	R	329
AT4G02700	1188984	1193611	GENE	F	AT4G02710	1193516	1197061	GENE	R	95
AT4G02840	1264627	1266486	GENE	F	AT4G02850	1266463	1268612	GENE	R	23
AT4G02850	1266463	1268612	GENE	R	AT4G02840	1264627	1266486	GENE	F	23
AT4G03080	1359349	1365451	GENE	R	AT4G03070	1358432	1359644	GENE	F	295
AT4G03150	1393614	1394574	GENE	R	AT4G03140	1392601	1393662	GENE	F	48
AT4G04320	2113528	2116682	GENE	F	AT4G04330	2116551	2118592	GENE	R	131
AT4G04330	2116551	2118592	GENE	R	AT4G04320	2113528	2116682	GENE	F	131
AT4G04470	2227659	2229256	GENE	R	AT4G04460	2224549	2227872	GENE	F	213
AT4G04870	2461211	2464141	GENE	R	AT4G04860	2459878	2461737	GENE	F	526
AT4G04930	2509131	2511060	GENE	F	AT4G04940	2511026	2517191	GENE	R	34
AT4G04940	2511026	2517191	GENE	R	AT4G04930	2509131	2511060	GENE	F	34
AT4G05450	2758653	2760895	GENE	F	AT4G05460	2760691	2762413	GENE	R	204
AT4G05460	2760691	2762413	GENE	R	AT4G05450	2758653	2760895	GENE	F	204
AT4G08580	5461488	5463904	GENE	F	AT4G08590	5463892	5466653	GENE	R	12
AT4G08590	5463892	5466653	GENE	R	AT4G08580	5461488	5463904	GENE	F	12
AT4G08940	5730400	5732183	GENE	R	AT4G08930	5729189	5730858	GENE	F	458
AT4G09010	5777080	5779418	GENE	R	AT4G09000	5775263	5777478	GENE	F	398
AT4G09750	6146687	6148811	GENE	F	AT4G09760	6148755	6151396	GENE	R	56
AT4G09760	6148755	6151396	GENE	R	AT4G09750	6146687	6148811	GENE	F	56
AT4G09840	6190250	6191661	GENE	R	AT4G09830	6188764	6190850	GENE	F	600
AT4G09970	6245958	6248159	GENE	F	AT4G09980	6247732	6252285	GENE	R	427
AT4G09980	6247732	6252285	GENE	R	AT4G09970	6245958	6248159	GENE	F	427
AT4G10030	6269787	6273237	GENE	R	AT4G10020	6268313	6270332	GENE	F	545
AT4G10100	6308690	6309512	GENE	F	AT4G10110	6309389	6310865	GENE	R	123
AT4G10110	6309389	6310865	GENE	R	AT4G10100	6308690	6309512	GENE	F	123
AT4G10280	6374742	6376107	GENE	R	AT4G10270	6374730	6375206	GENE	F	464
AT4G10470	6476010	6478339	GENE	F	AT4G10480	6477872	6479160	GENE	R	467
AT4G10640	6571895	6574423	GENE	F	AT4G10650	6574412	6576227	GENE	R	11
AT4G10760	6619480	6623347	GENE	R	AT4G10750	6618672	6619935	GENE	F	455
AT4G11600	7009763	7011350	GENE	R	AT4G11590	7008597	7009790	GENE	F	27
AT4G11660	7042627	7044702	GENE	F	AT4G11670	7044395	7053085	GENE	R	307
AT4G11970	7180431	7184048	GENE	F	AT4G11980	7183644	7185568	GENE	R	404
AT4G12250	7288793	7290896	GENE	R	AT4G12240	7287889	7288983	GENE	F	190
AT4G13270	7731276	7733162	GENE	F	AT4G13280	7733157	7736741	GENE	R	5
AT4G13360	7775133	7778216	GENE	F	AT4G13370	7777789	7780362	GENE	R	427
AT4G14090	8122185	8123830	GENE	R	AT4G14100	8120715	8122406	GENE	F	221
AT4G14700	8422226	8424755	GENE	F	AT4G14710	8424675	8426550	GENE	R	80
AT4G14710	8424675	8426550	GENE	R	AT4G14700	8422226	8424755	GENE	F	80
AT4G15130	8637663	8639625	GENE	F	AT4G15140	8639422	8640292	GENE	R	203
AT4G15140	8639422	8640292	GENE	R	AT4G15130	8637663	8639625	GENE	F	203
AT4G15475	8845874	8849279	GENE	F	AT4G15480	8848849	8850514	GENE	R	430
AT4G15550	8877486	8879325	GENE	R	AT4G15545	8875918	8877755	GENE	F	269
AT4G15820	8992983	8995493	GENE	F	AT4G15830	8995126	8996614	GENE	R	367
AT4G16410	9261708	9262614	GENE	R	AT4G16400	9260587	9261861	GENE	F	153
AT4G17020	9577443	9581390	GENE	R	AT4G17010	9575831	9577922	GENE	F	479
AT4G17280	9678541	9680401	GENE	R	AT4G17270	9676140	9679153	GENE	F	612
AT4G17530	9773094	9775598	GENE	R	AT4G17520	9771343	9773605	GENE	F	511
AT4G17550	9777661	9779751	GENE	R	AT4G17540	9775868	9777827	GENE	F	166
AT4G17830	9915893	9918256	GENE	F	AT4G17840	9918067	9920488	GENE	R	189
AT4G18130	10041878	10045960	GENE	R	AT4G18120	10038890	10042023	GENE	F	145
AT4G18370	10149203	10151722	GENE	F	AT4G18372	10151127	10152104	GENE	R	595
AT4G18395	10169455	10169941	GENE	F	AT4G18400	10169877	10171268	GENE	R	64
AT4G18400	10169877	10171268	GENE	R	AT4G18395	10169455	10169941	GENE	F	64
AT4G18460	10195548	10196807	GENE	R	AT4G18470	10192920	10195673	GENE	F	125
AT4G18470	10192920	10195673	GENE	F	AT4G18460	10195548	10196807	GENE	R	125
AT4G18580	10234421	10236056	GENE	R	AT4G18570	10231229	10234704	GENE	F	283
AT4G18770	10311041	10313250	GENE	F	AT4G18780	10312665	10316797	GENE	R	585
AT4G19140	10469675	10472152	GENE	F	AT4G19150	10471346	10472753	GENE	R	806
AT4G20030	10846352	10847741	GENE	F	AT4G20040	10847343	10849125	GENE	R	398
AT4G20110	10875299	10878740	GENE	F	AT4G20115	10878734	10878807	GENE	R	6
AT4G20115	10878734	10878807	GENE	R	AT4G20110	10875299	10878740	GENE	F	6
AT4G20760	11129026	11130781	GENE	F	AT4G20770	11130773	11132995	GENE	R	8
AT4G21160	11284168	11287165	GENE	F	AT4G21170	11286766	11288641	GENE	R	399
AT4G21310	11339058	11340080	GENE	R	AT4G21300	11336489	11339062	GENE	F	4
AT4G21470	11431135	11433332	GENE	F	AT4G21480	11433314	11435296	GENE	R	18
AT4G21770	11563625	11566357	GENE	R	AT4G21760	11561241	11563962	GENE	F	337
AT4G21800	11572802	11575504	GENE	F	AT4G21810	11575271	11577165	GENE	R	233
AT4G22270	11773340	11775984	GENE	F	AT4G22280	11775981	11778135	GENE	R	3
AT4G22280	11775981	11778135	GENE	R	AT4G22270	11773340	11775984	GENE	F	3
AT4G22740	11942812	11945967	GENE	R	AT4G22730	11941395	11943750	GENE	F	938
AT4G23635	12320120	12320203	GENE	F	AT4G23640	12320162	12324479	GENE	R	41
AT4G23640	12320162	12324479	GENE	R	AT4G23635	12320120	12320203	GENE	F	41
AT4G23885	12419404	12420477	GENE	F	AT4G23890	12420424	12421474	GENE	R	53
AT4G23890	12420424	12421474	GENE	R	AT4G23885	12419404	12420477	GENE	F	53
AT4G24015	12469755	12471271	GENE	R	AT4G24010	12466401	12469770	GENE	F	15
AT4G24370	12611038	12612141	GENE	R	AT4G24350	12609538	12611477	GENE	F	439
AT4G26230	13285837	13286800	GENE	F	AT4G26240	13286786	13288980	GENE	R	14
AT4G26240	13286786	13288980	GENE	R	AT4G26230	13285837	13286800	GENE	F	14
AT4G26385	13341502	13341575	GENE	R	AT4G26380	13338087	13341569	GENE	F	67
AT4G26430	13355000	13357610	GENE	F	AT4G26440	13357604	13359558	GENE	R	6
AT4G26690	13456034	13460025	GENE	R	AT4G26680	13454859	13456424	GENE	F	390
AT4G26770	13482082	13484846	GENE	F	AT4G26780	13484845	13486777	GENE	R	1
AT4G26780	13484845	13486777	GENE	R	AT4G26770	13482082	13484846	GENE	F	1
AT4G26900	13515488	13520317	GENE	F	AT4G26910	13519817	13523220	GENE	R	500
AT4G26970	13542924	13549101	GENE	F	AT4G26980	13548552	13550721	GENE	R	549
AT4G27040	13572444	13575544	GENE	R	AT4G27030	13571957	13572928	GENE	F	484
AT4G27380	13701262	13703156	GENE	F	AT4G27390	13703145	13704699	GENE	R	11
AT4G27390	13703145	13704699	GENE	R	AT4G27380	13701262	13703156	GENE	F	11
AT4G27530	13752646	13753236	GENE	F	AT4G27540	13753219	13754751	GENE	R	17
AT4G27540	13753219	13754751	GENE	R	AT4G27530	13752646	13753236	GENE	F	17
AT4G27690	13823603	13826387	GENE	F	AT4G27700	13826380	13827829	GENE	R	7
AT4G27700	13826380	13827829	GENE	R	AT4G27690	13823603	13826387	GENE	F	7
AT4G28010	13930365	13933276	GENE	F	AT4G28020	13932856	13935321	GENE	R	420
AT4G28020	13932856	13935321	GENE	R	AT4G28010	13930365	13933276	GENE	F	420
AT4G28070	13945898	13949304	GENE	F	AT4G28080	13948609	13957424	GENE	R	695
AT4G28310	14017414	14018554	GENE	F	AT4G28320	14018189	14020223	GENE	R	365
AT4G28370	14035616	14041672	GENE	F	AT4G28390	14040745	14043251	GENE	R	927
AT4G28400	14048360	14050341	GENE	F	AT4G28405	14050140	14050807	GENE	R	201
AT4G28405	14050140	14050807	GENE	R	AT4G28400	14048360	14050341	GENE	F	201
AT4G28770	14211328	14213677	GENE	R	AT4G28760	14207467	14212050	GENE	F	722
AT4G29000	14293519	14297072	GENE	F	AT4G29010	14296679	14302066	GENE	R	393
AT4G29010	14296679	14302066	GENE	R	AT4G29000	14293519	14297072	GENE	F	393
AT4G29260	14422182	14423609	GENE	R	AT4G29250	14420695	14422287	GENE	F	105
AT4G29510	14491631	14494007	GENE	F	AT4G29520	14493920	14495735	GENE	R	87
AT4G29520	14493920	14495735	GENE	R	AT4G29510	14491631	14494007	GENE	F	87
AT4G29900	14610889	14618781	GENE	R	AT4G29890	14608841	14610954	GENE	F	65
AT4G30430	14878789	14880337	GENE	R	AT4G30420	14877075	14878920	GENE	F	131
AT4G30480	14897403	14899127	GENE	F	AT4G30490	14899041	14902150	GENE	R	86
AT4G30490	14899041	14902150	GENE	R	AT4G30480	14897403	14899127	GENE	F	86
AT4G30610	14944135	14948611	GENE	F	AT4G30620	14948592	14950078	GENE	R	19
AT4G30620	14948592	14950078	GENE	R	AT4G30610	14944135	14948611	GENE	F	19
AT4G31010	15106650	15108967	GENE	F	AT4G31020	15108107	15110183	GENE	R	860
AT4G31115	15130081	15132041	GENE	F	AT4G31120	15132040	15136635	GENE	R	1
AT4G31120	15132040	15136635	GENE	R	AT4G31115	15130081	15132041	GENE	F	1
AT4G31410	15243729	15245844	GENE	F	AT4G31420	15245822	15247930	GENE	R	22
AT4G31420	15245822	15247930	GENE	R	AT4G31410	15243729	15245844	GENE	F	22
AT4G31860	15405953	15408997	GENE	R	AT4G31850	15403026	15406364	GENE	F	411
AT4G32460	15662272	15664983	GENE	R	AT4G32450	15661098	15662711	GENE	F	439
AT4G32930	15898840	15900824	GENE	F	AT4G32940	15900273	15903271	GENE	R	551
AT4G33110	15972326	15974616	GENE	R	AT4G33100	15971177	15972492	GENE	F	166
AT4G33355	16067105	16067739	GENE	F	AT4G33360	16067675	16069377	GENE	R	64
AT4G33360	16067675	16069377	GENE	R	AT4G33355	16067105	16067739	GENE	F	64
AT4G33630	16155506	16159938	GENE	F	AT4G33640	16159551	16160306	GENE	R	387
AT4G34120	16341094	16343651	GENE	F	AT4G34131	16343061	16344822	GENE	R	590
AT4G34410	16451880	16453264	GENE	F	AT4G34412	16453103	16454519	GENE	R	161
AT4G35410	16832506	16834014	GENE	F	AT4G35420	16833950	16835624	GENE	R	64
AT4G35420	16833950	16835624	GENE	R	AT4G35410	16832506	16834014	GENE	F	64
AT4G35640	16904957	16908362	GENE	R	AT4G35630	16904064	16905727	GENE	F	770
AT4G35850	16983528	16987203	GENE	F	AT4G35860	16986843	16989041	GENE	R	360
AT4G36370	17187253	17187945	GENE	F	AT4G36380	17187667	17192320	GENE	R	278
AT4G36380	17187667	17192320	GENE	R	AT4G36370	17187253	17187945	GENE	F	278
AT4G36730	17309623	17312480	GENE	R	AT4G36720	17307773	17309672	GENE	F	49
AT4G36770	17329833	17331630	GENE	R	AT4G36760	17326638	17330214	GENE	F	381
AT4G36960	17426927	17429757	GENE	F	AT4G36970	17429739	17431680	GENE	R	18
AT4G36970	17429739	17431680	GENE	R	AT4G36960	17426927	17429757	GENE	F	18
AT4G37040	17455133	17457351	GENE	F	AT4G37050	17457129	17459613	GENE	R	222
AT4G37200	17509396	17511242	GENE	R	AT4G37190	17507149	17509506	GENE	F	110
AT4G37660	17695490	17696264	GENE	F	AT4G37670	17696053	17698830	GENE	R	211
AT4G38170	17904552	17906815	GENE	F	AT4G38180	17906508	17909671	GENE	R	307
AT4G38225	17927192	17928888	GENE	F	AT4G38230	17928671	17931176	GENE	R	217
AT4G38230	17928671	17931176	GENE	R	AT4G38225	17927192	17928888	GENE	F	217
AT4G38360	17967101	17969952	GENE	F	AT4G38370	17969521	17971289	GENE	R	431
AT4G38370	17969521	17971289	GENE	R	AT4G38360	17967101	17969952	GENE	F	431
AT4G38490	18006282	18007366	GENE	F	AT4G38495	18007351	18008065	GENE	R	15
AT4G38495	18007351	18008065	GENE	R	AT4G38490	18006282	18007366	GENE	F	15
AT4G38570	18030852	18033534	GENE	R	AT4G38560	18029269	18031185	GENE	F	333
AT4G39030	18185734	18189015	GENE	F	AT4G39040	18189006	18190550	GENE	R	9
AT4G39040	18189006	18190550	GENE	R	AT4G39030	18185734	18189015	GENE	F	9
AT4G39170	18240667	18243772	GENE	F	AT4G39180	18243768	18248799	GENE	R	4
AT4G39180	18243768	18248799	GENE	R	AT4G39170	18240667	18243772	GENE	F	4
AT4G39235	18268043	18269320	GENE	F	AT4G39240	18269151	18270781	GENE	R	169
AT4G39240	18269151	18270781	GENE	R	AT4G39235	18268043	18269320	GENE	F	169
AT4G39970	18536120	18538478	GENE	R	AT4G39960	18533775	18536612	GENE	F	492
AT4G40000	18543348	18547517	GENE	R	AT4G39990	18542616	18543972	GENE	F	624
AT5G01040	12808	16172	GENE	R	AT5G01030	9929	13234	GENE	F	426
AT5G01300	121294	122488	GENE	R	AT5G01290	117519	121391	GENE	F	97
AT5G01620	232562	234913	GENE	F	AT5G01630	234848	240908	GENE	R	65
AT5G01630	234848	240908	GENE	R	AT5G01620	232562	234913	GENE	F	65
AT5G02120	419088	419770	GENE	F	AT5G02130	419655	421972	GENE	R	115
AT5G02150	424288	426076	GENE	R	AT5G02140	423381	424434	GENE	F	146
AT5G02280	469324	470792	GENE	F	AT5G02290	470194	472782	GENE	R	598
AT5G02370	503406	506922	GENE	F	AT5G02380	506545	507242	GENE	R	377
AT5G02590	583084	584177	GENE	F	AT5G02600	584160	586895	GENE	R	17
AT5G02600	584160	586895	GENE	R	AT5G02590	583084	584177	GENE	F	17
AT5G02760	625252	627691	GENE	F	AT5G02770	627117	629253	GENE	R	574
AT5G02770	627117	629253	GENE	R	AT5G02760	625252	627691	GENE	F	574
AT5G03020	707255	708394	GENE	F	AT5G03030	708341	709701	GENE	R	53
AT5G03030	708341	709701	GENE	R	AT5G03020	707255	708394	GENE	F	53
AT5G03190	758385	760381	GENE	F	AT5G03200	760320	761802	GENE	R	61
AT5G03200	760320	761802	GENE	R	AT5G03190	758385	760381	GENE	F	61
AT5G03905	1052579	1054231	GENE	F	AT5G03910	1054077	1057166	GENE	R	154
AT5G03910	1054077	1057166	GENE	R	AT5G03905	1052579	1054231	GENE	F	154
AT5G04170	1145432	1147782	GENE	F	AT5G04180	1147674	1149280	GENE	R	108
AT5G04180	1147674	1149280	GENE	R	AT5G04170	1145432	1147782	GENE	F	108
AT5G04250	1176014	1178919	GENE	F	AT5G04260	1178645	1180037	GENE	R	274
AT5G04600	1323641	1325614	GENE	F	AT5G04610	1325589	1326929	GENE	R	25
AT5G04750	1372148	1374006	GENE	F	AT5G04760	1373531	1374736	GENE	R	475
AT5G05580	1664148	1666891	GENE	F	AT5G05590	1666492	1668332	GENE	R	399
AT5G05760	1727473	1731022	GENE	R	AT5G05750	1727430	1728934	GENE	F	1461
AT5G05987	1804850	1806851	GENE	F	AT5G05990	1806798	1807908	GENE	R	53
AT5G05990	1806798	1807908	GENE	R	AT5G05987	1804850	1806851	GENE	F	53
AT5G06180	1873163	1876045	GENE	F	AT5G06190	1876035	1876638	GENE	R	10
AT5G06190	1876035	1876638	GENE	R	AT5G06180	1873163	1876045	GENE	F	10
AT5G06320	1930625	1931769	GENE	R	AT5G06310	1928469	1930796	GENE	F	171
AT5G07110	2206001	2207153	GENE	F	AT5G07120	2206941	2209517	GENE	R	212
AT5G07250	2273555	2275991	GENE	R	AT5G07240	2271920	2274288	GENE	F	733
AT5G07830	2503325	2507213	GENE	F	AT5G07840	2506657	2508374	GENE	R	556
AT5G07950	2539921	2542137	GENE	R	AT5G07940	2533758	2540422	GENE	F	501
AT5G08280	2663191	2665793	GENE	R	AT5G08270	2661748	2663483	GENE	F	292
AT5G08370	2690560	2693539	GENE	R	AT5G08360	2689714	2690973	GENE	F	413
AT5G08400	2706459	2708940	GENE	R	AT5G08390	2699358	2706765	GENE	F	306
AT5G08540	2763824	2766156	GENE	F	AT5G08550	2765982	2770283	GENE	R	174
AT5G09240	2873589	2874785	GENE	R	AT5G09230	2871379	2873785	GENE	F	196
AT5G09270	2878885	2880817	GENE	F	AT5G09280	2880424	2881598	GENE	R	393
AT5G09640	2988315	2991157	GENE	F	AT5G09650	2991156	2993214	GENE	R	1
AT5G09650	2991156	2993214	GENE	R	AT5G09640	2988315	2991157	GENE	F	1
AT5G09990	3124569	3125073	GENE	F	AT5G09995	3125039	3126379	GENE	R	34
AT5G09995	3125039	3126379	GENE	R	AT5G09990	3124569	3125073	GENE	F	34
AT5G10160	3185747	3187604	GENE	F	AT5G10170	3187278	3190252	GENE	R	326
AT5G10540	3328093	3334972	GENE	F	AT5G10550	3332856	3335233	GENE	R	2116
AT5G10695	3377664	3378222	GENE	F	AT5G10700	3378054	3378868	GENE	R	168
AT5G10830	3423687	3425468	GENE	F	AT5G10840	3424911	3427835	GENE	R	557
AT5G11350	3621570	3625646	GENE	F	AT5G11360	3625575	3626701	GENE	R	71
AT5G11360	3625575	3626701	GENE	R	AT5G11350	3621570	3625646	GENE	F	71
AT5G11810	3808721	3810749	GENE	F	AT5G11820	3810650	3811177	GENE	R	99
AT5G12390	4010444	4012040	GENE	R	AT5G12380	4009224	4010688	GENE	F	244
AT5G13030	4133219	4136921	GENE	F	AT5G13050	4136659	4138795	GENE	R	262
AT5G13400	4295757	4299108	GENE	R	AT5G13390	4292804	4296575	GENE	F	818
AT5G13520	4341543	4344674	GENE	R	AT5G13510	4341267	4342098	GENE	F	555
AT5G13660	4404607	4407169	GENE	F	AT5G13670	4407147	4409014	GENE	R	22
AT5G13670	4407147	4409014	GENE	R	AT5G13660	4404607	4407169	GENE	F	22
AT5G13930	4488692	4490266	GENE	F	AT5G13940	4490265	4492436	GENE	R	1
AT5G13980	4508498	4514668	GENE	F	AT5G13990	4514570	4516894	GENE	R	98
AT5G13990	4514570	4516894	GENE	R	AT5G13980	4508498	4514668	GENE	F	98
AT5G14240	4595607	4597657	GENE	R	AT5G14230	4593810	4595967	GENE	F	360
AT5G14440	4655425	4657834	GENE	R	AT5G14430	4652983	4655976	GENE	F	551
AT5G14710	4746365	4747936	GENE	F	AT5G14720	4747934	4753595	GENE	R	2
AT5G14720	4747934	4753595	GENE	R	AT5G14710	4746365	4747936	GENE	F	2
AT5G15440	5012073	5014649	GENE	F	AT5G15450	5014402	5018350	GENE	R	247
AT5G15790	5148747	5151412	GENE	F	AT5G15800	5151080	5154156	GENE	R	332
AT5G15800	5151080	5154156	GENE	R	AT5G15790	5148747	5151412	GENE	F	332
AT5G15880	5185791	5188050	GENE	F	AT5G15890	5187690	5189351	GENE	R	360
AT5G16040	5240328	5243330	GENE	R	AT5G16030	5238186	5240750	GENE	F	422
AT5G16060	5246125	5247434	GENE	F	AT5G16070	5247357	5251182	GENE	R	77
AT5G16070	5247357	5251182	GENE	R	AT5G16060	5246125	5247434	GENE	F	77
AT5G16550	5405468	5406887	GENE	F	AT5G16560	5406866	5411427	GENE	R	21
AT5G16560	5406866	5411427	GENE	R	AT5G16550	5405468	5406887	GENE	F	21
AT5G16850	5537508	5543546	GENE	R	AT5G16840	5535923	5538253	GENE	F	745
AT5G17530	5777605	5782152	GENE	F	AT5G17540	5781989	5783708	GENE	R	163
AT5G18000	5959480	5961639	GENE	R	AT5G17990	5957215	5959906	GENE	F	426
AT5G18100	5987200	5989201	GENE	F	AT5G18110	5988746	5990683	GENE	R	455
AT5G18470	6127799	6129679	GENE	F	AT5G18475	6129257	6131017	GENE	R	422
AT5G18790	6266094	6266909	GENE	R	AT5G18780	6264612	6266099	GENE	F	5
AT5G19130	6415154	6419037	GENE	R	AT5G19120	6414564	6415807	GENE	F	653
AT5G19150	6423307	6428469	GENE	R	AT5G19140	6423275	6426127	GENE	F	2820
AT5G19210	6461393	6463868	GENE	F	AT5G19220	6463826	6466832	GENE	R	42
AT5G19220	6463826	6466832	GENE	R	AT5G19210	6461393	6463868	GENE	F	42
AT5G19760	6679115	6681993	GENE	R	AT5G19750	6677071	6679373	GENE	F	258
AT5G19850	6709361	6711675	GENE	R	AT5G19840	6705374	6709794	GENE	F	433
AT5G19950	6740509	6743775	GENE	R	AT5G19940	6739626	6740984	GENE	F	475
AT5G20130	6797445	6798901	GENE	F	AT5G20140	6798834	6800905	GENE	R	67
AT5G20140	6798834	6800905	GENE	R	AT5G20130	6797445	6798901	GENE	F	67
AT5G20590	6963440	6966607	GENE	F	AT5G20600	6966206	6968035	GENE	R	401
AT5G20730	7016182	7022115	GENE	R	AT5G20720	7014676	7016476	GENE	F	294
AT5G20900	7090751	7092541	GENE	F	AT5G20910	7092240	7094448	GENE	R	301
AT5G20910	7092240	7094448	GENE	R	AT5G20900	7090751	7092541	GENE	F	301
AT5G20940	7103929	7106703	GENE	R	AT5G20935	7103473	7104023	GENE	F	94
AT5G22100	7328970	7330896	GENE	F	AT5G22110	7330828	7334181	GENE	R	68
AT5G22110	7330828	7334181	GENE	R	AT5G22100	7328970	7330896	GENE	F	68
AT5G22830	7627653	7631371	GENE	F	AT5G22840	7630720	7633226	GENE	R	651
AT5G23290	7846084	7847626	GENE	F	AT5G23300	7847593	7850407	GENE	R	33
AT5G23300	7847593	7850407	GENE	R	AT5G23290	7846084	7847626	GENE	F	33
AT5G23340	7856195	7859280	GENE	F	AT5G23350	7858371	7859390	GENE	R	909
AT5G23580	7949989	7952535	GENE	R	AT5G23575	7946313	7950212	GENE	F	223
AT5G23680	7984957	7986854	GENE	R	AT5G23670	7981663	7985394	GENE	F	437
AT5G24316	8278780	8279967	GENE	R	AT5G24314	8277745	8279193	GENE	F	413
AT5G24390	8326003	8329466	GENE	R	AT5G24380	8323898	8326528	GENE	F	525
AT5G24500	8367071	8368739	GENE	R	AT5G24490	8365624	8367429	GENE	F	358
AT5G24680	8453605	8456025	GENE	F	AT5G24690	8455460	8458741	GENE	R	565
AT5G24800	8515207	8517187	GENE	F	AT5G24810	8516638	8522770	GENE	R	549
AT5G24830	8530981	8534210	GENE	F	AT5G24840	8533790	8535046	GENE	R	420
AT5G25080	8643675	8647061	GENE	F	AT5G25090	8647059	8647820	GENE	R	2
AT5G25090	8647059	8647820	GENE	R	AT5G25080	8643675	8647061	GENE	F	2
AT5G25170	8693187	8695098	GENE	F	AT5G25180	8694633	8696224	GENE	R	465
AT5G25340	8793021	8794966	GENE	F	AT5G25350	8794845	8797015	GENE	R	121
AT5G25760	8967658	8969286	GENE	F	AT5G25770	8969219	8972049	GENE	R	67
AT5G25770	8969219	8972049	GENE	R	AT5G25760	8967658	8969286	GENE	F	67
AT5G25940	9053704	9055217	GENE	R	AT5G25930	9050797	9053981	GENE	F	277
AT5G26040	9098557	9101639	GENE	R	AT5G26030	9096463	9099177	GENE	F	620
AT5G27290	9617978	9620536	GENE	R	AT5G27280	9617489	9618484	GENE	F	506
AT5G28220	10190365	10193123	GENE	R	AT5G28210	10188590	10190467	GENE	F	102
AT5G35360	13601389	13606337	GENE	F	AT5G35370	13605794	13608550	GENE	R	543
AT5G35670	13873345	13875756	GENE	F	AT5G35680	13875151	13876240	GENE	R	605
AT5G38630	15483222	15485415	GENE	F	AT5G38640	15484909	15487954	GENE	R	506
AT5G38895	15588744	15591043	GENE	F	AT5G38900	15590735	15592848	GENE	R	308
AT5G39410	15785072	15787638	GENE	R	AT5G39400	15783265	15785472	GENE	F	400
AT5G39520	15840681	15842720	GENE	R	AT5G39510	15838671	15840992	GENE	F	311
AT5G39590	15868639	15871194	GENE	F	AT5G39600	15871157	15872420	GENE	R	37
AT5G39600	15871157	15872420	GENE	R	AT5G39590	15868639	15871194	GENE	F	37
AT5G39970	16015253	16018850	GENE	F	AT5G39980	16018264	16020300	GENE	R	586
AT5G40155	16079119	16079965	GENE	F	AT5G40160	16079714	16081558	GENE	R	251
AT5G40640	16294270	16297652	GENE	F	AT5G40645	16297511	16298200	GENE	R	141
AT5G40650	16298632	16300755	GENE	F	AT5G40660	16300739	16302554	GENE	R	16
AT5G40660	16300739	16302554	GENE	R	AT5G40650	16298632	16300755	GENE	F	16
AT5G41150	16489605	16494241	GENE	R	AT5G41140	16485675	16489774	GENE	F	169
AT5G41330	16552567	16555131	GENE	R	AT5G41320	16551670	16553217	GENE	F	650
AT5G42190	16870883	16872793	GENE	R	AT5G42180	16869860	16871448	GENE	F	565
AT5G42270	16919714	16923100	GENE	F	AT5G42280	16922713	16925235	GENE	R	387
AT5G42310	16933011	16936156	GENE	F	AT5G42320	16935879	16938685	GENE	R	277
AT5G42765	17166762	17168907	GENE	R	AT5G42760	17166184	17167514	GENE	F	752
AT5G42820	17186511	17188932	GENE	R	AT5G42810	17184046	17186687	GENE	F	176
AT5G43430	17470826	17472918	GENE	F	AT5G43440	17472461	17473885	GENE	R	457
AT5G43780	17606418	17608762	GENE	R	AT5G43770	17606034	17606597	GENE	F	179
AT5G45040	18192200	18194110	GENE	R	AT5G45030	18189698	18192719	GENE	F	519
AT5G46710	18969564	18971919	GENE	R	AT5G46700	18968188	18969995	GENE	F	431
AT5G47350	19229916	19231680	GENE	F	AT5G47360	19231672	19233105	GENE	R	8
AT5G47435	19258930	19261181	GENE	F	AT5G47440	19260797	19262431	GENE	R	384
AT5G47455	19267948	19269718	GENE	F	AT5G47460	19269690	19271420	GENE	R	28
AT5G47630	19323373	19324629	GENE	F	AT5G47635	19324280	19325121	GENE	R	349
AT5G47720	19348832	19352038	GENE	F	AT5G47730	19351523	19354327	GENE	R	515
AT5G47860	19398789	19401648	GENE	F	AT5G47870	19401600	19403095	GENE	R	48
AT5G47870	19401600	19403095	GENE	R	AT5G47860	19398789	19401648	GENE	F	48
AT5G48230	19569241	19572755	GENE	R	AT5G48220	19567071	19569460	GENE	F	219
AT5G48740	19781910	19786595	GENE	R	AT5G48730	19780378	19782362	GENE	F	452
AT5G48870	19830577	19831751	GENE	F	AT5G48880	19831633	19835065	GENE	R	118
AT5G48880	19831633	19835065	GENE	R	AT5G48870	19830577	19831751	GENE	F	118
AT5G48970	19873702	19876989	GENE	R	AT5G48965	19871436	19873760	GENE	F	58
AT5G49610	20148500	20149955	GENE	R	AT5G49600	20148006	20148521	GENE	F	21
AT5G50320	20497852	20502076	GENE	R	AT5G50315	20496817	20498303	GENE	F	451
AT5G51010	20761792	20762929	GENE	F	AT5G51020	20762680	20764472	GENE	R	249
AT5G51380	20893102	20895215	GENE	F	AT5G51390	20895193	20895690	GENE	R	22
AT5G51390	20895193	20895690	GENE	R	AT5G51380	20893102	20895215	GENE	F	22
AT5G52570	21351630	21354206	GENE	R	AT5G52560	21347924	21352037	GENE	F	407
AT5G52840	21430880	21432232	GENE	F	AT5G52850	21432161	21434842	GENE	R	71
AT5G53330	21656443	21658189	GENE	F	AT5G53340	21658044	21660711	GENE	R	145
AT5G53340	21658044	21660711	GENE	R	AT5G53330	21656443	21658189	GENE	F	145
AT5G53360	21665186	21666801	GENE	F	AT5G53370	21666758	21668819	GENE	R	43
AT5G53370	21666758	21668819	GENE	R	AT5G53360	21665186	21666801	GENE	F	43
AT5G53920	21909350	21911493	GENE	F	AT5G53930	21911458	21913653	GENE	R	35
AT5G53930	21911458	21913653	GENE	R	AT5G53920	21909350	21911493	GENE	F	35
AT5G54280	22055583	22062468	GENE	R	AT5G54270	22055555	22056794	GENE	F	1211
AT5G54290	22068263	22071604	GENE	F	AT5G54300	22071195	22072656	GENE	R	409
AT5G54680	22234286	22236830	GENE	F	AT5G54690	22236661	22239066	GENE	R	169
AT5G54920	22319228	22323021	GENE	F	AT5G54930	22322960	22324787	GENE	R	61
AT5G54930	22322960	22324787	GENE	R	AT5G54920	22319228	22323021	GENE	F	61
AT5G55200	22411860	22413777	GENE	F	AT5G55210	22413756	22414614	GENE	R	21
AT5G55210	22413756	22414614	GENE	R	AT5G55200	22411860	22413777	GENE	F	21
AT5G55700	22569198	22572870	GENE	F	AT5G55710	22572104	22572876	GENE	R	766
AT5G55940	22672658	22675274	GENE	R	AT5G55930	22669941	22673459	GENE	F	801
AT5G57035	23097978	23101192	GENE	F	AT5G57040	23101131	23102472	GENE	R	61
AT5G57040	23101131	23102472	GENE	R	AT5G57035	23097978	23101192	GENE	F	61
AT5G57150	23169412	23172760	GENE	F	AT5G57160	23172194	23178972	GENE	R	566
AT5G58020	23502726	23504044	GENE	F	AT5G58030	23504042	23505833	GENE	R	2
AT5G58030	23504042	23505833	GENE	R	AT5G58020	23502726	23504044	GENE	F	2
AT5G58070	23517287	23518435	GENE	R	AT5G58060	23515373	23517566	GENE	F	279
AT5G58210	23569339	23572161	GENE	F	AT5G58220	23571622	23573105	GENE	R	539
AT5G58240	23574990	23576579	GENE	R	AT5G58230	23573258	23575471	GENE	F	481
AT5G58540	23680362	23682905	GENE	F	AT5G58550	23682538	23685700	GENE	R	367
AT5G58640	23715085	23716993	GENE	F	AT5G58650	23716934	23717452	GENE	R	59
AT5G58650	23716934	23717452	GENE	R	AT5G58640	23715085	23716993	GENE	F	59
AT5G58720	23736607	23740363	GENE	R	AT5G58710	23735018	23736975	GENE	F	368
AT5G58770	23751602	23752860	GENE	F	AT5G58780	23752855	23754561	GENE	R	5
AT5G58780	23752855	23754561	GENE	R	AT5G58770	23751602	23752860	GENE	F	5
AT5G58970	23825290	23828484	GENE	R	AT5G58960	23822943	23825704	GENE	F	414
AT5G59400	23974963	23976933	GENE	F	AT5G59410	23976815	23978032	GENE	R	118
AT5G59410	23976815	23978032	GENE	R	AT5G59400	23974963	23976933	GENE	F	118
AT5G59450	23991894	23994017	GENE	F	AT5G59460	23993958	23995618	GENE	R	59
AT5G59460	23993958	23995618	GENE	R	AT5G59450	23991894	23994017	GENE	F	59
AT5G60510	24347888	24349437	GENE	F	AT5G60520	24349013	24350173	GENE	R	424
AT5G60620	24384442	24387015	GENE	F	AT5G60630	24386876	24387630	GENE	R	139
AT5G60630	24386876	24387630	GENE	R	AT5G60620	24384442	24387015	GENE	F	139
AT5G60690	24414249	24419779	GENE	F	AT5G60700	24419355	24422174	GENE	R	424
AT5G61210	24640549	24642857	GENE	F	AT5G61220	24642802	24644149	GENE	R	55
AT5G61220	24642802	24644149	GENE	R	AT5G61210	24640549	24642857	GENE	F	55
AT5G61290	24665784	24668492	GENE	F	AT5G61300	24668131	24670002	GENE	R	361
AT5G62670	25176456	25183574	GENE	F	AT5G62680	25182656	25185169	GENE	R	918
AT5G62790	25231351	25234665	GENE	R	AT5G62780	25230612	25231363	GENE	F	12
AT5G62820	25240421	25242247	GENE	R	AT5G62810	25237391	25241015	GENE	F	594
AT5G63020	25299874	25303228	GENE	R	AT5G63010	25298940	25300402	GENE	F	528
AT5G63280	25384292	25387011	GENE	F	AT5G63290	25386471	25388147	GENE	R	540
AT5G63480	25434491	25436095	GENE	F	AT5G63490	25435820	25439410	GENE	R	275
AT5G63780	25541071	25544452	GENE	F	AT5G63790	25543735	25545239	GENE	R	717
AT5G63880	25580964	25583175	GENE	F	AT5G63890	25582657	25585421	GENE	R	518
AT5G64200	25697792	25700858	GENE	R	AT5G64190	25696658	25698379	GENE	F	587
AT5G64330	25744563	25748328	GENE	F	AT5G64340	25747561	25750539	GENE	R	767
AT5G64600	25842393	25845580	GENE	F	AT5G64610	25845386	25847750	GENE	R	194
AT5G64680	25871366	25872710	GENE	F	AT5G64685	25872573	25874603	GENE	R	137
AT5G64816	25930226	25931229	GENE	F	AT5G64820	25931225	25931749	GENE	R	4
AT5G64920	25961114	25962668	GENE	R	AT5G64910	25958126	25961340	GENE	F	226
AT5G65020	25991047	25992952	GENE	F	AT5G65030	25992923	25993531	GENE	R	29
AT5G65090	26021422	26024077	GENE	F	AT5G65100	26024061	26025734	GENE	R	16
AT5G65480	26193247	26195140	GENE	F	AT5G65490	26194728	26197542	GENE	R	412
AT5G65490	26194728	26197542	GENE	R	AT5G65480	26193247	26195140	GENE	F	412
AT5G65540	26212915	26215913	GENE	F	AT5G65550	26215530	26217053	GENE	R	383
AT5G65620	26239174	26243549	GENE	F	AT5G65630	26243058	26245675	GENE	R	491
AT5G65900	26375432	26378669	GENE	F	AT5G65910	26378666	26380686	GENE	R	3
AT5G65910	26378666	26380686	GENE	R	AT5G65900	26375432	26378669	GENE	F	3
AT5G66130	26451290	26454448	GENE	F	AT5G66140	26454396	26455947	GENE	R	52
AT5G66140	26454396	26455947	GENE	R	AT5G66130	26451290	26454448	GENE	F	52
AT5G66190	26467983	26470388	GENE	R	AT5G66180	26466178	26468145	GENE	F	162
AT5G66280	26493392	26495344	GENE	F	AT5G66290	26495003	26496667	GENE	R	341
AT5G66410	26537032	26538922	GENE	F	AT5G66420	26538909	26542255	GENE	R	13
AT5G66420	26538909	26542255	GENE	R	AT5G66410	26537032	26538922	GENE	F	13
AT5G66880	26727807	26730196	GENE	F	AT5G66890	26730170	26731609	GENE	R	26
AT5G67170	26816992	26819292	GENE	F	AT5G67180	26819233	26821245	GENE	R	59
AT5G67180	26819233	26821245	GENE	R	AT5G67170	26816992	26819292	GENE	F	59
AT5G67220	26836684	26839190	GENE	R	AT5G67210	26836245	26837198	GENE	F	514
AT5G67230	26839704	26841905	GENE	F	AT5G67240	26841680	26845324	GENE	R	225
AT5G67310	26871249	26874167	GENE	R	AT5G67300	26871248	26872464	GENE	F	1215
AT5G67530	26958408	26962200	GENE	F	AT5G67540	26961254	26963591	GENE	R	946
