# Supplementary material for: Natural antisense transcripts with coding capacity in Arabidopsis may have a regulatory role that is not linked to double-stranded RNA degradation
Source: Genome Biol. 2005 Jun 1;6(6):R51. doi: 10.1186/gb-2005-6-6-r51 (PMC1175971; doi:10.1186/gb-2005-6-6-r51)
Supplement: Additional File 3 — Supplement to Figure 3. Calculation of the antisense transcript end position in relation to the sense intron-exon boundary for the 956 COPs pairs. Calculation of the antisense transcript end position in relation to the sense intron-exon boundary for the 956 COPs pairs [file gb-2005-6-6-r51-S3.xls]

## Sheet: Sheet1
	Supplement to figure 3: Calculation of the antisense transcript end position in relation to the sense intron-exon boundary for the 956 COPs pairs
		When gene's feature is "Gene", the corresponding intron-exon is not available;
		When gene's feature is "exon", the intron-extron boundary exist;
	Sense gene	feature	Antisense gene	feature	Antisense transcript end, relative to sense intron-exon boundary	Sense transcript end, relative to antisense intron-exon boundary
	AT1G01160	exon	AT1G01170	exon	-2	-153
	AT1G01720	exon	AT1G01725	exon	-711	-270
	AT1G02170	exon	AT1G02180	exon	-155	-284
	AT1G02420	GENE	AT1G02430	exon	N/A	-100
	AT1G02860	exon	AT1G02870	exon	-236	-251
	AT1G03090	exon	AT1G03100	GENE	-211	N/A
	AT1G03750	exon	AT1G03760	exon	-289	-198
	AT1G03970	GENE	AT1G03980	exon	N/A	-185
	AT1G04030	exon	AT1G04040	exon	206	152
	AT1G04130	exon	AT1G04140	exon	-244	-462
	AT1G04210	exon	AT1G04220	exon	-207	-462
	AT1G04900	exon	AT1G04910	exon	-452	-193
	AT1G05450	exon	AT1G05460	exon	-91	-336
	AT1G06060	exon	AT1G06070	exon	-357	-29
	AT1G06450	GENE	AT1G06460	exon	N/A	-103
	AT1G06560	exon	AT1G06570	exon	-173	13
	AT1G06650	exon	AT1G06660	exon	-137	-190
	AT1G06790	exon	AT1G06800	exon	-63	-1899
	AT1G07010	exon	AT1G07020	exon	-19	-36
	AT1G07210	exon	AT1G07220	exon	-596	-27
	AT1G08260	exon	AT1G08270	exon	254	-444
	AT1G08310	exon	AT1G08315	GENE	-310	N/A
	AT1G09000	exon	AT1G09010	exon	-273	-218
	AT1G09090	exon	AT1G09100	exon	-143	-165
	AT1G09270	exon	AT1G09280	exon	370	-86
	AT1G09390	exon	AT1G09400	exon	-418	-253
	AT1G09750	exon	AT1G09760	exon	-82	-335
	AT1G09850	exon	AT1G09860	GENE	-257	N/A
	AT1G10070	exon	AT1G10090	exon	-7	-46
	AT1G10110	GENE	AT1G10120	exon	N/A	-157
	AT1G10490	exon	AT1G10500	exon	-314	319
	AT1G10522	exon	AT1G10530	exon	-353	-32
	AT1G11090	GENE	AT1G11100	exon	N/A	-258
	AT1G11530	exon	AT1G11540	exon	-4	-299
	AT1G11770	GENE	AT1G11780	exon	N/A	-373
	AT1G11890	exon	AT1G11900	exon	-369	-1085
	AT1G12140	exon	AT1G12150	exon	-553	-1462
	AT1G12360	exon	AT1G12370	exon	-286	-297
	AT1G12470	exon	AT1G12480	exon	-114	-112
	AT1G12770	exon	AT1G12780	exon	-1641	-367
	AT1G12810	exon	AT1G12820	exon	-78	-861
	AT1G13190	exon	AT1G13195	exon	-1465	-17
	AT1G13330	exon	AT1G13340	exon	892	300
	AT1G13740	exon	AT1G13750	exon	-80	-387
	AT1G14000	exon	AT1G14010	exon	0	-247
	AT1G14020	exon	AT1G14030	exon	-462	-381
	AT1G14150	exon	AT1G14160	exon	-844	-261
	AT1G14260	exon	AT1G14270	exon	-624	-232
	AT1G14350	exon	AT1G14360	exon	-92	-598
	AT1G14370	exon	AT1G14380	exon	-98	-1
	AT1G14780	exon	AT1G14790	exon	-272	-976
	AT1G14800	exon	AT1G14810	exon	14	-206
	AT1G15030	exon	AT1G15040	exon	2	-1029
	AT1G15215	exon	AT1G15220	exon	-303	-622
	AT1G15410	exon	AT1G15415	exon	40	-200
	AT1G15690	exon	AT1G15700	GENE	-590	N/A
	AT1G15720	GENE	AT1G15730	exon	N/A	-185
	AT1G15740	exon	AT1G15750	exon	-5	4
	AT1G15810	exon	AT1G15820	exon	0	1
	AT1G15950	exon	AT1G15960	exon	60	-353
	AT1G15980	exon	AT1G15990	exon	-273	-713
	AT1G16560	exon	AT1G16570	exon	-220	-80
	AT1G16810	exon	AT1G16820	exon	0	-360
	AT1G17070	GENE	AT1G17080	exon	N/A	-248
	AT1G17100	exon	AT1G17110	exon	-565	-139
	AT1G17130	exon	AT1G17140	exon	3	-784
	AT1G17430	exon	AT1G17440	exon	-183	-577
	AT1G17750	exon	AT1G17760	exon	-469	-259
	AT1G17810	exon	AT1G17820	exon	-20	-456
	AT1G17840	exon	AT1G17850	exon	-768	148
	AT1G17860	GENE	AT1G17870	exon	N/A	-355
	AT1G18030	exon	AT1G18040	exon	-303	-187
	AT1G18090	exon	AT1G18100	exon	-259	-31
	AT1G18630	exon	AT1G18640	exon	538	866
	AT1G18880	exon	AT1G18890	exon	-423	-272
	AT1G19230	exon	AT1G19240	exon	-58	4
	AT1G19680	exon	AT1G19690	exon	-53	-56
	AT1G19710	exon	AT1G19715	exon	-587	-516
	AT1G20540	exon	AT1G20550	exon	-335	-87
	AT1G21370	exon	AT1G21380	exon	-83	-92
	AT1G21430	exon	AT1G21440	exon	-184	-503
	AT1G21760	exon	AT1G21770	exon	-92	312
	AT1G21880	exon	AT1G21890	exon	-329	-62
	AT1G22050	exon	AT1G22060	exon	-275	3
	AT1G22500	GENE	AT1G22510	exon	N/A	-258
	AT1G22800	exon	AT1G22810	GENE	-125	N/A
	AT1G22840	exon	AT1G22850	exon	-14	-143
	AT1G23730	exon	AT1G23740	exon	-279	-1
	AT1G24030	exon	AT1G24040	exon	1179	1374
	AT1G24280	exon	AT1G24290	GENE	-138	N/A
	AT1G24310	exon	AT1G24320	exon	-261	-175
	AT1G24340	exon	AT1G24350	exon	-212	-305
	AT1G25320	exon	AT1G25330	exon	-330	-299
	AT1G25520	exon	AT1G25530	exon	-259	-362
	AT1G26090	exon	AT1G26100	exon	-113	-63
	AT1G26630	exon	AT1G26640	exon	3	-299
	AT1G27060	exon	AT1G27070	exon	-182	-366
	AT1G27300	exon	AT1G27310	exon	-618	-96
	AT1G27595	exon	AT1G27600	exon	-363	-613
	AT1G27710	GENE	AT1G27720	exon	N/A	-149
	AT1G27980	exon	AT1G27990	exon	-303	1
	AT1G28100	exon	AT1G28110	exon	130	125
	AT1G29320	exon	AT1G29330	exon	-93	-272
	AT1G29670	exon	AT1G29680	exon	-23	3
	AT1G29800	exon	AT1G29810	exon	-242	-255
	AT1G31190	exon	AT1G31200	exon	-221	-388
	AT1G31220	exon	AT1G31230	exon	-2	-305
	AT1G31480	exon	AT1G31490	GENE	47	N/A
	AT1G31780	exon	AT1G31790	GENE	-38	N/A
	AT1G31800	exon	AT1G31810	exon	-283	-15
	AT1G32460	exon	AT1G32470	exon	-461	-280
	AT1G32600	GENE	AT1G32610	GENE	N/A	N/A
	AT1G32740	exon	AT1G32750	exon	-698	-241
	AT1G32870	exon	AT1G32880	exon	-645	-277
	AT1G33020	exon	AT1G33030	exon	-123	-354
	AT1G33040	exon	AT1G33050	exon	-481	-160
	AT1G33265	exon	AT1G33270	exon	-30	-67
	AT1G33680	exon	AT1G33700	exon	-64	-35
	AT1G33990	exon	AT1G34000	exon	-2	-7
	AT1G34210	exon	AT1G34220	exon	-26	-442
	AT1G34630	exon	AT1G34640	exon	-91	-63
	AT1G35620	exon	AT1G35625	exon	-515	-194
	AT1G36380	exon	AT1G36390	exon	-55	-360
	AT1G43890	exon	AT1G43895	GENE	-288	N/A
	AT1G43900	exon	AT1G43910	exon	78	-26
	AT1G44160	exon	AT1G44170	exon	-127	-380
	AT1G44910	exon	AT1G44920	exon	-196	-308
	AT1G45474	exon	AT1G45545	exon	86	-1508
	AT1G47230	exon	AT1G47240	exon	-299	-38
	AT1G47250	exon	AT1G47260	exon	-190	-22
	AT1G47330	exon	AT1G47340	exon	-32	-1135
	AT1G48100	exon	AT1G48110	exon	3	-324
	AT1G48300	exon	AT1G48310	exon	-21	0
	AT1G48560	exon	AT1G48570	exon	-1187	-266
	AT1G48840	exon	AT1G48850	exon	-65	-18
	AT1G49350	exon	AT1G49360	exon	-258	-866
	AT1G49720	exon	AT1G49730	exon	-90	-58
	AT1G49960	exon	AT1G49970	exon	-52	-126
	AT1G50010	exon	AT1G50020	exon	-14	-265
	AT1G50270	GENE	AT1G50280	exon	N/A	-354
	AT1G50440	exon	AT1G50450	exon	-228	-51
	AT1G50480	exon	AT1G50490	exon	1	-112
	AT1G50520	exon	AT1G50530	exon	-816	-1
	AT1G50560	exon	AT1G50570	exon	-537	-26
	AT1G50900	exon	AT1G50910	exon	-326	-338
	AT1G51540	exon	AT1G51550	exon	-215	-582
	AT1G51720	exon	AT1G51730	exon	-281	-352
	AT1G52010	GENE	AT1G52020	GENE	N/A	N/A
	AT1G52087	exon	AT1G52090	GENE	-54	N/A
	AT1G52500	exon	AT1G52510	exon	957	1318
	AT1G52580	exon	AT1G52590	exon	-123	-252
	AT1G52690	exon	AT1G52695	exon	276	73
	AT1G53120	exon	AT1G53130	GENE	-180	N/A
	AT1G53270	GENE	AT1G53280	exon	N/A	-488
	AT1G53440	exon	AT1G53450	exon	-53	-309
	AT1G53570	exon	AT1G53580	exon	786	-519
	AT1G54130	exon	AT1G54140	exon	-519	-312
	AT1G54150	exon	AT1G54160	exon	-309	-175
	AT1G54310	exon	AT1G54320	exon	-352	-211
	AT1G54360	exon	AT1G54370	exon	-289	-201
	AT1G54680	exon	AT1G54690	exon	-34	-345
	AT1G54780	exon	AT1G54790	exon	1	-232
	AT1G54830	exon	AT1G54840	exon	-1246	-39
	AT1G56000	exon	AT1G56010	exon	-13	-184
	AT1G59710	exon	AT1G59720	GENE	-217	N/A
	AT1G59840	exon	AT1G59850	exon	-22	716
	AT1G60220	exon	AT1G60230	exon	-275	-359
	AT1G60420	exon	AT1G60430	exon	-819	4
	AT1G60670	exon	AT1G60680	exon	-26	-106
	AT1G61150	exon	AT1G61160	exon	-785	68
	AT1G62240	GENE	AT1G62250	exon	N/A	-172
	AT1G62600	exon	AT1G62610	exon	-231	-399
	AT1G62720	GENE	AT1G62730	exon	N/A	-702
	AT1G62740	exon	AT1G62750	exon	-167	-4
	AT1G62790	exon	AT1G62800	exon	-316	-135
	AT1G63760	GENE	AT1G63770	exon	N/A	-258
	AT1G63980	exon	AT1G63990	exon	147	-161
	AT1G64185	exon	AT1G64190	GENE	-232	N/A
	AT1G64270	GENE	AT1G64280	exon	N/A	-823
	AT1G64630	exon	AT1G64640	exon	-88	-33
	AT1G64960	exon	AT1G64970	exon	385	-493
	AT1G65230	exon	AT1G65240	exon	-204	-211
	AT1G65410	exon	AT1G65420	exon	-191	-526
	AT1G65960	exon	AT1G65970	exon	-36	-171
	AT1G66510	exon	AT1G66520	exon	-126	202
	AT1G66930	exon	AT1G66940	exon	-1115	-282
	AT1G67570	exon	AT1G67580	exon	-343	-19
	AT1G67820	exon	AT1G67830	exon	-393	-148
	AT1G67920	GENE	AT1G67930	exon	N/A	-997
	AT1G67940	exon	AT1G67950	exon	-142	-88
	AT1G68290	exon	AT1G68300	exon	-174	-157
	AT1G68585	exon	AT1G68590	exon	-137	2
	AT1G68650	exon	AT1G68660	exon	-239	-444
	AT1G68935	exon	AT1G68940	exon	669	-494
	AT1G68980	GENE	AT1G68990	exon	N/A	-726
	AT1G69060	exon	AT1G69070	exon	-185	-240
	AT1G69200	exon	AT1G69210	exon	-80	-16
	AT1G69260	exon	AT1G69270	GENE	-114	N/A
	AT1G69370	exon	AT1G69380	exon	-18	-141
	AT1G69720	exon	AT1G69730	exon	-305	-323
	AT1G70060	exon	AT1G70070	exon	-609	-1970
	AT1G70330	exon	AT1G70340	exon	-134	-562
	AT1G70760	exon	AT1G70770	exon	-182	-14
	AT1G71180	GENE	AT1G71190	exon	N/A	23
	AT1G71250	exon	AT1G71260	exon	-306	-303
	AT1G71300	exon	AT1G71310	exon	270	96
	AT1G71430	GENE	AT1G71440	exon	N/A	-229
	AT1G71690	exon	AT1G71691	exon	-281	-553
	AT1G71940	exon	AT1G71950	exon	-367	-307
	AT1G72030	exon	AT1G72040	exon	-459	-153
	AT1G72060	exon	AT1G72070	exon	14	39
	AT1G72180	exon	AT1G72190	exon	-28	-95
	AT1G73030	exon	AT1G73040	exon	-13	-344
	AT1G73190	exon	AT1G73200	exon	-681	-279
	AT1G73220	exon	AT1G73230	exon	-1370	2
	AT1G73380	exon	AT1G73390	exon	58	-331
	AT1G73640	exon	AT1G73650	exon	-616	-329
	AT1G74300	exon	AT1G74310	exon	-232	-24
	AT1G74360	exon	AT1G74370	exon	-2983	-514
	AT1G74410	exon	AT1G74420	exon	-323	-1430
	AT1G74430	exon	AT1G74440	exon	64	616
	AT1G74550	GENE	AT1G74560	exon	N/A	1
	AT1G74680	exon	AT1G74690	exon	-157	-317
	AT1G74730	exon	AT1G74740	exon	-55	-23
	AT1G74900	GENE	AT1G74910	exon	N/A	-488
	AT1G75080	exon	AT1G75090	exon	264	109
	AT1G75170	exon	AT1G75180	exon	-86	2
	AT1G75440	exon	AT1G75450	exon	-56	-466
	AT1G76140	exon	AT1G76150	exon	-179	-286
	AT1G76260	exon	AT1G76270	exon	-41	-65
	AT1G76350	exon	AT1G76360	exon	-255	-112
	AT1G76390	exon	AT1G76400	exon	-1283	-372
	AT1G76450	exon	AT1G76460	exon	-46	0
	AT1G76530	exon	AT1G76540	exon	-178	-277
	AT1G76690	exon	AT1G76700	exon	-13	-20
	AT1G76780	GENE	AT1G76790	exon	N/A	-403
	AT1G76850	exon	AT1G76860	exon	-400	-177
	AT1G77120	exon	AT1G77122	exon	-258	-305
	AT1G77230	exon	AT1G77240	GENE	-222	N/A
	AT1G78050	exon	AT1G78060	exon	-134	-94
	AT1G78130	exon	AT1G78140	exon	-100	-8
	AT1G78180	exon	AT1G78190	GENE	-163	N/A
	AT1G78280	exon	AT1G78290	exon	497	-91
	AT1G78570	exon	AT1G78580	exon	990	-156
	AT1G78770	exon	AT1G78780	exon	-175	-154
	AT1G78910	exon	AT1G78915	exon	-460	-131
	AT1G79270	exon	AT1G79280	exon	-460	-819
	AT1G79380	exon	AT1G79390	exon	-113	-8
	AT1G79560	exon	AT1G79570	exon	-347	-48
	AT1G79660	exon	AT1G79670	exon	0	-1320
	AT1G79690	exon	AT1G79700	exon	-153	318
	AT1G79780	exon	AT1G79790	exon	307	-250
	AT1G79810	exon	AT1G79820	exon	0	-3
	AT1G79890	exon	AT1G79900	exon	-108	-973
	AT1G80400	exon	AT1G80410	exon	-289	-122
	AT1G80750	exon	AT1G80760	exon	-323	-267
	AT1G80890	exon	AT1G80900	exon	-366	-81
	AT1G80910	exon	AT1G80920	exon	-208	1
	AT2G01100	exon	AT2G01110	exon	-1523	-704
	AT2G01270	exon	AT2G01275	exon	-54	-228
	AT2G01340	exon	AT2G01350	exon	-134	1
	AT2G01400	exon	AT2G01410	GENE	-18	N/A
	AT2G01620	exon	AT2G01630	exon	-366	-409
	AT2G01735	exon	AT2G01740	GENE	-405	N/A
	AT2G01860	GENE	AT2G01870	GENE	N/A	N/A
	AT2G01960	exon	AT2G01970	exon	-353	2
	AT2G02720	exon	AT2G02730	exon	48	-140
	AT2G02740	exon	AT2G02750	GENE	-281	N/A
	AT2G03270	exon	AT2G03280	exon	-30	-342
	AT2G03680	exon	AT2G03690	exon	-127	-608
	AT2G04039	exon	AT2G04040	exon	-234	-97
	AT2G04270	exon	AT2G04280	GENE	2	N/A
	AT2G04400	exon	AT2G04410	exon	-349	1
	AT2G04880	exon	AT2G04890	exon	-45	-924
	AT2G05710	exon	AT2G05715	exon	-265	-44
	AT2G06510	exon	AT2G06520	GENE	-1833	N/A
	AT2G07683	GENE	AT2G07753	GENE	N/A	N/A
	AT2G07763	GENE	AT2G07739	GENE	N/A	N/A
	AT2G12855	GENE	AT2G12860	GENE	N/A	N/A
	AT2G14680	exon	AT2G14690	exon	2	-383
	AT2G15280	exon	AT2G15290	exon	-350	-274
	AT2G15900	exon	AT2G15910	exon	7	-522
	AT2G16910	exon	AT2G16920	exon	-406	-79
	AT2G17120	exon	AT2G17130	exon	-266	-29
	AT2G17972	GENE	AT2G17975	exon	N/A	27
	AT2G18280	exon	AT2G18290	exon	-792	-144
	AT2G18340	exon	AT2G18350	GENE	-1213	N/A
	AT2G18390	exon	AT2G18400	exon	-242	-137
	AT2G18460	exon	AT2G18465	exon	-107	-344
	AT2G19060	exon	AT2G19070	exon	-428	-30
	AT2G19160	exon	AT2G19170	exon	-38	-3
	AT2G19330	exon	AT2G19340	exon	3	17
	AT2G19610	exon	AT2G19620	exon	-215	-323
	AT2G19710	exon	AT2G19720	exon	-1647	-239
	AT2G20230	exon	AT2G20240	exon	-285	-307
	AT2G20260	exon	AT2G20270	exon	-165	-314
	AT2G20495	exon	AT2G20500	GENE	-277	N/A
	AT2G20690	exon	AT2G20700	exon	-343	-395
	AT2G20710	exon	AT2G20720	exon	-1816	-958
	AT2G20770	exon	AT2G20780	exon	-166	-581
	AT2G20890	exon	AT2G20900	exon	-204	-75
	AT2G21340	exon	AT2G21350	exon	-33	28
	AT2G21530	exon	AT2G21540	exon	-171	-258
	AT2G21850	exon	AT2G21860	exon	-131	-1328
	AT2G21960	exon	AT2G21970	exon	-144	-37
	AT2G22230	exon	AT2G22240	exon	-2	-15
	AT2G22300	exon	AT2G22310	exon	178	-64
	AT2G22730	exon	AT2G22740	exon	1155	1472
	AT2G23080	exon	AT2G23090	exon	-166	-238
	AT2G23093	exon	AT2G23096	exon	-8	-109
	AT2G23460	exon	AT2G23470	exon	-76	-215
	AT2G23750	exon	AT2G23755	exon	326	-55
	AT2G23940	exon	AT2G23945	GENE	-224	N/A
	AT2G24440	exon	AT2G24450	GENE	-379	N/A
	AT2G24820	exon	AT2G24830	exon	-621	-530
	AT2G25270	exon	AT2G25280	exon	-35	-45
	AT2G25650	exon	AT2G25660	exon	-1120	-385
	AT2G25930	exon	AT2G25940	exon	-561	-353
	AT2G26170	exon	AT2G26180	exon	-492	-363
	AT2G26640	GENE	AT2G26650	exon	N/A	-346
	AT2G26920	exon	AT2G26930	exon	-1581	-177
	AT2G27080	exon	AT2G27090	exon	76	-858
	AT2G27460	exon	AT2G27470	exon	-325	-346
	AT2G27480	exon	AT2G27490	exon	-312	-95
	AT2G27600	exon	AT2G27610	GENE	-322	N/A
	AT2G28930	exon	AT2G28940	exon	-178	-303
	AT2G29180	exon	AT2G29190	exon	-289	-76
	AT2G29410	exon	AT2G29420	exon	-1129	-479
	AT2G30560	exon	AT2G30570	exon	122	-775
	AT2G30820	exon	AT2G30830	exon	4	-12
	AT2G30870	exon	AT2G30880	exon	1	-78
	AT2G30950	exon	AT2G30960	exon	1	-221
	AT2G31035	GENE	AT2G31040	exon	N/A	-340
	AT2G31380	exon	AT2G31390	exon	0	-5
	AT2G31560	exon	AT2G31570	exon	-772	-237
	AT2G31790	exon	AT2G31800	exon	-268	-246
	AT2G31880	GENE	AT2G31890	exon	N/A	-190
	AT2G32670	exon	AT2G32680	GENE	-569	N/A
	AT2G32800	GENE	AT2G32810	exon	N/A	3
	AT2G33390	exon	AT2G33400	exon	-65	-1225
	AT2G33520	exon	AT2G33530	exon	-199	-308
	AT2G33620	exon	AT2G33630	exon	-67	165
	AT2G34380	GENE	AT2G34390	exon	N/A	-316
	AT2G34460	exon	AT2G34470	exon	-168	-24
	AT2G34780	exon	AT2G34790	exon	-70	-1010
	AT2G35410	exon	AT2G35420	GENE	-274	N/A
	AT2G35670	exon	AT2G35680	exon	-323	-2
	AT2G36010	exon	AT2G36020	exon	-358	-124
	AT2G36580	exon	AT2G36590	exon	-50	-245
	AT2G36650	exon	AT2G36660	exon	-510	-353
	AT2G37330	exon	AT2G37340	exon	-289	-51
	AT2G37480	exon	AT2G37500	exon	-87	-137
	AT2G37560	exon	AT2G37570	exon	-188	-1322
	AT2G37990	exon	AT2G38000	exon	-39	-169
	AT2G38010	exon	AT2G38020	exon	-35	-315
	AT2G38040	exon	AT2G38050	exon	-93	-525
	AT2G38470	exon	AT2G38480	exon	-139	-384
	AT2G39340	exon	AT2G39350	GENE	-20	N/A
	AT2G39470	exon	AT2G39480	exon	-242	-1236
	AT2G39910	exon	AT2G39920	exon	-234	-324
	AT2G39930	exon	AT2G39940	exon	-42	-719
	AT2G40720	GENE	AT2G40730	exon	N/A	-517
	AT2G40765	exon	AT2G40770	exon	-244	-499
	AT2G40880	exon	AT2G40890	exon	-305	-830
	AT2G41110	exon	AT2G41120	exon	-76	-15
	AT2G41490	exon	AT2G41500	exon	-160	-298
	AT2G41540	exon	AT2G41550	exon	-8	-174
	AT2G41670	exon	AT2G41680	exon	-256	-170
	AT2G41705	exon	AT2G41710	exon	-330	-253
	AT2G41760	exon	AT2G41770	exon	-260	-36
	AT2G41950	exon	AT2G41960	exon	-223	-1556
	AT2G42220	exon	AT2G42230	exon	-175	-42
	AT2G42270	exon	AT2G42280	exon	-290	-153
	AT2G42680	exon	AT2G42690	exon	-244	-266
	AT2G43160	exon	AT2G43180	exon	-163	-115
	AT2G43230	exon	AT2G43240	exon	-383	1
	AT2G43340	exon	AT2G43350	exon	-306	-177
	AT2G43550	exon	AT2G43560	exon	-52	-208
	AT2G44065	exon	AT2G44070	exon	343	231
	AT2G44350	exon	AT2G44360	exon	3	-11
	AT2G44750	exon	AT2G44760	exon	-160	-89
	AT2G44850	exon	AT2G44860	exon	-449	-357
	AT2G45360	exon	AT2G45380	exon	-323	-206
	AT2G45510	exon	AT2G45520	exon	0	-161
	AT2G45530	GENE	AT2G45540	exon	N/A	1
	AT2G45790	exon	AT2G45800	exon	-20	-200
	AT2G45840	exon	AT2G45850	exon	-36	-646
	AT2G45990	exon	AT2G46000	exon	305	139
	AT2G46020	exon	AT2G46030	exon	-245	-603
	AT2G46100	exon	AT2G46110	exon	-79	-43
	AT2G46225	exon	AT2G46230	exon	-53	-195
	AT2G46910	exon	AT2G46915	exon	-160	-167
	AT2G47170	exon	AT2G47180	exon	-285	-475
	AT2G47380	exon	AT2G47390	exon	1	-224
	AT2G47550	exon	AT2G47560	GENE	-1024	N/A
	AT2G47780	exon	AT2G47790	exon	-90	-33
	AT2G47980	exon	AT2G47990	GENE	-121	N/A
	AT3G01350	exon	AT3G01360	exon	179	619
	AT3G01460	exon	AT3G01470	exon	-830	-33
	AT3G01920	exon	AT3G01930	exon	-137	-24
	AT3G02030	exon	AT3G02040	exon	-150	-58
	AT3G02090	exon	AT3G02100	exon	-400	-375
	AT3G02690	exon	AT3G02700	exon	-195	-261
	AT3G02840	GENE	AT3G02850	exon	N/A	-252
	AT3G03320	exon	AT3G03330	exon	191	423
	AT3G03910	exon	AT3G03920	exon	-337	-269
	AT3G04550	GENE	AT3G04560	exon	N/A	-333
	AT3G05010	exon	AT3G05020	exon	-267	-312
	AT3G05170	exon	AT3G05180	exon	-681	-442
	AT3G05760	exon	AT3G05770	exon	-195	-252
	AT3G06950	exon	AT3G06960	exon	-193	-303
	AT3G07170	exon	AT3G07180	exon	-35	-232
	AT3G07400	exon	AT3G07410	exon	-252	-88
	AT3G07500	exon	AT3G07510	exon	-182	-289
	AT3G07590	exon	AT3G07600	exon	-220	-523
	AT3G07690	exon	AT3G07700	exon	-239	-216
	AT3G07990	exon	AT3G08000	exon	-333	-228
	AT3G08890	exon	AT3G08900	exon	287	63
	AT3G09250	exon	AT3G09260	exon	-739	2
	AT3G09300	exon	AT3G09310	exon	-15	-206
	AT3G10060	exon	AT3G10070	exon	-107	-329
	AT3G10140	exon	AT3G10150	exon	-216	-302
	AT3G10220	exon	AT3G10230	GENE	-85	N/A
	AT3G10350	exon	AT3G10360	exon	-735	-30
	AT3G10620	exon	AT3G10630	GENE	37	N/A
	AT3G11560	exon	AT3G11570	exon	-150	182
	AT3G12250	exon	AT3G12260	exon	-503	-46
	AT3G12480	exon	AT3G12490	exon	-73	-187
	AT3G12640	exon	AT3G12650	GENE	-418	N/A
	AT3G12740	exon	AT3G12750	exon	-144	-217
	AT3G12760	exon	AT3G12770	exon	-108	3
	AT3G13610	exon	AT3G13620	exon	-141	-894
	AT3G13670	exon	AT3G13672	exon	613	-192
	AT3G14100	exon	AT3G14110	exon	-36	3
	AT3G14270	exon	AT3G14280	exon	-118	-335
	AT3G15060	exon	AT3G15070	exon	-20	-435
	AT3G15190	exon	AT3G15200	GENE	-334	N/A
	AT3G15330	exon	AT3G15340	exon	546	-577
	AT3G15350	exon	AT3G15354	exon	-53	3
	AT3G15450	exon	AT3G15460	exon	472	-291
	AT3G15605	exon	AT3G15610	exon	-185	-369
	AT3G15870	exon	AT3G15880	exon	149	-37
	AT3G15890	exon	AT3G15900	exon	-770	-277
	AT3G16130	exon	AT3G16140	exon	-398	-74
	AT3G16175	exon	AT3G16180	exon	-287	-331
	AT3G16240	exon	AT3G16250	exon	152	-132
	AT3G17160	exon	AT3G17170	exon	-46	-5
	AT3G17380	exon	AT3G17390	exon	-217	2
	AT3G17790	exon	AT3G17800	exon	-128	-64
	AT3G17920	exon	AT3G17930	exon	-20	-363
	AT3G18620	exon	AT3G18630	exon	-154	-326
	AT3G18860	exon	AT3G18870	GENE	1	N/A
	AT3G18960	exon	AT3G18970	exon	180	85
	AT3G19290	exon	AT3G19300	exon	-408	-629
	AT3G19330	exon	AT3G19340	exon	-188	-307
	AT3G19480	exon	AT3G19490	exon	-137	-208
	AT3G19590	exon	AT3G19600	exon	-298	-921
	AT3G19680	exon	AT3G19690	GENE	-631	N/A
	AT3G19700	exon	AT3G19710	exon	-587	-49
	AT3G19800	exon	AT3G19810	exon	-174	-16
	AT3G20560	exon	AT3G20570	exon	7	-610
	AT3G20670	exon	AT3G20680	GENE	-318	N/A
	AT3G20730	exon	AT3G20740	exon	-1000	22
	AT3G20790	exon	AT3G20800	exon	-151	-1
	AT3G21060	exon	AT3G21070	exon	-47	-21
	AT3G21100	exon	AT3G21110	exon	-46	-233
	AT3G21200	exon	AT3G21210	exon	-627	110
	AT3G21360	exon	AT3G21370	exon	-381	82
	AT3G21490	exon	AT3G21500	exon	-260	-275
	AT3G21810	exon	AT3G21820	exon	-172	-128
	AT3G22200	exon	AT3G22210	exon	2	-206
	AT3G22620	exon	AT3G22630	exon	-381	-23
	AT3G22780	exon	AT3G22790	exon	-739	-638
	AT3G22942	exon	AT3G22950	exon	-188	136
	AT3G23070	exon	AT3G23080	exon	-368	-124
	AT3G24020	GENE	AT3G24030	exon	N/A	-597
	AT3G24560	exon	AT3G24570	exon	-42	-127
	AT3G25470	exon	AT3G25480	exon	-322	-279
	AT3G25550	exon	AT3G25560	exon	18	-423
	AT3G25910	exon	AT3G25920	exon	-293	-8
	AT3G26470	exon	AT3G26480	exon	-630	26
	AT3G26680	exon	AT3G26690	exon	-834	-311
	AT3G26840	exon	AT3G26850	exon	422	-232
	AT3G27110	exon	AT3G27120	exon	348	378
	AT3G27170	exon	AT3G27180	exon	-20	-78
	AT3G27750	GENE	AT3G27770	exon	N/A	-410
	AT3G28730	exon	AT3G28740	exon	-327	-234
	AT3G29320	exon	AT3G29330	exon	-231	-168
	AT3G33530	exon	AT3G33520	exon	-516	-249
	AT3G45050	exon	AT3G45060	exon	-371	-495
	AT3G45290	exon	AT3G45300	exon	23	-434
	AT3G45590	exon	AT3G45600	exon	-707	-55
	AT3G45970	exon	AT3G45980	GENE	-8	N/A
	AT3G46220	exon	AT3G46230	GENE	-41	N/A
	AT3G46930	exon	AT3G46940	GENE	-38	N/A
	AT3G46950	GENE	AT3G46960	exon	N/A	-15
	AT3G47440	exon	AT3G47450	exon	-461	-64
	AT3G47460	exon	AT3G47470	exon	-307	2
	AT3G47550	exon	AT3G47560	exon	-17	125
	AT3G47580	exon	AT3G47590	exon	-171	-262
	AT3G47660	exon	AT3G47670	GENE	-39	N/A
	AT3G47720	exon	AT3G47730	exon	-207	-44
	AT3G47800	exon	AT3G47810	exon	-115	53
	AT3G47950	exon	AT3G47960	exon	-237	-194
	AT3G48190	exon	AT3G48195	exon	-303	-368
	AT3G48320	exon	AT3G48330	exon	-222	6
	AT3G48680	exon	AT3G48690	GENE	0	N/A
	AT3G49180	exon	AT3G49190	exon	-151	-2
	AT3G49710	GENE	AT3G49720	exon	N/A	-333
	AT3G49890	exon	AT3G49900	exon	-172	-702
	AT3G50230	exon	AT3G50240	exon	-465	-574
	AT3G50430	exon	AT3G50440	exon	-163	1
	AT3G50950	exon	AT3G50960	exon	-1234	-314
	AT3G51390	exon	AT3G51400	GENE	-49	N/A
	AT3G51520	exon	AT3G51530	exon	0	-426
	AT3G52030	exon	AT3G52040	exon	-312	-268
	AT3G52105	GENE	AT3G52110	exon	N/A	-222
	AT3G52210	exon	AT3G52220	exon	-209	-97
	AT3G52380	exon	AT3G52390	exon	1	-79
	AT3G52850	exon	AT3G52860	exon	-253	-184
	AT3G53110	exon	AT3G53120	exon	-225	-227
	AT3G53530	exon	AT3G53540	exon	-74	-52
	AT3G54110	exon	AT3G54120	exon	-44	-215
	AT3G54450	exon	AT3G54460	exon	-482	-238
	AT3G54490	exon	AT3G54500	exon	-232	253
	AT3G54780	exon	AT3G54790	exon	-876	-343
	AT3G55390	exon	AT3G55400	exon	-238	-309
	AT3G55470	exon	AT3G55480	exon	-215	-38
	AT3G55520	exon	AT3G55530	exon	-164	-79
	AT3G55830	exon	AT3G55840	GENE	-22	N/A
	AT3G55910	exon	AT3G55920	exon	-301	-187
	AT3G56030	GENE	AT3G56040	exon	N/A	-317
	AT3G56310	exon	AT3G56320	exon	4	-210
	AT3G56450	exon	AT3G56460	exon	-110	-254
	AT3G56500	GENE	AT3G56510	exon	N/A	-394
	AT3G56740	exon	AT3G56750	exon	-373	-11
	AT3G56900	exon	AT3G56910	exon	-135	-6
	AT3G56940	exon	AT3G56950	exon	0	-157
	AT3G57860	exon	AT3G57870	exon	-1212	-42
	AT3G58130	exon	AT3G58140	exon	-146	-138
	AT3G58510	exon	AT3G58520	exon	-395	-1103
	AT3G58540	exon	AT3G58550	exon	-349	-209
	AT3G58590	GENE	AT3G58600	exon	N/A	-587
	AT3G58710	exon	AT3G58720	exon	-700	-367
	AT3G59030	exon	AT3G59040	exon	-132	-71
	AT3G59110	exon	AT3G59120	exon	-157	261
	AT3G59300	exon	AT3G59310	exon	21	292
	AT3G59940	GENE	AT3G59950	exon	N/A	53
	AT3G59970	exon	AT3G59980	exon	2	-187
	AT3G60340	exon	AT3G60350	exon	-4	-84
	AT3G60730	exon	AT3G60740	exon	-410	-401
	AT3G60810	exon	AT3G60820	exon	-52	-7
	AT3G60910	exon	AT3G60920	exon	-351	-176
	AT3G61080	exon	AT3G61090	exon	-357	-304
	AT3G61160	exon	AT3G61170	exon	-159	-20
	AT3G61220	exon	AT3G61230	exon	-50	-481
	AT3G61300	GENE	AT3G61310	exon	N/A	-40
	AT3G61370	exon	AT3G61380	exon	-338	-465
	AT3G61560	exon	AT3G61570	exon	698	361
	AT3G62010	exon	AT3G62020	exon	-341	-213
	AT3G62030	exon	AT3G62040	exon	-263	-178
	AT3G62080	exon	AT3G62090	exon	-268	-693
	AT3G62580	exon	AT3G62590	exon	-400	-131
	AT3G62830	exon	AT3G62840	exon	3	-489
	AT3G63130	exon	AT3G63140	exon	-1286	-274
	AT3G63170	exon	AT3G63180	exon	-467	-888
	AT3G63400	exon	AT3G63410	exon	-9	-3
	AT3G63470	exon	AT3G63480	exon	-13	-120
	AT3G63490	exon	AT3G63500	exon	0	-50
	AT4G00360	exon	AT4G00370	exon	0	-247
	AT4G00490	exon	AT4G00500	exon	-188	-109
	AT4G00660	exon	AT4G00670	exon	-595	47
	AT4G00750	exon	AT4G00752	exon	4	-373
	AT4G00830	exon	AT4G00840	exon	-735	0
	AT4G01026	exon	AT4G01030	GENE	-496	N/A
	AT4G01570	GENE	AT4G01575	GENE	N/A	N/A
	AT4G01660	exon	AT4G01670	exon	159	-304
	AT4G01690	exon	AT4G01700	exon	0	-47
	AT4G01935	exon	AT4G01940	exon	108	-255
	AT4G02200	exon	AT4G02210	exon	386	-103
	AT4G02400	exon	AT4G02405	exon	-288	167
	AT4G02440	GENE	AT4G02450	exon	N/A	-319
	AT4G02610	exon	AT4G02620	exon	-168	1
	AT4G02700	exon	AT4G02710	exon	-367	-854
	AT4G02840	exon	AT4G02850	exon	-277	-155
	AT4G03070	exon	AT4G03080	exon	23	-373
	AT4G03140	exon	AT4G03150	exon	-437	-334
	AT4G03180	exon	AT4G03190	exon	-176	-346
	AT4G04320	exon	AT4G04330	exon	-112	-95
	AT4G04460	exon	AT4G04470	exon	1	-148
	AT4G04860	exon	AT4G04870	exon	-17	-257
	AT4G04930	exon	AT4G04940	exon	-928	-298
	AT4G05450	exon	AT4G05460	exon	-174	-777
	AT4G08320	exon	AT4G08330	exon	-41	-242
	AT4G08580	exon	AT4G08590	exon	-288	-320
	AT4G08685	exon	AT4G08690	exon	333	1121
	AT4G08930	exon	AT4G08940	GENE	-85	N/A
	AT4G09000	exon	AT4G09010	exon	3	-130
	AT4G09750	exon	AT4G09760	exon	-270	-244
	AT4G09830	exon	AT4G09840	exon	3	-475
	AT4G09970	exon	AT4G09980	exon	-251	-231
	AT4G10020	exon	AT4G10030	exon	-15	-222
	AT4G10100	exon	AT4G10110	exon	-308	-195
	AT4G10270	GENE	AT4G10280	exon	N/A	-225
	AT4G10470	exon	AT4G10480	exon	-239	-95
	AT4G10640	exon	AT4G10650	exon	-622	-40
	AT4G10750	GENE	AT4G10760	exon	N/A	-178
	AT4G11590	GENE	AT4G11600	exon	N/A	-259
	AT4G11660	exon	AT4G11670	exon	-953	154
	AT4G11970	exon	AT4G11980	exon	-290	-38
	AT4G12240	GENE	AT4G12250	GENE	N/A	N/A
	AT4G13270	exon	AT4G13280	exon	-261	-308
	AT4G13360	exon	AT4G13370	exon	-193	-26
	AT4G14100	exon	AT4G14090	GENE	-59	N/A
	AT4G14700	GENE	AT4G14710	exon	N/A	-199
	AT4G15130	exon	AT4G15140	exon	-227	-157
	AT4G15475	exon	AT4G15480	GENE	-446	N/A
	AT4G15545	exon	AT4G15550	GENE	-13	N/A
	AT4G15720	GENE	AT4G15730	exon	N/A	-176
	AT4G15820	exon	AT4G15830	exon	-225	-52
	AT4G16400	exon	AT4G16410	GENE	-178	N/A
	AT4G17010	exon	AT4G17020	exon	-51	-68
	AT4G17270	exon	AT4G17280	exon	-36	-48
	AT4G17350	exon	AT4G17360	exon	-55	-17
	AT4G17520	exon	AT4G17530	exon	2	-221
	AT4G17540	exon	AT4G17550	exon	-77	-160
	AT4G17830	exon	AT4G17840	exon	-111	-127
	AT4G18120	exon	AT4G18130	exon	-277	-543
	AT4G18370	exon	AT4G18372	exon	-171	4
	AT4G18395	GENE	AT4G18400	exon	N/A	-176
	AT4G18470	exon	AT4G18460	exon	-98	-162
	AT4G18570	exon	AT4G18580	exon	-7	-245
	AT4G18770	exon	AT4G18780	exon	-576	-193
	AT4G19140	exon	AT4G19150	exon	-357	-9
	AT4G20030	exon	AT4G20040	exon	-233	-647
	AT4G20110	exon	AT4G20115	GENE	-283	N/A
	AT4G20760	exon	AT4G20770	GENE	-456	N/A
	AT4G21160	exon	AT4G21170	exon	-505	82
	AT4G21180	exon	AT4G21190	exon	-191	-100
	AT4G21300	GENE	AT4G21310	exon	N/A	-282
	AT4G21366	exon	AT4G21370	exon	-123	-263
	AT4G21470	exon	AT4G21480	exon	-228	-427
	AT4G21760	exon	AT4G21770	exon	27	119
	AT4G21800	exon	AT4G21810	exon	-547	-34
	AT4G22270	exon	AT4G22280	exon	-200	-335
	AT4G22730	exon	AT4G22740	exon	414	-437
	AT4G23530	GENE	AT4G23540	exon	N/A	56
	AT4G23635	GENE	AT4G23640	exon	N/A	-1381
	AT4G23800	exon	AT4G23810	exon	27	-237
	AT4G23885	exon	AT4G23890	GENE	-191	N/A
	AT4G24010	exon	AT4G24015	exon	-959	-339
	AT4G24220	exon	AT4G24230	exon	256	127
	AT4G24350	exon	AT4G24370	GENE	142	N/A
	AT4G24380	exon	AT4G24390	exon	302	-661
	AT4G25610	exon	AT4G25620	exon	-88	-759
	AT4G26230	exon	AT4G26240	exon	-503	-318
	AT4G26380	exon	AT4G26385	GENE	-26	N/A
	AT4G26430	exon	AT4G26440	exon	-351	-524
	AT4G26680	GENE	AT4G26690	exon	N/A	-669
	AT4G26770	exon	AT4G26780	exon	-231	-323
	AT4G26900	exon	AT4G26910	exon	-262	-6
	AT4G26970	exon	AT4G26980	exon	-187	-121
	AT4G27030	GENE	AT4G27040	exon	N/A	-239
	AT4G27380	exon	AT4G27390	exon	-330	-324
	AT4G27530	exon	AT4G27540	exon	-342	-282
	AT4G27690	exon	AT4G27700	exon	-323	-279
	AT4G28010	GENE	AT4G28020	exon	N/A	-357
	AT4G28040	exon	AT4G28050	exon	-1	-26
	AT4G28070	exon	AT4G28080	exon	-216	-1655
	AT4G28310	GENE	AT4G28320	exon	N/A	-146
	AT4G28370	exon	AT4G28390	exon	-1233	-115
	AT4G28400	exon	AT4G28405	exon	-153	-48
	AT4G28760	exon	AT4G28770	exon	-175	-173
	AT4G29000	exon	AT4G29010	exon	-318	-277
	AT4G29210	exon	AT4G29220	exon	0	-36
	AT4G29250	exon	AT4G29260	exon	-907	-205
	AT4G29510	exon	AT4G29520	exon	-367	-242
	AT4G29830	exon	AT4G29840	exon	821	655
	AT4G29890	exon	AT4G29900	exon	-112	-280
	AT4G30420	exon	AT4G30430	exon	-97	-425
	AT4G30480	exon	AT4G30490	exon	-213	-164
	AT4G30610	exon	AT4G30620	exon	-341	-189
	AT4G31010	exon	AT4G31020	exon	157	533
	AT4G31115	exon	AT4G31120	exon	-301	-232
	AT4G31410	exon	AT4G31420	exon	-378	-304
	AT4G31850	GENE	AT4G31860	exon	N/A	-520
	AT4G32450	GENE	AT4G32460	exon	N/A	-856
	AT4G32560	exon	AT4G32570	exon	420	139
	AT4G32930	exon	AT4G32940	exon	-210	83
	AT4G33100	exon	AT4G33110	exon	-79	-199
	AT4G33355	exon	AT4G33360	exon	-112	-392
	AT4G33630	exon	AT4G33640	exon	-274	3
	AT4G34120	exon	AT4G34131	GENE	-238	N/A
	AT4G34410	GENE	AT4G34412	exon	N/A	76
	AT4G34850	exon	AT4G34860	exon	-46	-1
	AT4G35410	exon	AT4G35420	exon	-223	-228
	AT4G35630	GENE	AT4G35640	exon	N/A	-72
	AT4G35850	exon	AT4G35860	exon	-257	-9
	AT4G36370	exon	AT4G36380	exon	-182	-150
	AT4G36720	exon	AT4G36730	exon	-48	-270
	AT4G36760	exon	AT4G36770	GENE	-15	N/A
	AT4G36960	exon	AT4G36970	exon	-217	-314
	AT4G37040	exon	AT4G37050	exon	-243	31
	AT4G37190	exon	AT4G37200	exon	-701	-605
	AT4G37660	GENE	AT4G37670	exon	N/A	-125
	AT4G38170	exon	AT4G38180	exon	-242	-53
	AT4G38225	exon	AT4G38230	exon	94	17
	AT4G38250	GENE	AT4G38260	exon	N/A	-2
	AT4G38360	exon	AT4G38370	exon	-82	-336
	AT4G38490	exon	AT4G38495	exon	-267	-224
	AT4G38500	exon	AT4G38510	exon	-1	10
	AT4G38560	exon	AT4G38570	exon	-389	-290
	AT4G39030	exon	AT4G39040	exon	-215	-295
	AT4G39080	exon	AT4G39090	exon	-27	-3
	AT4G39170	exon	AT4G39180	exon	-188	-241
	AT4G39235	exon	AT4G39240	exon	-218	-85
	AT4G39960	exon	AT4G39970	exon	-663	-107
	AT4G39990	exon	AT4G40000	exon	-16	-200
	AT5G01030	exon	AT5G01040	exon	-12	-342
	AT5G01290	exon	AT5G01300	exon	-28	-324
	AT5G01620	exon	AT5G01630	exon	-360	-265
	AT5G01960	exon	AT5G01970	exon	-57	-1
	AT5G02120	exon	AT5G02130	exon	-93	-151
	AT5G02140	exon	AT5G02150	exon	-10	-412
	AT5G02280	exon	AT5G02290	exon	-263	2
	AT5G02370	exon	AT5G02380	exon	-269	2
	AT5G02590	GENE	AT5G02600	exon	N/A	-1666
	AT5G02760	exon	AT5G02770	exon	-523	-278
	AT5G02820	exon	AT5G02830	exon	-240	-9
	AT5G03020	GENE	AT5G03030	exon	N/A	-238
	AT5G03190	GENE	AT5G03200	exon	N/A	-171
	AT5G03905	exon	AT5G03910	exon	-102	-226
	AT5G04170	exon	AT5G04180	exon	-258	-244
	AT5G04250	exon	AT5G04260	exon	-201	-86
	AT5G04410	exon	AT5G04420	exon	-4	-10
	AT5G04600	exon	AT5G04610	GENE	-155	N/A
	AT5G04750	exon	AT5G04760	exon	-192	-73
	AT5G05190	exon	AT5G05200	exon	-1456	-23
	AT5G05470	exon	AT5G05480	GENE	-11	N/A
	AT5G05580	exon	AT5G05590	exon	-325	-68
	AT5G05750	GENE	AT5G05760	exon	N/A	-336
	AT5G05987	exon	AT5G05990	exon	-341	-219
	AT5G06180	exon	AT5G06190	exon	-175	-381
	AT5G06220	exon	AT5G06230	exon	322	356
	AT5G06310	exon	AT5G06320	GENE	-32	N/A
	AT5G07110	GENE	AT5G07120	exon	N/A	8
	AT5G07240	exon	AT5G07250	exon	-348	-263
	AT5G07830	exon	AT5G07840	exon	-472	-570
	AT5G07940	exon	AT5G07950	exon	-44	-159
	AT5G08270	exon	AT5G08280	exon	-486	-392
	AT5G08360	exon	AT5G08370	exon	-51	-235
	AT5G08390	exon	AT5G08400	exon	201	-562
	AT5G08540	exon	AT5G08550	exon	-703	-17
	AT5G08780	exon	AT5G08790	exon	-147	-28
	AT5G09230	exon	AT5G09240	exon	-25	-173
	AT5G09270	exon	AT5G09280	exon	53	242
	AT5G09640	exon	AT5G09650	exon	-269	-266
	AT5G09990	exon	AT5G09995	exon	-187	-282
	AT5G10160	exon	AT5G10170	exon	-372	-53
	AT5G10540	exon	AT5G10550	exon	2052	2048
	AT5G10695	GENE	AT5G10700	exon	N/A	121
	AT5G10830	exon	AT5G10840	exon	-896	-599
	AT5G11350	exon	AT5G11360	exon	-236	-468
	AT5G11810	exon	AT5G11820	GENE	-295	N/A
	AT5G12380	exon	AT5G12390	exon	35	-339
	AT5G13030	exon	AT5G13050	exon	-449	1
	AT5G13390	exon	AT5G13400	exon	-540	-1130
	AT5G13510	GENE	AT5G13520	exon	N/A	-314
	AT5G13660	exon	AT5G13670	exon	-231	-251
	AT5G13690	exon	AT5G13700	exon	0	-86
	AT5G13720	exon	AT5G13730	exon	-23	-285
	AT5G13770	GENE	AT5G13780	exon	N/A	-51
	AT5G13930	exon	AT5G13940	exon	-1222	-216
	AT5G13980	exon	AT5G13990	GENE	76	N/A
	AT5G14120	exon	AT5G14130	exon	-120	-316
	AT5G14230	exon	AT5G14240	exon	-1370	-430
	AT5G14430	exon	AT5G14440	exon	1	-199
	AT5G14710	exon	AT5G14720	exon	-205	-319
	AT5G15440	exon	AT5G15450	exon	-374	-72
	AT5G15790	exon	AT5G15800	exon	-139	-277
	AT5G15880	exon	AT5G15890	exon	-528	-388
	AT5G16030	exon	AT5G16040	exon	-13	-327
	AT5G16060	exon	AT5G16070	exon	-226	-195
	AT5G16150	exon	AT5G16160	exon	-16	-39
	AT5G16300	exon	AT5G16310	exon	-25	-576
	AT5G16550	exon	AT5G16560	exon	-379	-581
	AT5G16840	exon	AT5G16850	exon	0	-345
	AT5G16930	exon	AT5G16940	exon	-505	-267
	AT5G17410	exon	AT5G17420	exon	0	-75
	AT5G17530	exon	AT5G17540	exon	-8	-854
	AT5G17630	GENE	AT5G17640	exon	N/A	-268
	AT5G17990	exon	AT5G18000	exon	48	-402
	AT5G18100	exon	AT5G18110	exon	-78	-36
	AT5G18210	exon	AT5G18220	exon	-95	-42
	AT5G18470	GENE	AT5G18475	exon	N/A	-1107
	AT5G18580	exon	AT5G18590	exon	3	-28
	AT5G18780	exon	AT5G18790	exon	-279	-414
	AT5G19120	GENE	AT5G19130	exon	N/A	-1165
	AT5G19140	exon	AT5G19150	exon	2451	-181
	AT5G19210	exon	AT5G19220	exon	-400	-165
	AT5G19500	exon	AT5G19510	exon	-155	-71
	AT5G19750	exon	AT5G19760	exon	-66	-275
	AT5G19840	exon	AT5G19850	exon	-42	-239
	AT5G19940	exon	AT5G19950	exon	-36	-335
	AT5G20130	exon	AT5G20140	exon	-347	-191
	AT5G20500	exon	AT5G20510	exon	-3	-7
	AT5G20590	exon	AT5G20600	GENE	-522	N/A
	AT5G20720	exon	AT5G20730	exon	1	-409
	AT5G20900	exon	AT5G20910	exon	-133	-272
	AT5G20935	exon	AT5G20940	exon	-96	-526
	AT5G22100	exon	AT5G22110	exon	-316	-317
	AT5G22830	exon	AT5G22840	exon	29	-162
	AT5G23070	GENE	AT5G23080	exon	N/A	-470
	AT5G23290	exon	AT5G23300	exon	-251	-242
	AT5G23340	exon	AT5G23350	GENE	-1274	N/A
	AT5G23575	exon	AT5G23580	exon	-93	-315
	AT5G23670	exon	AT5G23680	GENE	-12	N/A
	AT5G24314	exon	AT5G24316	exon	-13	-234
	AT5G24380	exon	AT5G24390	exon	-397	-1684
	AT5G24490	exon	AT5G24500	exon	-20	-137
	AT5G24680	exon	AT5G24690	exon	-182	-36
	AT5G24800	exon	AT5G24810	exon	-348	-597
	AT5G24830	exon	AT5G24840	exon	-242	-449
	AT5G25080	exon	AT5G25090	exon	-220	-437
	AT5G25170	exon	AT5G25180	exon	-418	-148
	AT5G25340	exon	AT5G25350	exon	-886	-1724
	AT5G25760	exon	AT5G25770	exon	-131	-128
	AT5G25930	exon	AT5G25940	exon	-141	-376
	AT5G26030	exon	AT5G26040	exon	-120	-234
	AT5G26200	GENE	AT5G26210	exon	N/A	-63
	AT5G26710	exon	AT5G26700	exon	2	-202
	AT5G27280	exon	AT5G27290	exon	-37	-308
	AT5G27630	exon	AT5G27640	exon	-18	-14
	AT5G28210	GENE	AT5G28220	exon	N/A	-335
	AT5G28232	GENE	AT5G28235	exon	N/A	-438
	AT5G35360	exon	AT5G35370	exon	-343	-2036
	AT5G35670	exon	AT5G35680	exon	-139	-96
	AT5G38630	exon	AT5G38640	exon	-464	104
	AT5G38895	exon	AT5G38900	exon	-222	-8
	AT5G39400	exon	AT5G39410	exon	-62	-859
	AT5G39510	exon	AT5G39520	exon	-14	-250
	AT5G39590	exon	AT5G39600	exon	-259	-247
	AT5G39970	exon	AT5G39980	GENE	-699	N/A
	AT5G40155	exon	AT5G40160	exon	-310	-89
	AT5G40640	exon	AT5G40645	exon	-277	-8
	AT5G40650	exon	AT5G40660	exon	-386	-229
	AT5G41140	exon	AT5G41150	exon	-17	-707
	AT5G41320	GENE	AT5G41330	exon	N/A	-3
	AT5G41680	exon	AT5G41685	GENE	-456	N/A
	AT5G41980	GENE	AT5G41990	exon	N/A	-195
	AT5G42180	exon	AT5G42190	exon	-31	-447
	AT5G42270	exon	AT5G42280	exon	-604	-1094
	AT5G42310	exon	AT5G42320	exon	-526	-24
	AT5G42760	exon	AT5G42765	exon	-57	-302
	AT5G42810	exon	AT5G42820	exon	-95	-1842
	AT5G43430	exon	AT5G43440	exon	-347	84
	AT5G43770	GENE	AT5G43780	exon	N/A	-403
	AT5G43940	exon	AT5G43950	exon	-44	-1362
	AT5G44030	exon	AT5G44040	exon	-58	-776
	AT5G45030	exon	AT5G45040	exon	-168	-207
	AT5G45930	exon	AT5G45940	exon	-539	-190
	AT5G46700	exon	AT5G46710	exon	-209	-288
	AT5G47350	exon	AT5G47360	GENE	-417	N/A
	AT5G47435	exon	AT5G47440	exon	-6	144
	AT5G47455	exon	AT5G47460	GENE	-259	N/A
	AT5G47630	exon	AT5G47635	exon	-357	-169
	AT5G47670	exon	AT5G47680	exon	255	-189
	AT5G47720	exon	AT5G47730	exon	-185	-111
	AT5G47860	exon	AT5G47870	exon	-297	-266
	AT5G48200	exon	AT5G48205	exon	60	7
	AT5G48220	exon	AT5G48230	exon	-52	-228
	AT5G48730	exon	AT5G48740	exon	-262	-405
	AT5G48800	exon	AT5G48810	exon	-201	-9
	AT5G48870	exon	AT5G48880	exon	-80	-141
	AT5G48965	GENE	AT5G48970	exon	N/A	-711
	AT5G49600	GENE	AT5G49610	GENE	N/A	N/A
	AT5G49910	exon	AT5G49920	exon	-103	-544
	AT5G49945	exon	AT5G49950	exon	-14	-68
	AT5G50315	GENE	AT5G50320	exon	N/A	-280
	AT5G51010	exon	AT5G51020	exon	-188	4
	AT5G51380	exon	AT5G51390	GENE	-455	N/A
	AT5G52560	exon	AT5G52570	exon	2	-188
	AT5G52840	exon	AT5G52850	GENE	-337	N/A
	AT5G53120	exon	AT5G53130	exon	0	-282
	AT5G53310	exon	AT5G53320	exon	-6	-430
	AT5G53330	exon	AT5G53340	exon	-236	-103
	AT5G53360	exon	AT5G53370	exon	-628	-804
	AT5G53920	exon	AT5G53930	exon	-258	-184
	AT5G54080	exon	AT5G54090	exon	-43	471
	AT5G54270	exon	AT5G54280	exon	517	-516
	AT5G54290	exon	AT5G54300	exon	-121	-273
	AT5G54680	exon	AT5G54690	exon	-714	-114
	AT5G54920	exon	AT5G54930	exon	-336	-148
	AT5G55200	exon	AT5G55210	exon	-293	-217
	AT5G55700	exon	AT5G55710	GENE	-328	N/A
	AT5G55930	exon	AT5G55940	exon	-676	-52
	AT5G57035	exon	AT5G57040	exon	-301	-156
	AT5G57150	exon	AT5G57160	exon	-429	-506
	AT5G57760	GENE	AT5G57770	exon	N/A	-74
	AT5G58020	GENE	AT5G58030	exon	N/A	-234
	AT5G58060	exon	AT5G58070	exon	17	-356
	AT5G58120	exon	AT5G58130	exon	-993	-925
	AT5G58210	exon	AT5G58220	exon	-474	-43
	AT5G58230	exon	AT5G58240	exon	2	-222
	AT5G58300	exon	AT5G58310	exon	-240	-46
	AT5G58320	exon	AT5G58330	exon	323	-35
	AT5G58540	exon	AT5G58550	exon	-698	-21
	AT5G58620	exon	AT5G58630	exon	-1763	-228
	AT5G58640	exon	AT5G58650	exon	-310	-250
	AT5G58710	exon	AT5G58720	exon	-24	-354
	AT5G58770	exon	AT5G58780	exon	-581	-564
	AT5G58960	exon	AT5G58970	exon	-1201	-201
	AT5G59400	exon	AT5G59410	exon	-163	-91
	AT5G59450	GENE	AT5G59460	exon	N/A	-398
	AT5G60510	GENE	AT5G60520	exon	N/A	-299
	AT5G60620	exon	AT5G60630	GENE	-51	N/A
	AT5G60690	exon	AT5G60700	exon	-354	-796
	AT5G61210	exon	AT5G61220	exon	-407	-200
	AT5G61290	exon	AT5G61300	exon	-449	-608
	AT5G61360	exon	AT5G61370	GENE	-70	N/A
	AT5G62520	exon	AT5G62530	exon	154	2
	AT5G62670	exon	AT5G62680	exon	-569	10
	AT5G62780	exon	AT5G62790	exon	-442	-388
	AT5G62810	exon	AT5G62820	exon	-40	-232
	AT5G63010	exon	AT5G63020	exon	-393	-122
	AT5G63280	exon	AT5G63290	exon	-280	-193
	AT5G63480	exon	AT5G63490	exon	-219	-37
	AT5G63780	exon	AT5G63790	exon	-182	-28
	AT5G63880	exon	AT5G63890	exon	-198	-15
	AT5G64190	exon	AT5G64200	exon	-52	-700
	AT5G64240	exon	AT5G64250	exon	-481	1
	AT5G64330	exon	AT5G64340	exon	-409	-876
	AT5G64600	exon	AT5G64610	exon	-364	-181
	AT5G64680	exon	AT5G64685	GENE	-350	N/A
	AT5G64750	exon	AT5G64760	exon	-556	-66
	AT5G64816	exon	AT5G64820	exon	-566	-193
	AT5G64910	exon	AT5G64920	GENE	140	N/A
	AT5G64960	exon	AT5G64970	exon	958	113
	AT5G65020	exon	AT5G65030	GENE	-442	N/A
	AT5G65090	exon	AT5G65100	GENE	-398	N/A
	AT5G65480	exon	AT5G65490	exon	-114	-267
	AT5G65540	exon	AT5G65550	GENE	-312	N/A
	AT5G65620	exon	AT5G65630	exon	-134	-78
	AT5G65900	exon	AT5G65910	exon	-351	-729
	AT5G65990	exon	AT5G66000	exon	-172	-357
	AT5G66130	exon	AT5G66140	exon	-276	-386
	AT5G66180	exon	AT5G66190	exon	-33	-350
	AT5G66280	GENE	AT5G66290	exon	N/A	3
	AT5G66410	exon	AT5G66420	exon	-333	-350
	AT5G66880	exon	AT5G66890	exon	-502	-799
	AT5G67130	exon	AT5G67140	exon	3	-196
	AT5G67170	exon	AT5G67180	exon	-121	-261
	AT5G67210	GENE	AT5G67220	exon	N/A	-1047
	AT5G67230	exon	AT5G67240	exon	-471	-109
	AT5G67300	GENE	AT5G67310	exon	N/A	-679
	AT5G67530	exon	AT5G67540	exon	-368	-108
