# Supplementary material for: Natural antisense transcripts with coding capacity in Arabidopsis may have a regulatory role that is not linked to double-stranded RNA degradation
Source: Genome Biol. 2005 Jun 1;6(6):R51. doi: 10.1186/gb-2005-6-6-r51 (PMC1175971; doi:10.1186/gb-2005-6-6-r51)
Supplement: Additional File 4 — Supplement A to Table 2. 242 COPs member genes of 89 COPs families. 242 COPs member genes of 89 COPs families [file gb-2005-6-6-r51-S4.xls]

## Sheet: Sheet1
	Supplement A to table 2: 242 COPs member genes of 89 COPs families
	Description of columns:
	Family: Family ID
	1st Gene ID : Sense gene ID
	1st anotation : Gene annotation for the 1st Gene ID
	2nd Gene ID: Antisense gene ID
	2nd Annotation: Gene annotation for the 2nd Gene ID
	Overlap size(bp): Length of overlap between sense and antisense genes
	Family	1st Gene ID	1st Annotation	2nd Gene ID	2nd Annotation	Overlap size(b.p.)
	1	AT4G00360	cytochrome P450, putative	AT4G00370	sugar transporter family protein	1463
	1	AT1G50520	cytochrome P450 family protein	AT1G50530	hypothetical protein	7
	1	AT2G26170	thromboxane-A synthase, putative / cytochrome P450 family protein	AT2G26180	calmodulin-binding family protein	250
	1	AT1G50560	cytochrome P450, putative	AT1G50570	C2 domain-containing protein	1723
	1	AT2G45510	cytochrome P450, putative	AT2G45520	expressed protein	416
	1	AT3G28740	cytochrome P450 family protein	AT3G28730	structure-specific recognition protein 1 / high mobility group protein / HMG protein	451
	1	AT2G40890	cytochrome P450 98A3, putative (CYP98A3)	AT2G40880	cysteine protease inhibitor, putative / cystatin, putative (FL3-27)	51
	1	AT5G67310	cytochrome P450 family protein	AT5G67300	myb family transcription factor	1215
	1	AT5G25180	cytochrome P450 71B14, putative (CYP71B14)	AT5G25170	expressed protein	465
	1	AT3G48320	cytochrome P450 71A21, putative (CYP71A21)	AT3G48330	protein-L-isoaspartate O-methyltransferase / PIMT (PCM)	389
	1	AT1G74550	cytochrome P450, putative	AT1G74560	nucleosome assembly protein (NAP) family protein	256
	2	AT4G15480	UDP-glucoronosyl/UDP-glucosyl transferase family protein	AT4G15475	F-box family protein (FBL4)	430
	2	AT4G34131	UDP-glucoronosyl/UDP-glucosyl transferase family protein	AT4G34120	CBS domain-containing protein	590
	2	AT4G15550	UDP-glucose:indole-3-acetate beta-D-glucosyltransferase (IAGLU)	AT4G15545	expressed protein	269
	2	AT5G65550	UDP-glucoronosyl/UDP-glucosyl transferase family protein	AT5G65540	expressed protein	383
	2	AT3G02100	UDP-glucoronosyl/UDP-glucosyl transferase family protein	AT3G02090	mitochondrial processing peptidase beta subunit, putative	71
	2	AT2G31790	UDP-glucoronosyl/UDP-glucosyl transferase family protein	AT2G31800	ankyrin protein kinase, putative	654
	2	AT4G36770	UDP-glucoronosyl/UDP-glucosyl transferase family protein	AT4G36760	aminopeptidase P	381
	2	AT4G14090	UDP-glucoronosyl/UDP-glucosyl transferase family protein	AT4G14100	expressed protein	221
	3	AT5G52850	pentatricopeptide (PPR) repeat-containing protein	AT5G52840	NADH-ubiquinone oxidoreductase-related	71
	3	AT2G27610	pentatricopeptide (PPR) repeat-containing protein	AT2G27600	AAA-type ATPase family protein / vacuolar sorting protein-related	4
	3	AT2G40720	pentatricopeptide (PPR) repeat-containing protein	AT2G40730	HEAT repeat-containing protein	15
	3	AT4G21300	pentatricopeptide (PPR) repeat-containing protein	AT4G21310	expressed protein	4
	3	AT3G49710	pentatricopeptide (PPR) repeat-containing protein	AT3G49720	expressed protein	7
	3	AT3G12770	pentatricopeptide (PPR) repeat-containing protein	AT3G12760	expressed protein	150
	3	AT5G47460	pentatricopeptide (PPR) repeat-containing protein	AT5G47455	expressed protein	28
	3	AT2G01740	pentatricopeptide (PPR) repeat-containing protein	AT2G01735	zinc finger (C3HC4-type RING finger) family protein	754
	4	AT1G25320	leucine-rich repeat transmembrane protein kinase, putative	AT1G25330	basic helix-loop-helix (bHLH) family protein	434
	4	AT3G50230	leucine-rich repeat transmembrane protein kinase, putative	AT3G50240	kinesin motor protein-related	103
	4	AT5G58300	leucine-rich repeat transmembrane protein kinase, putative	AT5G58310	hydrolase, alpha/beta fold family protein	881
	4	AT2G31880	leucine-rich repeat transmembrane protein kinase, putative	AT2G31890	expressed protein	832
	4	AT3G25560	protein kinase family protein	AT3G25550	F-box family protein	74
	4	AT1G34210	somatic embryogenesis receptor-like kinase 2 (SERK2)	AT1G34220	expressed protein	1454
	4	AT5G53320	leucine-rich repeat transmembrane protein kinase, putative	AT5G53310	myosin heavy chain-related	578
	5	AT1G54790	GDSL-motif lipase/hydrolase family protein	AT1G54780	thylakoid lumen 18.3 kDa protein	454
	5	AT3G05180	GDSL-motif lipase/hydrolase family protein	AT3G05170	phosphoglycerate/bisphosphoglycerate mutase family protein	2
	5	AT1G71250	GDSL-motif lipase/hydrolase family protein	AT1G71260	expressed protein	5
	5	AT1G67830	GDSL-motif lipase/hydrolase family protein	AT1G67820	protein phosphatase 2C, putative / PP2C, putative	733
	5	AT1G09390	GDSL-motif lipase/hydrolase family protein	AT1G09400	12-oxophytodienoate reductase, putative	338
	5	AT1G29670	GDSL-motif lipase/hydrolase family protein	AT1G29680	expressed protein	641
	5	AT2G19060	GDSL-motif lipase/hydrolase family protein	AT2G19070	transferase family protein	507
	6	AT1G73640	Ras-related GTP-binding family protein	AT1G73650	expressed protein	4
	6	AT4G39990	Ras-related GTP-binding protein, putative	AT4G40000	NOL1/NOP2/sun family protein	624
	6	AT3G07410	Ras-related GTP-binding family protein	AT3G07400	lipase class 3 family protein	398
	6	AT3G15060	Ras-related GTP-binding family protein	AT3G15070	zinc finger (C3HC4-type RING finger) family protein	587
	6	AT1G43890	Ras-related GTP-binding protein, putative	AT1G43895	pseudogene, protein kinase -related	72
	6	AT4G35860	Ras-related GTP-binding protein, putative	AT4G35850	pentatricopeptide (PPR) repeat-containing protein	360
	6	AT4G17530	Ras-related GTP-binding protein, putative	AT4G17520	nuclear RNA-binding protein, putative	511
	7	AT5G13400	proton-dependent oligopeptide transport (POT) family protein	AT5G13390	expressed protein	818
	7	AT5G62680	proton-dependent oligopeptide transport (POT) family protein	AT5G62670	ATPase, plasma membrane-type, putative / proton pump, putative	918
	7	AT3G47960	proton-dependent oligopeptide transport (POT) family protein	AT3G47950	ATPase, plasma membrane-type, putative / proton pump, putative	910
	7	AT3G16180	proton-dependent oligopeptide transport (POT) family protein	AT3G16175	thioesterase family protein	717
	7	AT1G18880	proton-dependent oligopeptide transport (POT) family protein	AT1G18890	calcium-dependent protein kinase 1 (CDPK1)	604
	7	AT3G01350	proton-dependent oligopeptide transport (POT) family protein	AT3G01360	expressed protein	1061
	8	AT2G33530	serine carboxypeptidase S10 family protein	AT2G33520	expressed protein	53
	8	AT4G30610	serine carboxypeptidase S10 family protein	AT4G30620	expressed protein	19
	8	AT5G09640	sinapoylglucose:choline sinapoyltransferase (SNG2)	AT5G09650	inorganic pyrophosphatase family protein	1
	8	AT1G28110	serine carboxypeptidase S10 family protein	AT1G28100	expressed protein	785
	8	AT3G07990	serine carboxypeptidase S10 family protein	AT3G08000	RNA-binding protein, putative	87
	9	AT5G48970	mitochondrial substrate carrier family protein	AT5G48965	Mutator-like transposase family	58
	9	AT3G54110	plant uncoupling mitochondrial protein (PUMP)	AT3G54120	reticulon family protein (RTNLB12)	205
	9	AT5G58970	uncoupling protein (UCP2)	AT5G58960	expressed protein	414
	9	AT5G19760	dicarboxylate/tricarboxylate carrier (DTC)	AT5G19750	peroxisomal membrane 22 kDa family protein	258
	9	AT1G79900	mitochondrial substrate carrier family protein	AT1G79890	helicase-related	124
	10	AT3G47580	leucine-rich repeat transmembrane protein kinase, putative	AT3G47590	esterase/lipase/thioesterase family protein	439
	10	AT5G25930	leucine-rich repeat family protein / protein kinase family protein	AT5G25940	early nodulin-related	277
	10	AT3G19700	leucine-rich repeat transmembrane protein kinase, putative	AT3G19710	branched-chain amino acid aminotransferase, putative / branched-chain amino acid transaminase, putative (BCAT4)	285
	10	AT1G72180	leucine-rich repeat transmembrane protein kinase, putative	AT1G72190	oxidoreductase family protein	559
	11	AT4G24390	F-box family protein (FBX14)	AT4G24380	expressed protein	941
	11	AT2G39940	coronatine-insensitive 1 / COI1 (FBL2)	AT2G39930	isoamylase, putative / starch debranching enzyme, putative	972
	11	AT4G03190	F-box family protein (FBL18)	AT4G03180	expressed protein	1125
	11	AT1G12820	transport inhibitor response protein, putative	AT1G12810	proline-rich family protein	252
	12	AT1G25530	lysine and histidine specific transporter, putative	AT1G25520	expressed protein	18
	12	AT2G36590	proline transporter, putative	AT2G36580	pyruvate kinase, putative	574
	12	AT4G38250	amino acid transporter family protein	AT4G38260	expressed protein	887
	12	AT5G65990	amino acid transporter family protein	AT5G66000	expressed protein	937
	13	AT3G45600	senescence-associated family protein	AT3G45590	tRNA-splicing endonuclease, putative	506
	13	AT4G30430	senescence-associated family protein	AT4G30420	nodulin MtN21 family protein	131
	13	AT5G46700	senescence-associated protein, putative	AT5G46710	zinc-binding family protein	431
	13	AT4G28050	senescence-associated protein, putative	AT4G28040	nodulin MtN21 family protein	816
	14	AT1G21890	nodulin MtN21 family protein	AT1G21880	peptidoglycan-binding LysM domain-containing protein	383
	14	AT5G13670	nodulin MtN21 family protein	AT5G13660	expressed protein	22
	14	AT4G30420	nodulin MtN21 family protein	AT4G30430	senescence-associated family protein	131
	14	AT4G28040	nodulin MtN21 family protein	AT4G28050	senescence-associated protein, putative	816
	15	AT1G73190	tonoplast intrinsic protein, alpha / alpha-TIP (TIP3.1)	AT1G73200	expressed protein	313
	15	AT1G17810	major intrinsic family protein / MIP family protein	AT1G17820	expressed protein	901
	15	AT3G47440	major intrinsic family protein / MIP family protein	AT3G47450	expressed protein	311
	15	AT3G16240	delta tonoplast integral protein (delta-TIP)	AT3G16250	ferredoxin-related	788
	16	AT5G61290	flavin-containing monooxygenase family protein / FMO family protein	AT5G61300	expressed protein	361
	16	AT1G12140	flavin-containing monooxygenase family protein / FMO family protein	AT1G12150	expressed protein	12
	16	AT1G62600	flavin-containing monooxygenase family protein / FMO family protein	AT1G62610	short-chain dehydrogenase/reductase (SDR) family protein	495
	17	AT3G51530	F-box family protein	AT3G51520	diacylglycerol acyltransferase family	340
	17	AT5G18780	F-box family protein	AT5G18790	ribosomal protein L33 family protein	5
	17	AT4G22280	F-box family protein	AT4G22270	expressed protein	3
	18	AT1G14370	protein kinase (APK2a)	AT1G14380	calmodulin-binding family protein	720
	18	AT2G28930	protein kinase (APK1b)	AT2G28940	protein kinase family protein	841
	18	AT5G02290	protein kinase, putative	AT5G02280	synbindin, putative	598
	19	AT5G48880	acetyl-CoA C-acyltransferase 1 / 3-ketoacyl-CoA thiolase 1 (PKT1)	AT5G48870	small nuclear ribonucleoprotein, putative / snRNP, putative / Sm protein, putative	118
	19	AT5G47720	acetyl-CoA C-acyltransferase, putative / 3-ketoacyl-CoA thiolase, putative	AT5G47730	SEC14 cytosolic factor, putative / polyphosphoinositide-binding protein, putative	515
	19	AT5G48230	acetyl-CoA C-acyltransferase, putative / 3-ketoacyl-CoA thiolase, putative	AT5G48220	indole-3-glycerol phosphate synthase, putative	219
	20	AT5G43440	2-oxoglutarate-dependent dioxygenase, putative	AT5G43430	electron transfer flavoprotein beta subunit family protein	457
	20	AT3G13610	oxidoreductase, 2OG-Fe(II) oxygenase family protein	AT3G13620	amino acid permease family protein	993
	20	AT2G30830	2-oxoglutarate-dependent dioxygenase, putative	AT2G30820	expressed protein	238
	21	AT2G18390	ADP-ribosylation factor-like protein 2 (ARL2)	AT2G18400	ribosomal protein L6 family protein	382
	21	AT3G22950	ADP-ribosylation factor, putative	AT3G22942	heterotrimeric G protein protein gamma subunit (AGG2)	1087
	21	AT2G47170	ADP-ribosylation factor 1 (ARF1)	AT2G47180	galactinol synthase, putative	2
	22	AT3G15880	WD-40 repeat family protein	AT3G15870	fatty acid desaturase family protein	344
	22	AT1G15750	WD-40 repeat family protein	AT1G15740	leucine-rich repeat family protein	937
	23	AT5G44030	cellulose synthase, catalytic subunit (IRX5)	AT5G44040	expressed protein	1056
	23	AT4G18780	cellulose synthase, catalytic subunit (IRX1)	AT4G18770	myb family transcription factor (MYB98)	585
	24	AT3G10360	pumilio/Puf RNA-binding domain-containing protein	AT3G10350	anion-transporting ATPase family protein	18
	24	AT2G29190	pumilio/Puf RNA-binding domain-containing protein	AT2G29180	expressed protein	417
	25	AT4G26970	aconitate hydratase, cytoplasmic, putative / citrate hydro-lyase/aconitase, putative	AT4G26980	expressed protein	549
	25	AT2G05710	aconitate hydratase, cytoplasmic, putative / citrate hydro-lyase/aconitase, putative	AT2G05715	glutamyl-tRNA(Gln) amidotransferase B family protein	131
	26	AT1G69730	protein kinase family protein	AT1G69720	heme oxygenase 3 (HO3)	999
	26	AT1G79670	wall-associated kinase, putative	AT1G79660	expressed protein	517
	27	AT5G10840	endomembrane protein 70, putative	AT5G10830	embryo-abundant protein-related	557
	27	AT2G01970	endomembrane protein 70, putative	AT2G01960	expressed protein	546
	28	AT4G20110	vacuolar sorting receptor, putative	AT4G20115	tRNA-Thr (anticodon: AGT)	6
	28	AT3G52850	vacuolar sorting receptor, putative	AT3G52860	expressed protein	99
	29	AT5G41990	protein kinase family protein	AT5G41980	expressed protein	886
	29	AT1G64630	protein kinase family protein	AT1G64640	plastocyanin-like domain-containing protein	1103
	30	AT4G39180	SEC14 cytosolic factor, putative / phosphoglyceride transfer protein, putative	AT4G39170	SEC14 cytosolic factor, putative / phosphoglyceride transfer protein, putative	4
	30	AT2G21540	SEC14 cytosolic factor, putative / phosphoglyceride transfer protein, putative	AT2G21530	forkhead-associated domain-containing protein / FHA domain-containing protein	30
	31	AT5G16150	hexose transporter, putative	AT5G16160	expressed protein	303
	31	AT2G20780	mannitol transporter, putative	AT2G20770	lanthionine synthetase C-like family protein	1411
	32	AT1G04220	beta-ketoacyl-CoA synthase, putative	AT1G04210	leucine-rich repeat family protein / protein kinase family protein	848
	32	AT2G26640	beta-ketoacyl-CoA synthase, putative	AT2G26650	potassium channel protein 1 (AKT1)	1163
	33	AT3G21370	glycosyl hydrolase family 1 protein	AT3G21360	expressed protein	526
	33	AT3G09260	glycosyl hydrolase family 1 protein	AT3G09250	expressed protein	385
	34	AT2G45840	expressed protein	AT2G45850	DNA-binding family protein	335
	34	AT1G07220	expressed protein	AT1G07210	30S ribosomal protein S18 family	319
	35	AT3G59030	transparent testa 12 protein (TT12) / multidrug transporter-like protein	AT3G59040	pentatricopeptide (PPR) repeat-containing protein	689
	35	AT2G04040	MATE efflux family protein	AT2G04039	expressed protein	48
	36	AT1G14020	expressed protein	AT1G14030	ribulose-1,5 bisphosphate carboxylase oxygenase large subunit N-methyltransferase, putative	20
	36	AT2G03280	expressed protein	AT2G03270	DNA-binding protein, putative	2045
	37	AT4G30490	AFG1-like ATPase family protein	AT4G30480	tetratricopeptide repeat (TPR)-containing protein	86
	37	AT4G28070	AFG1-like ATPase family protein	AT4G28080	expressed protein	695
	38	AT4G32940	vacuolar processing enzyme gamma / gamma-VPE	AT4G32930	expressed protein	551
	38	AT2G25940	vacuolar processing enzyme alpha / alpha-VPE	AT2G25930	hydroxyproline-rich glycoprotein family protein	604
	39	AT1G02420	pentatricopeptide (PPR) repeat-containing protein	AT1G02430	ADP-ribosylation factor, putative	103
	39	AT1G74900	pentatricopeptide (PPR) repeat-containing protein	AT1G74910	ADP-glucose pyrophosphorylase family protein	20
	40	AT3G19680	expressed protein	AT3G19690	pathogenesis-related protein, putative	356
	40	AT5G17640	expressed protein	AT5G17630	glucose-6-phosphate/phosphate translocator, putative	1284
	41	AT2G41540	NAD-dependent glycerol-3-phosphate dehydrogenase family protein	AT2G41550	expressed protein	1283
	41	AT3G07690	NAD-dependent glycerol-3-phosphate dehydrogenase family protein	AT3G07700	ABC1 family protein	61
	42	AT5G17540	transferase family protein	AT5G17530	phosphoglucosamine mutase family protein	163
	42	AT2G19070	transferase family protein	AT2G19060	GDSL-motif lipase/hydrolase family protein	507
	43	AT5G02820	DNA topoisomerase VIA (SPO11)	AT5G02830	pentatricopeptide (PPR) repeat-containing protein	1138
	43	AT1G63990	DNA topoisomerase VIA, putative (SPO11-2)	AT1G63980	D111/G-patch domain-containing protein	453
	44	AT2G04400	indole-3-glycerol phosphate synthase (IGPS)	AT2G04410	expressed protein	203
	44	AT5G48220	indole-3-glycerol phosphate synthase, putative	AT5G48230	acetyl-CoA C-acyltransferase, putative / 3-ketoacyl-CoA thiolase, putative	219
	45	AT5G13930	chalcone synthase / naringenin-chalcone synthase	AT5G13940	hypothetical protein	1
	45	AT4G34850	chalcone and stilbene synthase family protein	AT4G34860	beta-fructofuranosidase, putative / invertase, putative / saccharase, putative / beta-fructosidase, putative	909
	46	AT1G77120	alcohol dehydrogenase (ADH)	AT1G77122	expressed protein	59
	46	AT5G43940	alcohol dehydrogenase class III / glutathione-dependent formaldehyde dehydrogenase / GSH-FDH (ADHIII)	AT5G43950	expressed protein	631
	47	AT1G76790	O-methyltransferase family 2 protein	AT1G76780	expressed protein	70
	47	AT1G33030	O-methyltransferase family 2 protein	AT1G33020	F-box family protein	56
	48	AT5G66880	serine/threonine protein kinase, putative	AT5G66890	disease resistance protein (CC-NBS-LRR class), putative	26
	48	AT1G78290	serine/threonine protein kinase, putative	AT1G78280	transcription factor jumonji (jmjC) domain-containing protein	1160
	49	AT3G12740	LEM3 (ligand-effect modulator 3) family protein / CDC50 family protein	AT3G12750	zinc transporter (ZIP1)	392
	49	AT1G54320	LEM3 (ligand-effect modulator 3) family protein / CDC50 family protein	AT1G54310	expressed protein	39
	50	AT1G13740	expressed protein	AT1G13750	calcineurin-like phosphoesterase family protein	584
	50	AT1G69260	expressed protein	AT1G69270	leucine-rich repeat family protein / protein kinase family protein	765
	51	AT1G15950	cinnamoyl-CoA reductase, putative	AT1G15960	NRAMP metal ion transporter 6, putative (NRAMP6)	517
	51	AT4G35420	dihydroflavonol 4-reductase family / dihydrokaempferol 4-reductase family	AT4G35410	clathrin adaptor complex small chain family protein	64
	52	AT5G27290	expressed protein	AT5G27280	zinc finger (DNL type) family protein	506
	52	AT2G21960	expressed protein	AT2G21970	stress enhanced protein 2 (SEP2)	436
	53	AT5G14130	peroxidase, putative	AT5G14120	nodulin family protein	1015
	53	AT5G42180	peroxidase 64 (PER64) (P64) (PRXR4)	AT5G42190	E3 ubiquitin ligase SCF complex subunit SKP1/ASK1 (At2) / UFO-binding protein (UIP2)	565
	54	AT3G52380	33 kDa ribonucleoprotein, chloroplast, putative / RNA-binding protein cp33, putative	AT3G52390	tatD-related deoxyribonuclease family protein	380
	54	AT2G35410	33 kDa ribonucleoprotein, chloroplast, putative / RNA-binding protein cp33, putative	AT2G35420	zinc finger (C3HC4-type RING finger) family protein	35
	55	AT4G26780	co-chaperone grpE family protein	AT4G26770	phosphatidate cytidylyltransferase, putative / CDP-diglyceride synthetase, putative	1
	55	AT5G55200	co-chaperone grpE protein, putative	AT5G55210	expressed protein	21
	56	AT5G65020	annexin 2 (ANN2)	AT5G65030	expressed protein	29
	56	AT5G12380	annexin, putative	AT5G12390	expressed protein	244
	57	AT3G47720	expressed protein	AT3G47730	ABC transporter family protein	566
	57	AT5G62520	expressed protein	AT5G62530	delta-1-pyrroline-5-carboxylate dehydrogenase (P5CDH)	904
	58	AT5G64200	arginine/serine-rich splicing factor SC35	AT5G64190	expressed protein	587
	58	AT2G37340	splicing factor RSZ33 (RSZ33)	AT2G37330	expressed protein	518
	59	AT4G03140	short-chain dehydrogenase/reductase (SDR) family protein	AT4G03150	expressed protein	48
	59	AT1G62610	short-chain dehydrogenase/reductase (SDR) family protein	AT1G62600	flavin-containing monooxygenase family protein / FMO family protein	495
	60	AT3G50440	hydrolase, alpha/beta fold family protein	AT3G50430	expressed protein	361
	60	AT5G58310	hydrolase, alpha/beta fold family protein	AT5G58300	leucine-rich repeat transmembrane protein kinase, putative	881
	61	AT5G20510	PHD finger family protein	AT5G20500	glutaredoxin, putative	675
	61	AT5G26210	PHD finger family protein	AT5G26200	mitochondrial substrate carrier family protein	798
	62	AT3G15450	expressed protein	AT3G15460	brix domain-containing protein	785
	62	AT5G19140	auxin/aluminum-responsive protein, putative	AT5G19150	carbohydrate kinase family	2820
	63	AT4G04860	Der1-like family protein / degradation in the ER-like family protein	AT4G04870	CDP-alcohol phosphatidyltransferase family protein	526
	63	AT4G21810	Der1-like family protein / degradation in the ER-like family protein	AT4G21800	ATP-binding family protein	233
	64	AT5G15790	zinc finger (C3HC4-type RING finger) family protein	AT5G15800	developmental protein SEPALLATA1 / floral homeotic protein (AGL2) (SEP1)	332
	64	AT5G38895	zinc finger (C3HC4-type RING finger) family protein	AT5G38900	DSBA oxidoreductase family protein	308
	65	AT1G25520	expressed protein	AT1G25530	lysine and histidine specific transporter, putative	18
	65	AT1G68650	expressed protein	AT1G68660	expressed protein	23
	66	AT3G55920	peptidyl-prolyl cis-trans isomerase, putative / cyclophilin, putative / rotamase, putative	AT3G55910	expressed protein	32
	66	AT5G58710	peptidyl-prolyl cis-trans isomerase, putative / cyclophilin, putative / rotamase, putative (ROC7)	AT5G58720	PRLI-interacting factor, putative	368
	67	AT2G45800	LIM domain-containing protein	AT2G45790	eukaryotic phosphomannomutase family protein	647
	67	AT3G61230	LIM domain-containing protein	AT3G61220	short-chain dehydrogenase/reductase (SDR) family protein	507
	68	AT2G22230	beta-hydroxyacyl-ACP dehydratase, putative	AT2G22240	inositol-3-phosphate synthase isozyme 2 / myo-inositol-1-phosphate synthase 2 / MI-1-P synthase 2 / IPS 2	892
	68	AT5G10160	beta-hydroxyacyl-ACP dehydratase, putative	AT5G10170	inositol-3-phosphate synthase, putative / myo-inositol-1-phosphate synthase, putative / MI-1-P synthase, putative	326
	69	AT1G54690	histone H2A, putative	AT1G54680	expressed protein	166
	69	AT3G20670	histone H2A, putative	AT3G20680	expressed protein	430
	70	AT4G02840	small nuclear ribonucleoprotein D1, putative / snRNP core protein D1, putative / Sm protein D1, putative	AT4G02850	phenazine biosynthesis PhzC/PhzF family protein	23
	70	AT3G07590	small nuclear ribonucleoprotein D1, putative / snRNP core protein D1, putative / Sm protein D1, putative	AT3G07600	heavy-metal-associated domain-containing protein	47
	71	AT3G54120	reticulon family protein (RTNLB12)	AT3G54110	plant uncoupling mitochondrial protein (PUMP)	205
	71	AT2G15280	reticulon family protein (RTNLB10)	AT2G15290	expressed protein	24
	72	AT5G25350	F-box family protein	AT5G25340	expressed protein	121
	72	AT4G15475	F-box family protein (FBL4)	AT4G15480	UDP-glucoronosyl/UDP-glucosyl transferase family protein	430
	73	AT3G50960	expressed protein	AT3G50950	disease resistance protein (CC-NBS-LRR class), putative	1341
	73	AT5G66410	expressed protein	AT5G66420	expressed protein	13
	74	AT3G61310	DNA-binding family protein	AT3G61300	C2 domain-containing protein	811
	74	AT2G45850	DNA-binding family protein	AT2G45840	expressed protein	335
	75	AT1G18890	calcium-dependent protein kinase 1 (CDPK1)	AT1G18880	proton-dependent oligopeptide transport (POT) family protein	604
	75	AT1G74740	calcium-dependent protein kinase, putative / CDPK, putative	AT1G74730	expressed protein	905
	76	AT3G47950	ATPase, plasma membrane-type, putative / proton pump, putative	AT3G47960	proton-dependent oligopeptide transport (POT) family protein	910
	76	AT5G62670	ATPase, plasma membrane-type, putative / proton pump, putative	AT5G62680	proton-dependent oligopeptide transport (POT) family protein	918
	77	AT1G17820	expressed protein	AT1G17810	major intrinsic family protein / MIP family protein	901
	77	AT1G73200	expressed protein	AT1G73190	tonoplast intrinsic protein, alpha / alpha-TIP (TIP3.1)	313
	78	AT4G28760	expressed protein	AT4G28770	expressed protein	722
	78	AT2G20240	expressed protein	AT2G20230	expressed protein	388
	79	AT1G49730	protein kinase family protein	AT1G49720	ABA-responsive element-binding protein / abscisic acid responsive elements-binding factor (ABRE)	700
	79	AT3G19300	protein kinase family protein	AT3G19290	ABA-responsive element-binding protein 2 (AREB2)	5
	80	AT2G21340	enhanced disease susceptibility protein, putative / salicylic acid induction deficient protein, putative	AT2G21350	expressed protein	273
	80	AT4G39030	enhanced disease susceptibility 5 (EDS5) / salicylic acid induction deficient 1 (SID1)	AT4G39040	expressed protein	9
	81	AT2G22240	inositol-3-phosphate synthase isozyme 2 / myo-inositol-1-phosphate synthase 2 / MI-1-P synthase 2 / IPS 2	AT2G22230	beta-hydroxyacyl-ACP dehydratase, putative	892
	81	AT5G10170	inositol-3-phosphate synthase, putative / myo-inositol-1-phosphate synthase, putative / MI-1-P synthase, putative	AT5G10160	beta-hydroxyacyl-ACP dehydratase, putative	326
	82	AT1G06660	expressed protein	AT1G06650	2-oxoglutarate-dependent dioxygenase, putative	294
	82	AT2G30820	expressed protein	AT2G30830	2-oxoglutarate-dependent dioxygenase, putative	238
	83	AT3G19290	ABA-responsive element-binding protein 2 (AREB2)	AT3G19300	protein kinase family protein	5
	83	AT1G49720	ABA-responsive element-binding protein / abscisic acid responsive elements-binding factor (ABRE)	AT1G49730	protein kinase family protein	700
	84	AT3G11570	expressed protein	AT3G11560	expressed protein	508
	84	AT5G06230	expressed protein	AT5G06220	expressed protein	709
	85	AT5G47440	expressed protein	AT5G47435	formyltetrahydrofolate deformylase, putative	384
	85	AT4G17350	expressed protein	AT4G17360	formyltetrahydrofolate deformylase, putative	651
	86	AT1G20540	transducin family protein / WD-40 repeat family protein	AT1G20550	expressed protein	335
	86	AT1G76260	transducin family protein / WD-40 repeat family protein	AT1G76270	expressed protein	946
	87	AT4G17360	formyltetrahydrofolate deformylase, putative	AT4G17350	expressed protein	651
	87	AT5G47435	formyltetrahydrofolate deformylase, putative	AT5G47440	expressed protein	384
	88	AT4G28770	expressed protein	AT4G28760	expressed protein	722
	88	AT2G20230	expressed protein	AT2G20240	expressed protein	388
	89	AT4G10480	nascent polypeptide associated complex alpha chain protein, putative / alpha-NAC, putative	AT4G10470	expressed protein	467
	89	AT1G33040	nascent polypeptide-associated complex (NAC) domain-containing protein	AT1G33050	expressed protein	16
