# Supplementary material for: Natural antisense transcripts with coding capacity in Arabidopsis may have a regulatory role that is not linked to double-stranded RNA degradation
Source: Genome Biol. 2005 Jun 1;6(6):R51. doi: 10.1186/gb-2005-6-6-r51 (PMC1175971; doi:10.1186/gb-2005-6-6-r51)
Supplement: Additional File 5 — Supplement B to Table 2. Comparison of homology among 1 kb promoter regions of COPs family members. Comparison of homology among 1 kb promoter regions of COPs family members [file gb-2005-6-6-r51-S5.xls]

## Sheet: Sheet1
		Supplement B to table 2: Comparison of homology among 1kb promoter regions of COPs family members
		Description of columns:
		Family : Family ID
		Gene Pair (S): Sense gene promoter pair
		First Length (S): Length of the analysed promoter region of the first gene
		Second Length (S): Length of the analysed promoter region the second gene
		Score(S): Similarity score of the sense gene promoter pair
		Similarity(S): Similarity of the sense gene promoter pair
		Gene pair (A): Antisense gene promoter pair
		First Length (A): Length of the analysed promoter region of the first antisense gene
		Second Length (A): Length of the analysed promoter region of the second antisense gene
		Score (A): Similarity score of the antisense gene promoter pair
		Similarity (A): Similarity of the antisense gene promoter pair
	Family	Gene Pair(S)	First Length(S)	Second Length(S)	Score(S)	Similarity(S)	Gene pair(A)	First Length(A)	Second Length(A)	Score(A)	Similarity(A)
	1	AT4G00360_AT1G50520	No similarity!				AT4G00370_AT1G50530	length 1 = 1000	length 2 = 1000	Score = 36.2 bits (18), Expect = 1e-05	Identities = 18/18 (100%)
	1	AT4G00360_AT2G26170	length 1 = 1000	length 2 = 1000	Score = 22.3 bits (11), Expect = 0.19	Identities = 11/11 (100%)	AT4G00370_AT2G26180	length 1 = 1000	length 2 = 1000	Score = 22.3 bits (11), Expect = 0.19	Identities = 11/11 (100%)
	1	AT4G00360_AT1G50560	length 1 = 1000	length 2 = 1000	Score = 22.3 bits (11), Expect = 0.19	Identities = 11/11 (100%)	AT4G00370_AT1G50570	No similarity!
	1	AT4G00360_AT2G45510	length 1 = 1000	length 2 = 1000	Score = 32.2 bits (16), Expect = 2e-04	Identities = 19/20 (95%)	AT4G00370_AT2G45520	No similarity!
	1	AT4G00360_AT3G28740	length 1 = 1000	length 2 = 1000	Score = 24.3 bits (12), Expect = 0.048	Identities = 15/16 (93%)	AT4G00370_AT3G28730	length 1 = 1000	length 2 = 1000	Score = 22.3 bits (11), Expect = 0.19	Identities = 11/11 (100%)
	1	AT4G00360_AT2G40890	length 1 = 1000	length 2 = 1000	Score = 26.3 bits (13), Expect = 0.012	Identities = 16/17 (94%)	AT4G00370_AT2G40880	length 1 = 1000	length 2 = 1000	Score = 22.3 bits (11), Expect = 0.19	Identities = 11/11 (100%)
	1	AT4G00360_AT5G67310	length 1 = 1000	length 2 = 1000	Score = 22.3 bits (11), Expect = 0.19	Identities = 11/11 (100%)	AT4G00370_AT5G67300	No similarity!
	1	AT4G00360_AT5G25180	No similarity!				AT4G00370_AT5G25170	length 1 = 1000	length 2 = 1000	Score = 22.3 bits (11), Expect = 0.19	Identities = 11/11 (100%)
	1	AT4G00360_AT3G48320	No similarity!				AT4G00370_AT3G48330	length 1 = 1000	length 2 = 1000	Score = 24.3 bits (12), Expect = 0.048	Identities = 12/12 (100%)
	1	AT4G00360_AT1G74550	No similarity!				AT4G00370_AT1G74560	length 1 = 1000	length 2 = 1000	Score = 28.2 bits (14), Expect = 0.003	Identities = 14/14 (100%)
	1	AT1G50520_AT2G26170	length 1 = 1000	length 2 = 1000	Score = 22.3 bits (11), Expect = 0.19	Identities = 11/11 (100%)	AT1G50530_AT2G26180	length 1 = 1000	length 2 = 1000	Score = 22.3 bits (11), Expect = 0.19	Identities = 11/11 (100%)
	1	AT1G50520_AT1G50560	length 1 = 1000	length 2 = 1000	Score = 424 bits (214), Expect = e-122	Identities = 335/370 (90%), Gaps = 9/370 (2%)	AT1G50530_AT1G50570	No similarity!
	1	AT1G50520_AT2G45510	length 1 = 1000	length 2 = 1000	Score = 22.3 bits (11), Expect = 0.19	Identities = 11/11 (100%)	AT1G50530_AT2G45520	length 1 = 1000	length 2 = 1000	Score = 22.3 bits (11), Expect = 0.19	Identities = 11/11 (100%)
	1	AT1G50520_AT3G28740	length 1 = 1000	length 2 = 1000	Score = 24.3 bits (12), Expect = 0.048	Identities = 12/12 (100%)	AT1G50530_AT3G28730	No similarity!
	1	AT1G50520_AT2G40890	No similarity!				AT1G50530_AT2G40880	No similarity!
	1	AT1G50520_AT5G67310	No similarity!				AT1G50530_AT5G67300	length 1 = 1000	length 2 = 1000	Score = 22.3 bits (11), Expect = 0.19	Identities = 11/11 (100%)
	1	AT1G50520_AT5G25180	length 1 = 1000	length 2 = 1000	Score = 22.3 bits (11), Expect = 0.19	Identities = 11/11 (100%)	AT1G50530_AT5G25170	No similarity!
	1	AT1G50520_AT3G48320	length 1 = 1000	length 2 = 1000	Score = 26.3 bits (13), Expect = 0.012	Identities = 13/13 (100%)	AT1G50530_AT3G48330	No similarity!
	1	AT1G50520_AT1G74550	No similarity!				AT1G50530_AT1G74560	No similarity!
	1	AT2G26170_AT1G50560	length 1 = 1000	length 2 = 1000	Score = 24.3 bits (12), Expect = 0.048	Identities = 12/12 (100%)	AT2G26180_AT1G50570	No similarity!
	1	AT2G26170_AT2G45510	length 1 = 1000	length 2 = 1000	Score = 22.3 bits (11), Expect = 0.19	Identities = 11/11 (100%)	AT2G26180_AT2G45520	length 1 = 1000	length 2 = 1000	Score = 26.3 bits (13), Expect = 0.012	Identities = 13/13 (100%)
	1	AT2G26170_AT3G28740	length 1 = 1000	length 2 = 1000	Score = 22.3 bits (11), Expect = 0.19	Identities = 11/11 (100%)	AT2G26180_AT3G28730	length 1 = 1000	length 2 = 1000	Score = 22.3 bits (11), Expect = 0.19	Identities = 11/11 (100%)
	1	AT2G26170_AT2G40890	No similarity!				AT2G26180_AT2G40880	length 1 = 1000	length 2 = 1000	Score = 22.3 bits (11), Expect = 0.19	Identities = 11/11 (100%)
	1	AT2G26170_AT5G67310	length 1 = 1000	length 2 = 1000	Score = 26.3 bits (13), Expect = 0.012	Identities = 13/13 (100%)	AT2G26180_AT5G67300	length 1 = 1000	length 2 = 1000	Score = 22.3 bits (11), Expect = 0.19	Identities = 11/11 (100%)
	1	AT2G26170_AT5G25180	length 1 = 1000	length 2 = 1000	Score = 22.3 bits (11), Expect = 0.19	Identities = 11/11 (100%)	AT2G26180_AT5G25170	length 1 = 1000	length 2 = 1000	Score = 24.3 bits (12), Expect = 0.048	Identities = 12/12 (100%)
	1	AT2G26170_AT3G48320	No similarity!				AT2G26180_AT3G48330	length 1 = 1000	length 2 = 1000	Score = 24.3 bits (12), Expect = 0.048	Identities = 12/12 (100%)
	1	AT2G26170_AT1G74550	length 1 = 1000	length 2 = 1000	Score = 24.3 bits (12), Expect = 0.048	Identities = 12/12 (100%)	AT2G26180_AT1G74560	length 1 = 1000	length 2 = 1000	Score = 24.3 bits (12), Expect = 0.048	Identities = 12/12 (100%)
	1	AT1G50560_AT2G45510	length 1 = 1000	length 2 = 1000	Score = 22.3 bits (11), Expect = 0.19	Identities = 11/11 (100%)	AT1G50570_AT2G45520	No similarity!
	1	AT1G50560_AT3G28740	No similarity!				AT1G50570_AT3G28730	length 1 = 1000	length 2 = 1000	Score = 24.3 bits (12), Expect = 0.048	Identities = 12/12 (100%)
	1	AT1G50560_AT2G40890	No similarity!				AT1G50570_AT2G40880	length 1 = 1000	length 2 = 1000	Score = 26.3 bits (13), Expect = 0.012	Identities = 13/13 (100%)
	1	AT1G50560_AT5G67310	length 1 = 1000	length 2 = 1000	Score = 22.3 bits (11), Expect = 0.19	Identities = 11/11 (100%)	AT1G50570_AT5G67300	length 1 = 1000	length 2 = 1000	Score = 22.3 bits (11), Expect = 0.19	Identities = 11/11 (100%)
	1	AT1G50560_AT5G25180	length 1 = 1000	length 2 = 1000	Score = 24.3 bits (12), Expect = 0.048	Identities = 12/12 (100%)	AT1G50570_AT5G25170	No similarity!
	1	AT1G50560_AT3G48320	No similarity!				AT1G50570_AT3G48330	No similarity!
	1	AT1G50560_AT1G74550	length 1 = 1000	length 2 = 1000	Score = 22.3 bits (11), Expect = 0.19	Identities = 11/11 (100%)	AT1G50570_AT1G74560	length 1 = 1000	length 2 = 1000	Score = 22.3 bits (11), Expect = 0.19	Identities = 11/11 (100%)
	1	AT2G45510_AT3G28740	length 1 = 1000	length 2 = 1000	Score = 24.3 bits (12), Expect = 0.048	Identities = 12/12 (100%)	AT2G45520_AT3G28730	length 1 = 1000	length 2 = 1000	Score = 22.3 bits (11), Expect = 0.19	Identities = 11/11 (100%)
	1	AT2G45510_AT2G40890	No similarity!				AT2G45520_AT2G40880	length 1 = 1000	length 2 = 1000	Score = 22.3 bits (11), Expect = 0.19	Identities = 11/11 (100%)
	1	AT2G45510_AT5G67310	length 1 = 1000	length 2 = 1000	Score = 30.2 bits (15), Expect = 8e-04	Identities = 15/15 (100%)	AT2G45520_AT5G67300	length 1 = 1000	length 2 = 1000	Score = 22.3 bits (11), Expect = 0.19	Identities = 11/11 (100%)
	1	AT2G45510_AT5G25180	length 1 = 1000	length 2 = 1000	Score = 30.2 bits (15), Expect = 8e-04	Identities = 15/15 (100%)	AT2G45520_AT5G25170	length 1 = 1000	length 2 = 1000	Score = 24.3 bits (12), Expect = 0.048	Identities = 12/12 (100%)
	1	AT2G45510_AT3G48320	length 1 = 1000	length 2 = 1000	Score = 22.3 bits (11), Expect = 0.19	Identities = 11/11 (100%)	AT2G45520_AT3G48330	No similarity!
	1	AT2G45510_AT1G74550	length 1 = 1000	length 2 = 1000	Score = 24.3 bits (12), Expect = 0.048	Identities = 12/12 (100%)	AT2G45520_AT1G74560	length 1 = 1000	length 2 = 1000	Score = 22.3 bits (11), Expect = 0.19	Identities = 11/11 (100%)
	1	AT3G28740_AT2G40890	length 1 = 1000	length 2 = 1000	Score = 22.3 bits (11), Expect = 0.19	Identities = 11/11 (100%)	AT3G28730_AT2G40880	No similarity!
	1	AT3G28740_AT5G67310	No similarity!				AT3G28730_AT5G67300	No similarity!
	1	AT3G28740_AT5G25180	length 1 = 1000	length 2 = 1000	Score = 24.3 bits (12), Expect = 0.048	Identities = 12/12 (100%)	AT3G28730_AT5G25170	length 1 = 1000	length 2 = 1000	Score = 22.3 bits (11), Expect = 0.19	Identities = 11/11 (100%)
	1	AT3G28740_AT3G48320	length 1 = 1000	length 2 = 1000	Score = 26.3 bits (13), Expect = 0.012	Identities = 13/13 (100%)	AT3G28730_AT3G48330	length 1 = 1000	length 2 = 1000	Score = 24.3 bits (12), Expect = 0.048	Identities = 12/12 (100%)
	1	AT3G28740_AT1G74550	length 1 = 1000	length 2 = 1000	Score = 24.3 bits (12), Expect = 0.048	Identities = 12/12 (100%)	AT3G28730_AT1G74560	length 1 = 1000	length 2 = 1000	Score = 24.3 bits (12), Expect = 0.048	Identities = 12/12 (100%)
	1	AT2G40890_AT5G67310	No similarity!				AT2G40880_AT5G67300	No similarity!
	1	AT2G40890_AT5G25180	length 1 = 1000	length 2 = 1000	Score = 22.3 bits (11), Expect = 0.19	Identities = 11/11 (100%)	AT2G40880_AT5G25170	No similarity!
	1	AT2G40890_AT3G48320	length 1 = 1000	length 2 = 1000	Score = 22.3 bits (11), Expect = 0.19	Identities = 11/11 (100%)	AT2G40880_AT3G48330	No similarity!
	1	AT2G40890_AT1G74550	length 1 = 1000	length 2 = 1000	Score = 24.3 bits (12), Expect = 0.048	Identities = 12/12 (100%)	AT2G40880_AT1G74560	length 1 = 1000	length 2 = 1000	Score = 22.3 bits (11), Expect = 0.19	Identities = 11/11 (100%)
	1	AT5G67310_AT5G25180	No similarity!				AT5G67300_AT5G25170	length 1 = 1000	length 2 = 1000	Score = 24.3 bits (12), Expect = 0.048	Identities = 12/12 (100%)
	1	AT5G67310_AT3G48320	length 1 = 1000	length 2 = 1000	Score = 22.3 bits (11), Expect = 0.19	Identities = 11/11 (100%)	AT5G67300_AT3G48330	No similarity!
	1	AT5G67310_AT1G74550	length 1 = 1000	length 2 = 1000	Score = 22.3 bits (11), Expect = 0.19	Identities = 11/11 (100%)	AT5G67300_AT1G74560	length 1 = 1000	length 2 = 1000	Score = 22.3 bits (11), Expect = 0.19	Identities = 11/11 (100%)
	1	AT5G25180_AT3G48320	No similarity!				AT5G25170_AT3G48330	No similarity!
	1	AT5G25180_AT1G74550	No similarity!				AT5G25170_AT1G74560	length 1 = 1000	length 2 = 1000	Score = 22.3 bits (11), Expect = 0.19	Identities = 11/11 (100%)
	1	AT3G48320_AT1G74550	length 1 = 1000	length 2 = 1000	Score = 22.3 bits (11), Expect = 0.19	Identities = 11/11 (100%)	AT3G48330_AT1G74560	No similarity!
	2	AT4G15480_AT4G34131	No similarity!				AT4G15475_AT4G34120	length 1 = 1000	length 2 = 1000	Score = 24.3 bits (12), Expect = 0.048	Identities = 12/12 (100%)
	2	AT4G15480_AT4G15550	length 1 = 1000	length 2 = 1000	Score = 24.3 bits (12), Expect = 0.048	Identities = 12/12 (100%)	AT4G15475_AT4G15545	No similarity!
	2	AT4G15480_AT5G65550	No similarity!				AT4G15475_AT5G65540	length 1 = 1000	length 2 = 1000	Score = 22.3 bits (11), Expect = 0.19	Identities = 11/11 (100%)
	2	AT4G15480_AT3G02100	No similarity!				AT4G15475_AT3G02090	No similarity!
	2	AT4G15480_AT2G31790	length 1 = 1000	length 2 = 1000	Score = 24.3 bits (12), Expect = 0.048	Identities = 12/12 (100%)	AT4G15475_AT2G31800	No similarity!
	2	AT4G15480_AT4G36770	length 1 = 1000	length 2 = 1000	Score = 22.3 bits (11), Expect = 0.19	Identities = 11/11 (100%)	AT4G15475_AT4G36760	length 1 = 1000	length 2 = 1000	Score = 22.3 bits (11), Expect = 0.19	Identities = 11/11 (100%)
	2	AT4G15480_AT4G14090	length 1 = 1000	length 2 = 1000	Score = 22.3 bits (11), Expect = 0.19	Identities = 11/11 (100%)	AT4G15475_AT4G14100	length 1 = 1000	length 2 = 1000	Score = 24.3 bits (12), Expect = 0.048	Identities = 12/12 (100%)
	2	AT4G34131_AT4G15550	No similarity!				AT4G34120_AT4G15545	length 1 = 1000	length 2 = 1000	Score = 22.3 bits (11), Expect = 0.19	Identities = 11/11 (100%)
	2	AT4G34131_AT5G65550	length 1 = 1000	length 2 = 1000	Score = 22.3 bits (11), Expect = 0.19	Identities = 11/11 (100%)	AT4G34120_AT5G65540	No similarity!
	2	AT4G34131_AT3G02100	length 1 = 1000	length 2 = 1000	Score = 30.2 bits (15), Expect = 8e-04	Identities = 15/15 (100%)	AT4G34120_AT3G02090	No similarity!
	2	AT4G34131_AT2G31790	length 1 = 1000	length 2 = 1000	Score = 24.3 bits (12), Expect = 0.048	Identities = 12/12 (100%)	AT4G34120_AT2G31800	length 1 = 1000	length 2 = 1000	Score = 22.3 bits (11), Expect = 0.19	Identities = 11/11 (100%)
	2	AT4G34131_AT4G36770	No similarity!				AT4G34120_AT4G36760	length 1 = 1000	length 2 = 1000	Score = 22.3 bits (11), Expect = 0.19	Identities = 11/11 (100%)
	2	AT4G34131_AT4G14090	No similarity!				AT4G34120_AT4G14100	length 1 = 1000	length 2 = 1000	Score = 22.3 bits (11), Expect = 0.19	Identities = 11/11 (100%)
	2	AT4G15550_AT5G65550	No similarity!				AT4G15545_AT5G65540	length 1 = 1000	length 2 = 1000	Score = 22.3 bits (11), Expect = 0.19	Identities = 11/11 (100%)
	2	AT4G15550_AT3G02100	length 1 = 1000	length 2 = 1000	Score = 22.3 bits (11), Expect = 0.19	Identities = 11/11 (100%)	AT4G15545_AT3G02090	length 1 = 1000	length 2 = 1000	Score = 22.3 bits (11), Expect = 0.19	Identities = 11/11 (100%)
	2	AT4G15550_AT2G31790	No similarity!				AT4G15545_AT2G31800	length 1 = 1000	length 2 = 1000	Score = 22.3 bits (11), Expect = 0.19	Identities = 11/11 (100%)
	2	AT4G15550_AT4G36770	length 1 = 1000	length 2 = 1000	Score = 22.3 bits (11), Expect = 0.19	Identities = 11/11 (100%)	AT4G15545_AT4G36760	No similarity!
	2	AT4G15550_AT4G14090	No similarity!				AT4G15545_AT4G14100	No similarity!
	2	AT5G65550_AT3G02100	length 1 = 1000	length 2 = 1000	Score = 22.3 bits (11), Expect = 0.19	Identities = 11/11 (100%)	AT5G65540_AT3G02090	length 1 = 1000	length 2 = 1000	Score = 22.3 bits (11), Expect = 0.19	Identities = 11/11 (100%)
	2	AT5G65550_AT2G31790	length 1 = 1000	length 2 = 1000	Score = 24.3 bits (12), Expect = 0.048	Identities = 12/12 (100%)	AT5G65540_AT2G31800	length 1 = 1000	length 2 = 1000	Score = 22.3 bits (11), Expect = 0.19	Identities = 11/11 (100%)
	2	AT5G65550_AT4G36770	length 1 = 1000	length 2 = 1000	Score = 22.3 bits (11), Expect = 0.19	Identities = 11/11 (100%)	AT5G65540_AT4G36760	length 1 = 1000	length 2 = 1000	Score = 26.3 bits (13), Expect = 0.012	Identities = 13/13 (100%)
	2	AT5G65550_AT4G14090	length 1 = 1000	length 2 = 1000	Score = 28.2 bits (14), Expect = 0.003	Identities = 17/18 (94%)	AT5G65540_AT4G14100	length 1 = 1000	length 2 = 1000	Score = 24.3 bits (12), Expect = 0.048	Identities = 12/12 (100%)
	2	AT3G02100_AT2G31790	length 1 = 1000	length 2 = 1000	Score = 22.3 bits (11), Expect = 0.19	Identities = 11/11 (100%)	AT3G02090_AT2G31800	No similarity!
	2	AT3G02100_AT4G36770	No similarity!				AT3G02090_AT4G36760	length 1 = 1000	length 2 = 1000	Score = 26.3 bits (13), Expect = 0.012	Identities = 13/13 (100%)
	2	AT3G02100_AT4G14090	length 1 = 1000	length 2 = 1000	Score = 24.3 bits (12), Expect = 0.048	Identities = 12/12 (100%)	AT3G02090_AT4G14100	length 1 = 1000	length 2 = 1000	Score = 22.3 bits (11), Expect = 0.19	Identities = 11/11 (100%)
	2	AT2G31790_AT4G36770	No similarity!				AT2G31800_AT4G36760	No similarity!
	2	AT2G31790_AT4G14090	length 1 = 1000	length 2 = 1000	Score = 22.3 bits (11), Expect = 0.19	Identities = 11/11 (100%)	AT2G31800_AT4G14100	length 1 = 1000	length 2 = 1000	Score = 22.3 bits (11), Expect = 0.19	Identities = 11/11 (100%)
	2	AT4G36770_AT4G14090	length 1 = 1000	length 2 = 1000	Score = 24.3 bits (12), Expect = 0.048	Identities = 12/12 (100%)	AT4G36760_AT4G14100	No similarity!
	3	AT5G52850_AT2G27610	length 1 = 1000	length 2 = 1000	Score = 24.3 bits (12), Expect = 0.048	Identities = 12/12 (100%)	AT5G52840_AT2G27600	length 1 = 1000	length 2 = 1000	Score = 22.3 bits (11), Expect = 0.19	Identities = 11/11 (100%)
	3	AT5G52850_AT2G40720	No similarity!				AT5G52840_AT2G40730	length 1 = 1000	length 2 = 1000	Score = 22.3 bits (11), Expect = 0.19	Identities = 11/11 (100%)
	3	AT5G52850_AT4G21300	length 1 = 1000	length 2 = 1000	Score = 22.3 bits (11), Expect = 0.19	Identities = 11/11 (100%)	AT5G52840_AT4G21310	length 1 = 1000	length 2 = 1000	Score = 22.3 bits (11), Expect = 0.19	Identities = 11/11 (100%)
	3	AT5G52850_AT3G49710	length 1 = 1000	length 2 = 1000	Score = 28.2 bits (14), Expect = 0.003	Identities = 26/30 (86%)	AT5G52840_AT3G49720	length 1 = 1000	length 2 = 1000	Score = 22.3 bits (11), Expect = 0.19	Identities = 11/11 (100%)
	3	AT5G52850_AT3G12770	length 1 = 1000	length 2 = 1000	Score = 24.3 bits (12), Expect = 0.048	Identities = 12/12 (100%)	AT5G52840_AT3G12760	length 1 = 1000	length 2 = 1000	Score = 30.2 bits (15), Expect = 8e-04	Identities = 15/15 (100%)
	3	AT5G52850_AT5G47460	No similarity!				AT5G52840_AT5G47455	length 1 = 1000	length 2 = 1000	Score = 26.3 bits (13), Expect = 0.012	Identities = 13/13 (100%)
	3	AT5G52850_AT2G01740	length 1 = 1000	length 2 = 1000	Score = 22.3 bits (11), Expect = 0.19	Identities = 11/11 (100%)	AT5G52840_AT2G01735	length 1 = 1000	length 2 = 1000	Score = 22.3 bits (11), Expect = 0.19	Identities = 11/11 (100%)
	3	AT2G27610_AT2G40720	length 1 = 1000	length 2 = 1000	Score = 22.3 bits (11), Expect = 0.19	Identities = 11/11 (100%)	AT2G27600_AT2G40730	No similarity!
	3	AT2G27610_AT4G21300	No similarity!				AT2G27600_AT4G21310	length 1 = 1000	length 2 = 1000	Score = 26.3 bits (13), Expect = 0.012	Identities = 13/13 (100%)
	3	AT2G27610_AT3G49710	length 1 = 1000	length 2 = 1000	Score = 24.3 bits (12), Expect = 0.048	Identities = 15/16 (93%)	AT2G27600_AT3G49720	length 1 = 1000	length 2 = 1000	Score = 28.2 bits (14), Expect = 0.003	Identities = 14/14 (100%)
	3	AT2G27610_AT3G12770	No similarity!				AT2G27600_AT3G12760	length 1 = 1000	length 2 = 1000	Score = 24.3 bits (12), Expect = 0.048	Identities = 12/12 (100%)
	3	AT2G27610_AT5G47460	length 1 = 1000	length 2 = 1000	Score = 24.3 bits (12), Expect = 0.048	Identities = 12/12 (100%)	AT2G27600_AT5G47455	No similarity!
	3	AT2G27610_AT2G01740	No similarity!				AT2G27600_AT2G01735	length 1 = 1000	length 2 = 1000	Score = 22.3 bits (11), Expect = 0.19	Identities = 11/11 (100%)
	3	AT2G40720_AT4G21300	length 1 = 1000	length 2 = 1000	Score = 22.3 bits (11), Expect = 0.19	Identities = 11/11 (100%)	AT2G40730_AT4G21310	length 1 = 1000	length 2 = 1000	Score = 26.3 bits (13), Expect = 0.012	Identities = 13/13 (100%)
	3	AT2G40720_AT3G49710	length 1 = 1000	length 2 = 1000	Score = 28.2 bits (14), Expect = 0.003	Identities = 14/14 (100%)	AT2G40730_AT3G49720	No similarity!
	3	AT2G40720_AT3G12770	No similarity!				AT2G40730_AT3G12760	No similarity!
	3	AT2G40720_AT5G47460	No similarity!				AT2G40730_AT5G47455	No similarity!
	3	AT2G40720_AT2G01740	length 1 = 1000	length 2 = 1000	Score = 22.3 bits (11), Expect = 0.19	Identities = 11/11 (100%)	AT2G40730_AT2G01735	length 1 = 1000	length 2 = 1000	Score = 22.3 bits (11), Expect = 0.19	Identities = 11/11 (100%)
	3	AT4G21300_AT3G49710	length 1 = 1000	length 2 = 1000	Score = 22.3 bits (11), Expect = 0.19	Identities = 11/11 (100%)	AT4G21310_AT3G49720	No similarity!
	3	AT4G21300_AT3G12770	length 1 = 1000	length 2 = 1000	Score = 24.3 bits (12), Expect = 0.048	Identities = 12/12 (100%)	AT4G21310_AT3G12760	length 1 = 1000	length 2 = 1000	Score = 22.3 bits (11), Expect = 0.19	Identities = 11/11 (100%)
	3	AT4G21300_AT5G47460	No similarity!				AT4G21310_AT5G47455	No similarity!
	3	AT4G21300_AT2G01740	length 1 = 1000	length 2 = 1000	Score = 22.3 bits (11), Expect = 0.19	Identities = 11/11 (100%)	AT4G21310_AT2G01735	No similarity!
	3	AT3G49710_AT3G12770	length 1 = 1000	length 2 = 1000	Score = 24.3 bits (12), Expect = 0.048	Identities = 18/20 (90%)	AT3G49720_AT3G12760	length 1 = 1000	length 2 = 1000	Score = 22.3 bits (11), Expect = 0.19	Identities = 11/11 (100%)
	3	AT3G49710_AT5G47460	length 1 = 1000	length 2 = 1000	Score = 24.3 bits (12), Expect = 0.048	Identities = 12/12 (100%)	AT3G49720_AT5G47455	length 1 = 1000	length 2 = 1000	Score = 22.3 bits (11), Expect = 0.19	Identities = 11/11 (100%)
	3	AT3G49710_AT2G01740	No similarity!				AT3G49720_AT2G01735	No similarity!
	3	AT3G12770_AT5G47460	No similarity!				AT3G12760_AT5G47455	length 1 = 1000	length 2 = 1000	Score = 22.3 bits (11), Expect = 0.19	Identities = 11/11 (100%)
	3	AT3G12770_AT2G01740	length 1 = 1000	length 2 = 1000	Score = 24.3 bits (12), Expect = 0.048	Identities = 12/12 (100%)	AT3G12760_AT2G01735	length 1 = 1000	length 2 = 1000	Score = 22.3 bits (11), Expect = 0.19	Identities = 11/11 (100%)
	3	AT5G47460_AT2G01740	No similarity!				AT5G47455_AT2G01735	length 1 = 1000	length 2 = 1000	Score = 22.3 bits (11), Expect = 0.19	Identities = 11/11 (100%)
	4	AT1G25320_AT3G50230	No similarity!				AT1G25330_AT3G50240	No similarity!
	4	AT1G25320_AT5G58300	length 1 = 1000	length 2 = 1000	Score = 22.3 bits (11), Expect = 0.19	Identities = 11/11 (100%)	AT1G25330_AT5G58310	length 1 = 1000	length 2 = 1000	Score = 22.3 bits (11), Expect = 0.19	Identities = 11/11 (100%)
	4	AT1G25320_AT2G31880	length 1 = 1000	length 2 = 1000	Score = 24.3 bits (12), Expect = 0.048	Identities = 12/12 (100%)	AT1G25330_AT2G31890	No similarity!
	4	AT1G25320_AT3G25560	length 1 = 1000	length 2 = 1000	Score = 22.3 bits (11), Expect = 0.19	Identities = 11/11 (100%)	AT1G25330_AT3G25550	No similarity!
	4	AT1G25320_AT1G34210	length 1 = 1000	length 2 = 1000	Score = 28.2 bits (14), Expect = 0.003	Identities = 14/14 (100%)	AT1G25330_AT1G34220	No similarity!
	4	AT1G25320_AT5G53320	length 1 = 1000	length 2 = 1000	Score = 22.3 bits (11), Expect = 0.19	Identities = 11/11 (100%)	AT1G25330_AT5G53310	No similarity!
	4	AT3G50230_AT5G58300	length 1 = 1000	length 2 = 1000	Score = 26.3 bits (13), Expect = 0.012	Identities = 13/13 (100%)	AT3G50240_AT5G58310	length 1 = 1000	length 2 = 1000	Score = 22.3 bits (11), Expect = 0.19	Identities = 11/11 (100%)
	4	AT3G50230_AT2G31880	length 1 = 1000	length 2 = 1000	Score = 26.3 bits (13), Expect = 0.012	Identities = 13/13 (100%)	AT3G50240_AT2G31890	length 1 = 1000	length 2 = 1000	Score = 22.3 bits (11), Expect = 0.19	Identities = 11/11 (100%)
	4	AT3G50230_AT3G25560	length 1 = 1000	length 2 = 1000	Score = 22.3 bits (11), Expect = 0.19	Identities = 11/11 (100%)	AT3G50240_AT3G25550	No similarity!
	4	AT3G50230_AT1G34210	length 1 = 1000	length 2 = 1000	Score = 26.3 bits (13), Expect = 0.012	Identities = 13/13 (100%)	AT3G50240_AT1G34220	No similarity!
	4	AT3G50230_AT5G53320	No similarity!				AT3G50240_AT5G53310	No similarity!
	4	AT5G58300_AT2G31880	No similarity!				AT5G58310_AT2G31890	length 1 = 1000	length 2 = 1000	Score = 24.3 bits (12), Expect = 0.048	Identities = 12/12 (100%)
	4	AT5G58300_AT3G25560	length 1 = 1000	length 2 = 1000	Score = 24.3 bits (12), Expect = 0.048	Identities = 12/12 (100%)	AT5G58310_AT3G25550	length 1 = 1000	length 2 = 1000	Score = 22.3 bits (11), Expect = 0.19	Identities = 11/11 (100%)
	4	AT5G58300_AT1G34210	No similarity!				AT5G58310_AT1G34220	length 1 = 1000	length 2 = 1000	Score = 24.3 bits (12), Expect = 0.048	Identities = 12/12 (100%)
	4	AT5G58300_AT5G53320	length 1 = 1000	length 2 = 1000	Score = 26.3 bits (13), Expect = 0.012	Identities = 13/13 (100%)	AT5G58310_AT5G53310	No similarity!
	4	AT2G31880_AT3G25560	length 1 = 1000	length 2 = 1000	Score = 24.3 bits (12), Expect = 0.048	Identities = 12/12 (100%)	AT2G31890_AT3G25550	No similarity!
	4	AT2G31880_AT1G34210	length 1 = 1000	length 2 = 1000	Score = 24.3 bits (12), Expect = 0.048	Identities = 12/12 (100%)	AT2G31890_AT1G34220	length 1 = 1000	length 2 = 1000	Score = 24.3 bits (12), Expect = 0.048	Identities = 12/12 (100%)
	4	AT2G31880_AT5G53320	length 1 = 1000	length 2 = 1000	Score = 22.3 bits (11), Expect = 0.19	Identities = 11/11 (100%)	AT2G31890_AT5G53310	length 1 = 1000	length 2 = 1000	Score = 22.3 bits (11), Expect = 0.19	Identities = 11/11 (100%)
	4	AT3G25560_AT1G34210	length 1 = 1000	length 2 = 1000	Score = 22.3 bits (11), Expect = 0.19	Identities = 11/11 (100%)	AT3G25550_AT1G34220	length 1 = 1000	length 2 = 1000	Score = 22.3 bits (11), Expect = 0.19	Identities = 11/11 (100%)
	4	AT3G25560_AT5G53320	length 1 = 1000	length 2 = 1000	Score = 24.3 bits (12), Expect = 0.048	Identities = 12/12 (100%)	AT3G25550_AT5G53310	length 1 = 1000	length 2 = 1000	Score = 22.3 bits (11), Expect = 0.19	Identities = 11/11 (100%)
	4	AT1G34210_AT5G53320	length 1 = 1000	length 2 = 1000	Score = 22.3 bits (11), Expect = 0.19	Identities = 11/11 (100%)	AT1G34220_AT5G53310	length 1 = 1000	length 2 = 1000	Score = 22.3 bits (11), Expect = 0.19	Identities = 11/11 (100%)
	5	AT1G54790_AT3G05180	No similarity!				AT1G54780_AT3G05170	length 1 = 1000	length 2 = 1000	Score = 22.3 bits (11), Expect = 0.19	Identities = 11/11 (100%)
	5	AT1G54790_AT1G71250	length 1 = 1000	length 2 = 1000	Score = 26.3 bits (13), Expect = 0.012	Identities = 13/13 (100%)	AT1G54780_AT1G71260	length 1 = 1000	length 2 = 1000	Score = 22.3 bits (11), Expect = 0.19	Identities = 11/11 (100%)
	5	AT1G54790_AT1G67830	length 1 = 1000	length 2 = 1000	Score = 22.3 bits (11), Expect = 0.19	Identities = 11/11 (100%)	AT1G54780_AT1G67820	length 1 = 1000	length 2 = 1000	Score = 24.3 bits (12), Expect = 0.048	Identities = 12/12 (100%)
	5	AT1G54790_AT1G09390	length 1 = 1000	length 2 = 1000	Score = 24.3 bits (12), Expect = 0.048	Identities = 12/12 (100%)	AT1G54780_AT1G09400	length 1 = 1000	length 2 = 1000	Score = 24.3 bits (12), Expect = 0.048	Identities = 12/12 (100%)
	5	AT1G54790_AT1G29670	length 1 = 1000	length 2 = 1000	Score = 22.3 bits (11), Expect = 0.19	Identities = 11/11 (100%)	AT1G54780_AT1G29680	length 1 = 1000	length 2 = 1000	Score = 22.3 bits (11), Expect = 0.19	Identities = 11/11 (100%)
	5	AT1G54790_AT2G19060	No similarity!				AT1G54780_AT2G19070	length 1 = 1000	length 2 = 1000	Score = 22.3 bits (11), Expect = 0.19	Identities = 11/11 (100%)
	5	AT3G05180_AT1G71250	length 1 = 1000	length 2 = 1000	Score = 22.3 bits (11), Expect = 0.19	Identities = 11/11 (100%)	AT3G05170_AT1G71260	length 1 = 1000	length 2 = 1000	Score = 22.3 bits (11), Expect = 0.19	Identities = 11/11 (100%)
	5	AT3G05180_AT1G67830	No similarity!				AT3G05170_AT1G67820	length 1 = 1000	length 2 = 1000	Score = 22.3 bits (11), Expect = 0.19	Identities = 11/11 (100%)
	5	AT3G05180_AT1G09390	length 1 = 1000	length 2 = 1000	Score = 22.3 bits (11), Expect = 0.19	Identities = 11/11 (100%)	AT3G05170_AT1G09400	length 1 = 1000	length 2 = 1000	Score = 24.3 bits (12), Expect = 0.048	Identities = 12/12 (100%)
	5	AT3G05180_AT1G29670	length 1 = 1000	length 2 = 1000	Score = 24.3 bits (12), Expect = 0.048	Identities = 12/12 (100%)	AT3G05170_AT1G29680	length 1 = 1000	length 2 = 1000	Score = 24.3 bits (12), Expect = 0.048	Identities = 12/12 (100%)
	5	AT3G05180_AT2G19060	length 1 = 1000	length 2 = 1000	Score = 22.3 bits (11), Expect = 0.19	Identities = 11/11 (100%)	AT3G05170_AT2G19070	length 1 = 1000	length 2 = 1000	Score = 24.3 bits (12), Expect = 0.048	Identities = 12/12 (100%)
	5	AT1G71250_AT1G67830	No similarity!				AT1G71260_AT1G67820	length 1 = 1000	length 2 = 1000	Score = 22.3 bits (11), Expect = 0.19	Identities = 11/11 (100%)
	5	AT1G71250_AT1G09390	No similarity!				AT1G71260_AT1G09400	No similarity!
	5	AT1G71250_AT1G29670	No similarity!				AT1G71260_AT1G29680	length 1 = 1000	length 2 = 1000	Score = 26.3 bits (13), Expect = 0.012	Identities = 13/13 (100%)
	5	AT1G71250_AT2G19060	length 1 = 1000	length 2 = 1000	Score = 22.3 bits (11), Expect = 0.19	Identities = 11/11 (100%)	AT1G71260_AT2G19070	length 1 = 1000	length 2 = 1000	Score = 24.3 bits (12), Expect = 0.048	Identities = 12/12 (100%)
	5	AT1G67830_AT1G09390	length 1 = 1000	length 2 = 1000	Score = 32.2 bits (16), Expect = 2e-04	Identities = 16/16 (100%)	AT1G67820_AT1G09400	length 1 = 1000	length 2 = 1000	Score = 22.3 bits (11), Expect = 0.19	Identities = 11/11 (100%)
	5	AT1G67830_AT1G29670	length 1 = 1000	length 2 = 1000	Score = 28.2 bits (14), Expect = 0.003	Identities = 14/14 (100%)	AT1G67820_AT1G29680	length 1 = 1000	length 2 = 1000	Score = 22.3 bits (11), Expect = 0.19	Identities = 11/11 (100%)
	5	AT1G67830_AT2G19060	length 1 = 1000	length 2 = 1000	Score = 22.3 bits (11), Expect = 0.19	Identities = 11/11 (100%)	AT1G67820_AT2G19070	length 1 = 1000	length 2 = 1000	Score = 22.3 bits (11), Expect = 0.19	Identities = 11/11 (100%)
	5	AT1G09390_AT1G29670	No similarity!				AT1G09400_AT1G29680	length 1 = 1000	length 2 = 1000	Score = 22.3 bits (11), Expect = 0.19	Identities = 11/11 (100%)
	5	AT1G09390_AT2G19060	length 1 = 1000	length 2 = 1000	Score = 24.3 bits (12), Expect = 0.048	Identities = 12/12 (100%)	AT1G09400_AT2G19070	length 1 = 1000	length 2 = 1000	Score = 24.3 bits (12), Expect = 0.048	Identities = 12/12 (100%)
	5	AT1G29670_AT2G19060	length 1 = 1000	length 2 = 1000	Score = 24.3 bits (12), Expect = 0.048	Identities = 12/12 (100%)	AT1G29680_AT2G19070	length 1 = 1000	length 2 = 1000	Score = 24.3 bits (12), Expect = 0.048	Identities = 12/12 (100%)
	6	AT1G73640_AT4G39990	length 1 = 1000	length 2 = 1000	Score = 24.3 bits (12), Expect = 0.048	Identities = 12/12 (100%)	AT1G73650_AT4G40000	length 1 = 1000	length 2 = 1000	Score = 22.3 bits (11), Expect = 0.19	Identities = 11/11 (100%)
	6	AT1G73640_AT3G07410	No similarity!				AT1G73650_AT3G07400	length 1 = 1000	length 2 = 1000	Score = 24.3 bits (12), Expect = 0.048	Identities = 12/12 (100%)
	6	AT1G73640_AT3G15060	length 1 = 1000	length 2 = 1000	Score = 22.3 bits (11), Expect = 0.19	Identities = 11/11 (100%)	AT1G73650_AT3G15070	No similarity!
	6	AT1G73640_AT1G43890	No similarity!				AT1G73650_AT1G43895	Promoter sequence is not avaiable!
	6	AT1G73640_AT4G35860	length 1 = 1000	length 2 = 1000	Score = 26.3 bits (13), Expect = 0.012	Identities = 13/13 (100%)	AT1G73650_AT4G35850	No similarity!
	6	AT1G73640_AT4G17530	No similarity!				AT1G73650_AT4G17520	length 1 = 1000	length 2 = 1000	Score = 24.3 bits (12), Expect = 0.048	Identities = 12/12 (100%)
	6	AT4G39990_AT3G07410	length 1 = 1000	length 2 = 1000	Score = 22.3 bits (11), Expect = 0.19	Identities = 11/11 (100%)	AT4G40000_AT3G07400	length 1 = 1000	length 2 = 1000	Score = 22.3 bits (11), Expect = 0.19	Identities = 11/11 (100%)
	6	AT4G39990_AT3G15060	length 1 = 1000	length 2 = 1000	Score = 42.1 bits (21), Expect = 2e-07	Identities = 21/21 (100%)	AT4G40000_AT3G15070	length 1 = 1000	length 2 = 1000	Score = 22.3 bits (11), Expect = 0.19	Identities = 11/11 (100%)
	6	AT4G39990_AT1G43890	length 1 = 1000	length 2 = 1000	Score = 22.3 bits (11), Expect = 0.19	Identities = 11/11 (100%)	AT4G40000_AT1G43895	Promoter sequence is not avaiable!
	6	AT4G39990_AT4G35860	No similarity!				AT4G40000_AT4G35850	No similarity!
	6	AT4G39990_AT4G17530	No similarity!				AT4G40000_AT4G17520	length 1 = 1000	length 2 = 1000	Score = 22.3 bits (11), Expect = 0.19	Identities = 11/11 (100%)
	6	AT3G07410_AT3G15060	No similarity!				AT3G07400_AT3G15070	length 1 = 1000	length 2 = 1000	Score = 26.3 bits (13), Expect = 0.012	Identities = 13/13 (100%)
	6	AT3G07410_AT1G43890	length 1 = 1000	length 2 = 1000	Score = 24.3 bits (12), Expect = 0.048	Identities = 12/12 (100%)	AT3G07400_AT1G43895	Promoter sequence is not avaiable!
	6	AT3G07410_AT4G35860	No similarity!				AT3G07400_AT4G35850	length 1 = 1000	length 2 = 1000	Score = 22.3 bits (11), Expect = 0.19	Identities = 11/11 (100%)
	6	AT3G07410_AT4G17530	length 1 = 1000	length 2 = 1000	Score = 22.3 bits (11), Expect = 0.19	Identities = 11/11 (100%)	AT3G07400_AT4G17520	length 1 = 1000	length 2 = 1000	Score = 22.3 bits (11), Expect = 0.19	Identities = 11/11 (100%)
	6	AT3G15060_AT1G43890	length 1 = 1000	length 2 = 1000	Score = 22.3 bits (11), Expect = 0.19	Identities = 11/11 (100%)	AT3G15070_AT1G43895	Promoter sequence is not avaiable!
	6	AT3G15060_AT4G35860	length 1 = 1000	length 2 = 1000	Score = 24.3 bits (12), Expect = 0.048	Identities = 12/12 (100%)	AT3G15070_AT4G35850	No similarity!
	6	AT3G15060_AT4G17530	No similarity!				AT3G15070_AT4G17520	length 1 = 1000	length 2 = 1000	Score = 22.3 bits (11), Expect = 0.19	Identities = 11/11 (100%)
	6	AT1G43890_AT4G35860	No similarity!				AT1G43895_AT4G35850	Promoter sequence is not avaiable!
	6	AT1G43890_AT4G17530	length 1 = 1000	length 2 = 1000	Score = 22.3 bits (11), Expect = 0.19	Identities = 11/11 (100%)	AT1G43895_AT4G17520	Promoter sequence is not avaiable!
	6	AT4G35860_AT4G17530	length 1 = 1000	length 2 = 1000	Score = 22.3 bits (11), Expect = 0.19	Identities = 11/11 (100%)	AT4G35850_AT4G17520	length 1 = 1000	length 2 = 1000	Score = 22.3 bits (11), Expect = 0.19	Identities = 11/11 (100%)
	7	AT5G13400_AT5G62680	length 1 = 1000	length 2 = 1000	Score = 22.3 bits (11), Expect = 0.19	Identities = 11/11 (100%)	AT5G13390_AT5G62670	length 1 = 1000	length 2 = 1000	Score = 28.2 bits (14), Expect = 0.003	Identities = 14/14 (100%)
	7	AT5G13400_AT3G47960	length 1 = 1000	length 2 = 1000	Score = 24.3 bits (12), Expect = 0.048	Identities = 12/12 (100%)	AT5G13390_AT3G47950	No similarity!
	7	AT5G13400_AT3G16180	length 1 = 1000	length 2 = 1000	Score = 22.3 bits (11), Expect = 0.19	Identities = 11/11 (100%)	AT5G13390_AT3G16175	length 1 = 1000	length 2 = 1000	Score = 22.3 bits (11), Expect = 0.19	Identities = 11/11 (100%)
	7	AT5G13400_AT1G18880	No similarity!				AT5G13390_AT1G18890	length 1 = 1000	length 2 = 1000	Score = 22.3 bits (11), Expect = 0.19	Identities = 11/11 (100%)
	7	AT5G13400_AT3G01350	length 1 = 1000	length 2 = 1000	Score = 22.3 bits (11), Expect = 0.19	Identities = 11/11 (100%)	AT5G13390_AT3G01360	No similarity!
	7	AT5G62680_AT3G47960	length 1 = 1000	length 2 = 1000	Score = 32.2 bits (16), Expect = 2e-04	Identities = 19/20 (95%)	AT5G62670_AT3G47950	No similarity!
	7	AT5G62680_AT3G16180	length 1 = 1000	length 2 = 1000	Score = 26.3 bits (13), Expect = 0.012	Identities = 13/13 (100%)	AT5G62670_AT3G16175	No similarity!
	7	AT5G62680_AT1G18880	length 1 = 1000	length 2 = 1000	Score = 24.3 bits (12), Expect = 0.048	Identities = 12/12 (100%)	AT5G62670_AT1G18890	length 1 = 1000	length 2 = 1000	Score = 22.3 bits (11), Expect = 0.19	Identities = 11/11 (100%)
	7	AT5G62680_AT3G01350	length 1 = 1000	length 2 = 1000	Score = 24.3 bits (12), Expect = 0.048	Identities = 12/12 (100%)	AT5G62670_AT3G01360	length 1 = 1000	length 2 = 1000	Score = 22.3 bits (11), Expect = 0.19	Identities = 11/11 (100%)
	7	AT3G47960_AT3G16180	length 1 = 1000	length 2 = 1000	Score = 28.2 bits (14), Expect = 0.003	Identities = 14/14 (100%)	AT3G47950_AT3G16175	length 1 = 1000	length 2 = 1000	Score = 22.3 bits (11), Expect = 0.19	Identities = 11/11 (100%)
	7	AT3G47960_AT1G18880	length 1 = 1000	length 2 = 1000	Score = 22.3 bits (11), Expect = 0.19	Identities = 11/11 (100%)	AT3G47950_AT1G18890	No similarity!
	7	AT3G47960_AT3G01350	length 1 = 1000	length 2 = 1000	Score = 26.3 bits (13), Expect = 0.012	Identities = 13/13 (100%)	AT3G47950_AT3G01360	length 1 = 1000	length 2 = 1000	Score = 22.3 bits (11), Expect = 0.19	Identities = 11/11 (100%)
	7	AT3G16180_AT1G18880	length 1 = 1000	length 2 = 1000	Score = 24.3 bits (12), Expect = 0.048	Identities = 12/12 (100%)	AT3G16175_AT1G18890	No similarity!
	7	AT3G16180_AT3G01350	length 1 = 1000	length 2 = 1000	Score = 22.3 bits (11), Expect = 0.19	Identities = 11/11 (100%)	AT3G16175_AT3G01360	No similarity!
	7	AT1G18880_AT3G01350	length 1 = 1000	length 2 = 1000	Score = 26.3 bits (13), Expect = 0.012	Identities = 13/13 (100%)	AT1G18890_AT3G01360	No similarity!
	8	AT2G33530_AT4G30610	length 1 = 1000	length 2 = 1000	Score = 22.3 bits (11), Expect = 0.19	Identities = 11/11 (100%)	AT2G33520_AT4G30620	No similarity!
	8	AT2G33530_AT5G09640	length 1 = 1000	length 2 = 1000	Score = 22.3 bits (11), Expect = 0.19	Identities = 11/11 (100%)	AT2G33520_AT5G09650	length 1 = 1000	length 2 = 1000	Score = 22.3 bits (11), Expect = 0.19	Identities = 11/11 (100%)
	8	AT2G33530_AT1G28110	length 1 = 1000	length 2 = 1000	Score = 24.3 bits (12), Expect = 0.048	Identities = 12/12 (100%)	AT2G33520_AT1G28100	No similarity!
	8	AT2G33530_AT3G07990	length 1 = 1000	length 2 = 1000	Score = 24.3 bits (12), Expect = 0.048	Identities = 12/12 (100%)	AT2G33520_AT3G08000	length 1 = 1000	length 2 = 1000	Score = 22.3 bits (11), Expect = 0.19	Identities = 11/11 (100%)
	8	AT4G30610_AT5G09640	No similarity!				AT4G30620_AT5G09650	No similarity!
	8	AT4G30610_AT1G28110	length 1 = 1000	length 2 = 1000	Score = 26.3 bits (13), Expect = 0.012	Identities = 13/13 (100%)	AT4G30620_AT1G28100	length 1 = 1000	length 2 = 1000	Score = 24.3 bits (12), Expect = 0.048	Identities = 12/12 (100%)
	8	AT4G30610_AT3G07990	length 1 = 1000	length 2 = 1000	Score = 24.3 bits (12), Expect = 0.048	Identities = 12/12 (100%)	AT4G30620_AT3G08000	No similarity!
	8	AT5G09640_AT1G28110	No similarity!				AT5G09650_AT1G28100	length 1 = 1000	length 2 = 1000	Score = 22.3 bits (11), Expect = 0.19	Identities = 11/11 (100%)
	8	AT5G09640_AT3G07990	length 1 = 1000	length 2 = 1000	Score = 24.3 bits (12), Expect = 0.048	Identities = 12/12 (100%)	AT5G09650_AT3G08000	length 1 = 1000	length 2 = 1000	Score = 22.3 bits (11), Expect = 0.19	Identities = 11/11 (100%)
	8	AT1G28110_AT3G07990	length 1 = 1000	length 2 = 1000	Score = 24.3 bits (12), Expect = 0.048	Identities = 12/12 (100%)	AT1G28100_AT3G08000	length 1 = 1000	length 2 = 1000	Score = 22.3 bits (11), Expect = 0.19	Identities = 11/11 (100%)
	9	AT5G48970_AT3G54110	length 1 = 1000	length 2 = 1000	Score = 22.3 bits (11), Expect = 0.19	Identities = 11/11 (100%)	AT5G48965_AT3G54120	Promoter sequence is not avaiable!
	9	AT5G48970_AT5G58970	No similarity!				AT5G48965_AT5G58960	Promoter sequence is not avaiable!
	9	AT5G48970_AT5G19760	length 1 = 1000	length 2 = 1000	Score = 24.3 bits (12), Expect = 0.048	Identities = 12/12 (100%)	AT5G48965_AT5G19750	Promoter sequence is not avaiable!
	9	AT5G48970_AT1G79900	length 1 = 1000	length 2 = 1000	Score = 22.3 bits (11), Expect = 0.19	Identities = 11/11 (100%)	AT5G48965_AT1G79890	Promoter sequence is not avaiable!
	9	AT3G54110_AT5G58970	No similarity!				AT3G54120_AT5G58960	length 1 = 1000	length 2 = 1000	Score = 22.3 bits (11), Expect = 0.19	Identities = 11/11 (100%)
	9	AT3G54110_AT5G19760	No similarity!				AT3G54120_AT5G19750	length 1 = 1000	length 2 = 1000	Score = 22.3 bits (11), Expect = 0.19	Identities = 11/11 (100%)
	9	AT3G54110_AT1G79900	length 1 = 1000	length 2 = 1000	Score = 22.3 bits (11), Expect = 0.19	Identities = 11/11 (100%)	AT3G54120_AT1G79890	length 1 = 1000	length 2 = 1000	Score = 24.3 bits (12), Expect = 0.048	Identities = 12/12 (100%)
	9	AT5G58970_AT5G19760	No similarity!				AT5G58960_AT5G19750	length 1 = 1000	length 2 = 1000	Score = 22.3 bits (11), Expect = 0.19	Identities = 11/11 (100%)
	9	AT5G58970_AT1G79900	No similarity!				AT5G58960_AT1G79890	length 1 = 1000	length 2 = 1000	Score = 24.3 bits (12), Expect = 0.048	Identities = 12/12 (100%)
	9	AT5G19760_AT1G79900	length 1 = 1000	length 2 = 1000	Score = 22.3 bits (11), Expect = 0.19	Identities = 11/11 (100%)	AT5G19750_AT1G79890	length 1 = 1000	length 2 = 1000	Score = 22.3 bits (11), Expect = 0.19	Identities = 11/11 (100%)
	10	AT3G47580_AT5G25930	No similarity!				AT3G47590_AT5G25940	length 1 = 1000	length 2 = 1000	Score = 26.3 bits (13), Expect = 0.012	Identities = 19/21 (90%)
	10	AT3G47580_AT3G19700	No similarity!				AT3G47590_AT3G19710	length 1 = 1000	length 2 = 1000	Score = 22.3 bits (11), Expect = 0.19	Identities = 11/11 (100%)
	10	AT3G47580_AT1G72180	length 1 = 1000	length 2 = 1000	Score = 30.2 bits (15), Expect = 8e-04	Identities = 15/15 (100%)	AT3G47590_AT1G72190	No similarity!
	10	AT5G25930_AT3G19700	No similarity!				AT5G25940_AT3G19710	length 1 = 1000	length 2 = 1000	Score = 24.3 bits (12), Expect = 0.048	Identities = 12/12 (100%)
	10	AT5G25930_AT1G72180	length 1 = 1000	length 2 = 1000	Score = 22.3 bits (11), Expect = 0.19	Identities = 11/11 (100%)	AT5G25940_AT1G72190	length 1 = 1000	length 2 = 1000	Score = 22.3 bits (11), Expect = 0.19	Identities = 11/11 (100%)
	10	AT3G19700_AT1G72180	length 1 = 1000	length 2 = 1000	Score = 26.3 bits (13), Expect = 0.012	Identities = 13/13 (100%)	AT3G19710_AT1G72190	length 1 = 1000	length 2 = 1000	Score = 22.3 bits (11), Expect = 0.19	Identities = 11/11 (100%)
	11	AT4G24390_AT2G39940	length 1 = 1000	length 2 = 1000	Score = 24.3 bits (12), Expect = 0.048	Identities = 12/12 (100%)	AT4G24380_AT2G39930	length 1 = 1000	length 2 = 1000	Score = 22.3 bits (11), Expect = 0.19	Identities = 11/11 (100%)
	11	AT4G24390_AT4G03190	length 1 = 1000	length 2 = 1000	Score = 22.3 bits (11), Expect = 0.19	Identities = 11/11 (100%)	AT4G24380_AT4G03180	length 1 = 1000	length 2 = 1000	Score = 22.3 bits (11), Expect = 0.19	Identities = 11/11 (100%)
	11	AT4G24390_AT1G12820	length 1 = 1000	length 2 = 1000	Score = 22.3 bits (11), Expect = 0.19	Identities = 11/11 (100%)	AT4G24380_AT1G12810	No similarity!
	11	AT2G39940_AT4G03190	length 1 = 1000	length 2 = 1000	Score = 26.3 bits (13), Expect = 0.012	Identities = 16/17 (94%)	AT2G39930_AT4G03180	length 1 = 1000	length 2 = 1000	Score = 22.3 bits (11), Expect = 0.19	Identities = 11/11 (100%)
	11	AT2G39940_AT1G12820	No similarity!				AT2G39930_AT1G12810	No similarity!
	11	AT4G03190_AT1G12820	No similarity!				AT4G03180_AT1G12810	length 1 = 1000	length 2 = 1000	Score = 22.3 bits (11), Expect = 0.19	Identities = 11/11 (100%)
	12	AT1G25530_AT2G36590	length 1 = 1000	length 2 = 1000	Score = 22.3 bits (11), Expect = 0.19	Identities = 11/11 (100%)	AT1G25520_AT2G36580	length 1 = 1000	length 2 = 1000	Score = 24.3 bits (12), Expect = 0.048	Identities = 12/12 (100%)
	12	AT1G25530_AT4G38250	No similarity!				AT1G25520_AT4G38260	No similarity!
	12	AT1G25530_AT5G65990	length 1 = 1000	length 2 = 1000	Score = 22.3 bits (11), Expect = 0.19	Identities = 11/11 (100%)	AT1G25520_AT5G66000	No similarity!
	12	AT2G36590_AT4G38250	length 1 = 1000	length 2 = 1000	Score = 22.3 bits (11), Expect = 0.19	Identities = 11/11 (100%)	AT2G36580_AT4G38260	length 1 = 1000	length 2 = 1000	Score = 22.3 bits (11), Expect = 0.19	Identities = 11/11 (100%)
	12	AT2G36590_AT5G65990	length 1 = 1000	length 2 = 1000	Score = 24.3 bits (12), Expect = 0.048	Identities = 12/12 (100%)	AT2G36580_AT5G66000	length 1 = 1000	length 2 = 1000	Score = 24.3 bits (12), Expect = 0.048	Identities = 15/16 (93%)
	12	AT4G38250_AT5G65990	length 1 = 1000	length 2 = 1000	Score = 24.3 bits (12), Expect = 0.048	Identities = 12/12 (100%)	AT4G38260_AT5G66000	No similarity!
	13	AT3G45600_AT4G30430	length 1 = 1000	length 2 = 1000	Score = 22.3 bits (11), Expect = 0.19	Identities = 11/11 (100%)	AT3G45590_AT4G30420	length 1 = 1000	length 2 = 1000	Score = 24.3 bits (12), Expect = 0.048	Identities = 12/12 (100%)
	13	AT3G45600_AT5G46700	length 1 = 1000	length 2 = 1000	Score = 24.3 bits (12), Expect = 0.048	Identities = 12/12 (100%)	AT3G45590_AT5G46710	length 1 = 1000	length 2 = 1000	Score = 22.3 bits (11), Expect = 0.19	Identities = 11/11 (100%)
	13	AT3G45600_AT4G28050	No similarity!				AT3G45590_AT4G28040	length 1 = 1000	length 2 = 1000	Score = 22.3 bits (11), Expect = 0.19	Identities = 11/11 (100%)
	13	AT4G30430_AT5G46700	No similarity!				AT4G30420_AT5G46710	length 1 = 1000	length 2 = 1000	Score = 22.3 bits (11), Expect = 0.19	Identities = 11/11 (100%)
	13	AT4G30430_AT4G28050	length 1 = 1000	length 2 = 1000	Score = 22.3 bits (11), Expect = 0.19	Identities = 11/11 (100%)	AT4G30420_AT4G28040	length 1 = 1000	length 2 = 1000	Score = 24.3 bits (12), Expect = 0.048	Identities = 15/16 (93%)
	13	AT5G46700_AT4G28050	No similarity!				AT5G46710_AT4G28040	length 1 = 1000	length 2 = 1000	Score = 22.3 bits (11), Expect = 0.19	Identities = 11/11 (100%)
	14	AT1G21890_AT5G13670	length 1 = 1000	length 2 = 1000	Score = 24.3 bits (12), Expect = 0.048	Identities = 12/12 (100%)	AT1G21880_AT5G13660	length 1 = 1000	length 2 = 1000	Score = 22.3 bits (11), Expect = 0.19	Identities = 11/11 (100%)
	14	AT1G21890_AT4G30420	length 1 = 1000	length 2 = 1000	Score = 22.3 bits (11), Expect = 0.19	Identities = 11/11 (100%)	AT1G21880_AT4G30430	No similarity!
	14	AT1G21890_AT4G28040	length 1 = 1000	length 2 = 1000	Score = 24.3 bits (12), Expect = 0.048	Identities = 12/12 (100%)	AT1G21880_AT4G28050	length 1 = 1000	length 2 = 1000	Score = 24.3 bits (12), Expect = 0.048	Identities = 12/12 (100%)
	14	AT5G13670_AT4G30420	length 1 = 1000	length 2 = 1000	Score = 22.3 bits (11), Expect = 0.19	Identities = 11/11 (100%)	AT5G13660_AT4G30430	length 1 = 1000	length 2 = 1000	Score = 22.3 bits (11), Expect = 0.19	Identities = 11/11 (100%)
	14	AT5G13670_AT4G28040	length 1 = 1000	length 2 = 1000	Score = 24.3 bits (12), Expect = 0.048	Identities = 12/12 (100%)	AT5G13660_AT4G28050	No similarity!
	14	AT4G30420_AT4G28040	length 1 = 1000	length 2 = 1000	Score = 24.3 bits (12), Expect = 0.048	Identities = 15/16 (93%)	AT4G30430_AT4G28050	length 1 = 1000	length 2 = 1000	Score = 22.3 bits (11), Expect = 0.19	Identities = 11/11 (100%)
	15	AT1G73190_AT1G17810	length 1 = 1000	length 2 = 1000	Score = 34.2 bits (17), Expect = 5e-05	Identities = 17/17 (100%)	AT1G73200_AT1G17820	length 1 = 1000	length 2 = 1000	Score = 22.3 bits (11), Expect = 0.19	Identities = 11/11 (100%)
	15	AT1G73190_AT3G47440	length 1 = 1000	length 2 = 1000	Score = 24.3 bits (12), Expect = 0.048	Identities = 15/16 (93%)	AT1G73200_AT3G47450	No similarity!
	15	AT1G73190_AT3G16240	length 1 = 1000	length 2 = 1000	Score = 24.3 bits (12), Expect = 0.048	Identities = 12/12 (100%)	AT1G73200_AT3G16250	length 1 = 1000	length 2 = 1000	Score = 24.3 bits (12), Expect = 0.048	Identities = 12/12 (100%)
	15	AT1G17810_AT3G47440	length 1 = 1000	length 2 = 1000	Score = 24.3 bits (12), Expect = 0.048	Identities = 12/12 (100%)	AT1G17820_AT3G47450	length 1 = 1000	length 2 = 1000	Score = 24.3 bits (12), Expect = 0.048	Identities = 12/12 (100%)
	15	AT1G17810_AT3G16240	length 1 = 1000	length 2 = 1000	Score = 24.3 bits (12), Expect = 0.048	Identities = 12/12 (100%)	AT1G17820_AT3G16250	length 1 = 1000	length 2 = 1000	Score = 24.3 bits (12), Expect = 0.048	Identities = 12/12 (100%)
	15	AT3G47440_AT3G16240	No similarity!				AT3G47450_AT3G16250	No similarity!
	16	AT5G61290_AT1G12140	length 1 = 1000	length 2 = 1000	Score = 24.3 bits (12), Expect = 0.048	Identities = 12/12 (100%)	AT5G61300_AT1G12150	length 1 = 1000	length 2 = 1000	Score = 24.3 bits (12), Expect = 0.048	Identities = 12/12 (100%)
	16	AT5G61290_AT1G62600	length 1 = 1000	length 2 = 1000	Score = 28.2 bits (14), Expect = 0.003	Identities = 14/14 (100%)	AT5G61300_AT1G62610	No similarity!
	16	AT1G12140_AT1G62600	length 1 = 1000	length 2 = 1000	Score = 22.3 bits (11), Expect = 0.19	Identities = 11/11 (100%)	AT1G12150_AT1G62610	No similarity!
	17	AT3G51530_AT5G18780	No similarity!				AT3G51520_AT5G18790	length 1 = 1000	length 2 = 1000	Score = 26.3 bits (13), Expect = 0.012	Identities = 13/13 (100%)
	17	AT3G51530_AT4G22280	length 1 = 1000	length 2 = 1000	Score = 22.3 bits (11), Expect = 0.19	Identities = 11/11 (100%)	AT3G51520_AT4G22270	No similarity!
	17	AT5G18780_AT4G22280	length 1 = 1000	length 2 = 1000	Score = 22.3 bits (11), Expect = 0.19	Identities = 11/11 (100%)	AT5G18790_AT4G22270	length 1 = 1000	length 2 = 1000	Score = 24.3 bits (12), Expect = 0.048	Identities = 12/12 (100%)
	18	AT1G14370_AT2G28930	length 1 = 1000	length 2 = 1000	Score = 24.3 bits (12), Expect = 0.048	Identities = 12/12 (100%)	AT1G14380_AT2G28940	length 1 = 1000	length 2 = 1000	Score = 22.3 bits (11), Expect = 0.19	Identities = 11/11 (100%)
	18	AT1G14370_AT5G02290	length 1 = 1000	length 2 = 1000	Score = 24.3 bits (12), Expect = 0.048	Identities = 12/12 (100%)	AT1G14380_AT5G02280	length 1 = 1000	length 2 = 1000	Score = 22.3 bits (11), Expect = 0.19	Identities = 11/11 (100%)
	18	AT2G28930_AT5G02290	length 1 = 1000	length 2 = 1000	Score = 24.3 bits (12), Expect = 0.048	Identities = 12/12 (100%)	AT2G28940_AT5G02280	length 1 = 1000	length 2 = 1000	Score = 22.3 bits (11), Expect = 0.19	Identities = 11/11 (100%)
	19	AT5G48880_AT5G47720	No similarity!				AT5G48870_AT5G47730	length 1 = 1000	length 2 = 1000	Score = 22.3 bits (11), Expect = 0.19	Identities = 11/11 (100%)
	19	AT5G48880_AT5G48230	length 1 = 1000	length 2 = 1000	Score = 22.3 bits (11), Expect = 0.19	Identities = 11/11 (100%)	AT5G48870_AT5G48220	length 1 = 1000	length 2 = 1000	Score = 22.3 bits (11), Expect = 0.19	Identities = 11/11 (100%)
	19	AT5G47720_AT5G48230	No similarity!				AT5G47730_AT5G48220	length 1 = 1000	length 2 = 1000	Score = 22.3 bits (11), Expect = 0.19	Identities = 11/11 (100%)
	20	AT5G43440_AT3G13610	No similarity!				AT5G43430_AT3G13620	length 1 = 1000	length 2 = 1000	Score = 22.3 bits (11), Expect = 0.19	Identities = 11/11 (100%)
	20	AT5G43440_AT2G30830	length 1 = 1000	length 2 = 1000	Score = 24.3 bits (12), Expect = 0.048	Identities = 12/12 (100%)	AT5G43430_AT2G30820	No similarity!
	20	AT3G13610_AT2G30830	length 1 = 1000	length 2 = 1000	Score = 24.3 bits (12), Expect = 0.048	Identities = 12/12 (100%)	AT3G13620_AT2G30820	length 1 = 1000	length 2 = 1000	Score = 22.3 bits (11), Expect = 0.19	Identities = 11/11 (100%)
	21	AT2G18390_AT3G22950	length 1 = 1000	length 2 = 1000	Score = 22.3 bits (11), Expect = 0.19	Identities = 11/11 (100%)	AT2G18400_AT3G22942	length 1 = 1000	length 2 = 1000	Score = 22.3 bits (11), Expect = 0.19	Identities = 11/11 (100%)
	21	AT2G18390_AT2G47170	length 1 = 1000	length 2 = 1000	Score = 22.3 bits (11), Expect = 0.19	Identities = 11/11 (100%)	AT2G18400_AT2G47180	length 1 = 1000	length 2 = 1000	Score = 22.3 bits (11), Expect = 0.19	Identities = 11/11 (100%)
	21	AT3G22950_AT2G47170	length 1 = 1000	length 2 = 1000	Score = 22.3 bits (11), Expect = 0.19	Identities = 11/11 (100%)	AT3G22942_AT2G47180	No similarity!
	22	AT3G15880_AT1G15750	length 1 = 1000	length 2 = 1000	Score = 24.3 bits (12), Expect = 0.048	Identities = 12/12 (100%)	AT3G15870_AT1G15740	No similarity!
	23	AT5G44030_AT4G18780	length 1 = 1000	length 2 = 1000	Score = 22.3 bits (11), Expect = 0.19	Identities = 11/11 (100%)	AT5G44040_AT4G18770	length 1 = 1000	length 2 = 1000	Score = 22.3 bits (11), Expect = 0.19	Identities = 11/11 (100%)
	24	AT3G10360_AT2G29190	length 1 = 1000	length 2 = 1000	Score = 24.3 bits (12), Expect = 0.048	Identities = 12/12 (100%)	AT3G10350_AT2G29180	length 1 = 1000	length 2 = 1000	Score = 24.3 bits (12), Expect = 0.048	Identities = 12/12 (100%)
	25	AT4G26970_AT2G05710	length 1 = 1000	length 2 = 1000	Score = 22.3 bits (11), Expect = 0.19	Identities = 11/11 (100%)	AT4G26980_AT2G05715	length 1 = 1000	length 2 = 1000	Score = 22.3 bits (11), Expect = 0.19	Identities = 11/11 (100%)
	26	AT1G69730_AT1G79670	No similarity!				AT1G69720_AT1G79660	No similarity!
	27	AT5G10840_AT2G01970	length 1 = 1000	length 2 = 1000	Score = 22.3 bits (11), Expect = 0.19	Identities = 11/11 (100%)	AT5G10830_AT2G01960	length 1 = 1000	length 2 = 1000	Score = 22.3 bits (11), Expect = 0.19	Identities = 11/11 (100%)
	28	AT4G20110_AT3G52850	length 1 = 1000	length 2 = 1000	Score = 28.2 bits (14), Expect = 0.003	Identities = 14/14 (100%)	AT4G20115_AT3G52860	No similarity!
	29	AT5G41990_AT1G64630	No similarity!				AT5G41980_AT1G64640	No similarity!
	30	AT4G39180_AT2G21540	length 1 = 1000	length 2 = 1000	Score = 24.3 bits (12), Expect = 0.048	Identities = 12/12 (100%)	AT4G39170_AT2G21530	No similarity!
	31	AT5G16150_AT2G20780	length 1 = 1000	length 2 = 1000	Score = 24.3 bits (12), Expect = 0.048	Identities = 12/12 (100%)	AT5G16160_AT2G20770	length 1 = 1000	length 2 = 1000	Score = 22.3 bits (11), Expect = 0.19	Identities = 11/11 (100%)
	32	AT1G04220_AT2G26640	length 1 = 1000	length 2 = 1000	Score = 22.3 bits (11), Expect = 0.19	Identities = 11/11 (100%)	AT1G04210_AT2G26650	length 1 = 1000	length 2 = 1000	Score = 22.3 bits (11), Expect = 0.19	Identities = 11/11 (100%)
	33	AT3G21370_AT3G09260	length 1 = 1000	length 2 = 1000	Score = 24.3 bits (12), Expect = 0.048	Identities = 12/12 (100%)	AT3G21360_AT3G09250	length 1 = 1000	length 2 = 1000	Score = 24.3 bits (12), Expect = 0.048	Identities = 12/12 (100%)
	34	AT2G45840_AT1G07220	length 1 = 1000	length 2 = 1000	Score = 22.3 bits (11), Expect = 0.19	Identities = 11/11 (100%)	AT2G45850_AT1G07210	No similarity!
	35	AT3G59030_AT2G04040	length 1 = 1000	length 2 = 1000	Score = 22.3 bits (11), Expect = 0.19	Identities = 11/11 (100%)	AT3G59040_AT2G04039	length 1 = 1000	length 2 = 1000	Score = 24.3 bits (12), Expect = 0.048	Identities = 12/12 (100%)
	36	AT1G14020_AT2G03280	No similarity!				AT1G14030_AT2G03270	No similarity!
	37	AT4G30490_AT4G28070	length 1 = 1000	length 2 = 1000	Score = 22.3 bits (11), Expect = 0.19	Identities = 11/11 (100%)	AT4G30480_AT4G28080	length 1 = 1000	length 2 = 1000	Score = 26.3 bits (13), Expect = 0.012	Identities = 13/13 (100%)
	38	AT4G32940_AT2G25940	length 1 = 1000	length 2 = 1000	Score = 24.3 bits (12), Expect = 0.048	Identities = 12/12 (100%)	AT4G32930_AT2G25930	No similarity!
	39	AT1G02420_AT1G74900	No similarity!				AT1G02430_AT1G74910	length 1 = 1000	length 2 = 1000	Score = 26.3 bits (13), Expect = 0.012	Identities = 16/17 (94%)
	40	AT3G19680_AT5G17640	length 1 = 1000	length 2 = 1000	Score = 24.3 bits (12), Expect = 0.048	Identities = 12/12 (100%)	AT3G19690_AT5G17630	length 1 = 1000	length 2 = 1000	Score = 24.3 bits (12), Expect = 0.048	Identities = 12/12 (100%)
	41	AT2G41540_AT3G07690	length 1 = 1000	length 2 = 1000	Score = 24.3 bits (12), Expect = 0.048	Identities = 15/16 (93%)	AT2G41550_AT3G07700	No similarity!
	42	AT5G17540_AT2G19070	length 1 = 1000	length 2 = 1000	Score = 24.3 bits (12), Expect = 0.048	Identities = 12/12 (100%)	AT5G17530_AT2G19060	No similarity!
	43	AT5G02820_AT1G63990	length 1 = 1000	length 2 = 1000	Score = 24.3 bits (12), Expect = 0.048	Identities = 12/12 (100%)	AT5G02830_AT1G63980	length 1 = 1000	length 2 = 1000	Score = 22.3 bits (11), Expect = 0.19	Identities = 11/11 (100%)
	44	AT2G04400_AT5G48220	length 1 = 1000	length 2 = 1000	Score = 26.3 bits (13), Expect = 0.012	Identities = 13/13 (100%)	AT2G04410_AT5G48230	length 1 = 1000	length 2 = 1000	Score = 24.3 bits (12), Expect = 0.048	Identities = 12/12 (100%)
	45	AT5G13930_AT4G34850	length 1 = 1000	length 2 = 1000	Score = 22.3 bits (11), Expect = 0.19	Identities = 11/11 (100%)	AT5G13940_AT4G34860	length 1 = 1000	length 2 = 1000	Score = 22.3 bits (11), Expect = 0.19	Identities = 11/11 (100%)
	46	AT1G77120_AT5G43940	length 1 = 1000	length 2 = 1000	Score = 22.3 bits (11), Expect = 0.19	Identities = 11/11 (100%)	AT1G77122_AT5G43950	No similarity!
	47	AT1G76790_AT1G33030	No similarity!				AT1G76780_AT1G33020	length 1 = 1000	length 2 = 1000	Score = 24.3 bits (12), Expect = 0.048	Identities = 18/20 (90%)
	48	AT5G66880_AT1G78290	No similarity!				AT5G66890_AT1G78280	No similarity!
	49	AT3G12740_AT1G54320	length 1 = 1000	length 2 = 1000	Score = 22.3 bits (11), Expect = 0.19	Identities = 11/11 (100%)	AT3G12750_AT1G54310	length 1 = 1000	length 2 = 1000	Score = 24.3 bits (12), Expect = 0.048	Identities = 12/12 (100%)
	50	AT1G13740_AT1G69260	length 1 = 1000	length 2 = 1000	Score = 24.3 bits (12), Expect = 0.048	Identities = 12/12 (100%)	AT1G13750_AT1G69270	length 1 = 1000	length 2 = 1000	Score = 26.3 bits (13), Expect = 0.012	Identities = 13/13 (100%)
	51	AT1G15950_AT4G35420	length 1 = 1000	length 2 = 1000	Score = 22.3 bits (11), Expect = 0.19	Identities = 11/11 (100%)	AT1G15960_AT4G35410	length 1 = 1000	length 2 = 1000	Score = 26.3 bits (13), Expect = 0.012	Identities = 13/13 (100%)
	52	AT5G27290_AT2G21960	length 1 = 1000	length 2 = 1000	Score = 24.3 bits (12), Expect = 0.048	Identities = 12/12 (100%)	AT5G27280_AT2G21970	length 1 = 1000	length 2 = 1000	Score = 22.3 bits (11), Expect = 0.19	Identities = 11/11 (100%)
	53	AT5G14130_AT5G42180	length 1 = 1000	length 2 = 1000	Score = 24.3 bits (12), Expect = 0.048	Identities = 12/12 (100%)	AT5G14120_AT5G42190	length 1 = 1000	length 2 = 1000	Score = 22.3 bits (11), Expect = 0.19	Identities = 11/11 (100%)
	54	AT3G52380_AT2G35410	length 1 = 1000	length 2 = 1000	Score = 22.3 bits (11), Expect = 0.19	Identities = 11/11 (100%)	AT3G52390_AT2G35420	length 1 = 1000	length 2 = 1000	Score = 22.3 bits (11), Expect = 0.19	Identities = 11/11 (100%)
	55	AT4G26780_AT5G55200	No similarity!				AT4G26770_AT5G55210	No similarity!
	56	AT5G65020_AT5G12380	No similarity!				AT5G65030_AT5G12390	No similarity!
	57	AT3G47720_AT5G62520	No similarity!				AT3G47730_AT5G62530	length 1 = 1000	length 2 = 1000	Score = 22.3 bits (11), Expect = 0.19	Identities = 11/11 (100%)
	58	AT5G64200_AT2G37340	length 1 = 1000	length 2 = 1000	Score = 22.3 bits (11), Expect = 0.19	Identities = 11/11 (100%)	AT5G64190_AT2G37330	length 1 = 1000	length 2 = 1000	Score = 22.3 bits (11), Expect = 0.19	Identities = 11/11 (100%)
	59	AT4G03140_AT1G62610	No similarity!				AT4G03150_AT1G62600	No similarity!
	60	AT3G50440_AT5G58310	length 1 = 1000	length 2 = 1000	Score = 24.3 bits (12), Expect = 0.048	Identities = 12/12 (100%)	AT3G50430_AT5G58300	No similarity!
	61	AT5G20510_AT5G26210	No similarity!				AT5G20500_AT5G26200	No similarity!
	62	AT3G15450_AT5G19140	length 1 = 1000	length 2 = 1000	Score = 24.3 bits (12), Expect = 0.048	Identities = 12/12 (100%)	AT3G15460_AT5G19150	No similarity!
	63	AT4G04860_AT4G21810	No similarity!				AT4G04870_AT4G21800	length 1 = 1000	length 2 = 1000	Score = 26.3 bits (13), Expect = 0.012	Identities = 13/13 (100%)
	64	AT5G15790_AT5G38895	length 1 = 1000	length 2 = 1000	Score = 22.3 bits (11), Expect = 0.19	Identities = 11/11 (100%)	AT5G15800_AT5G38900	length 1 = 1000	length 2 = 1000	Score = 22.3 bits (11), Expect = 0.19	Identities = 11/11 (100%)
	65	AT1G25520_AT1G68650	length 1 = 1000	length 2 = 1000	Score = 24.3 bits (12), Expect = 0.048	Identities = 12/12 (100%)	AT1G25530_AT1G68660	length 1 = 1000	length 2 = 1000	Score = 24.3 bits (12), Expect = 0.048	Identities = 12/12 (100%)
	66	AT3G55920_AT5G58710	No similarity!				AT3G55910_AT5G58720	No similarity!
	67	AT2G45800_AT3G61230	length 1 = 1000	length 2 = 1000	Score = 28.2 bits (14), Expect = 0.003	Identities = 14/14 (100%)	AT2G45790_AT3G61220	No similarity!
	68	AT2G22230_AT5G10160	length 1 = 1000	length 2 = 1000	Score = 24.3 bits (12), Expect = 0.048	Identities = 12/12 (100%)	AT2G22240_AT5G10170	length 1 = 1000	length 2 = 1000	Score = 24.3 bits (12), Expect = 0.048	Identities = 12/12 (100%)
	69	AT1G54690_AT3G20670	length 1 = 1000	length 2 = 1000	Score = 22.3 bits (11), Expect = 0.19	Identities = 11/11 (100%)	AT1G54680_AT3G20680	length 1 = 1000	length 2 = 1000	Score = 22.3 bits (11), Expect = 0.19	Identities = 11/11 (100%)
	70	AT4G02840_AT3G07590	length 1 = 1000	length 2 = 1000	Score = 22.3 bits (11), Expect = 0.19	Identities = 11/11 (100%)	AT4G02850_AT3G07600	length 1 = 1000	length 2 = 1000	Score = 24.3 bits (12), Expect = 0.048	Identities = 12/12 (100%)
	71	AT3G54120_AT2G15280	length 1 = 1000	length 2 = 1000	Score = 22.3 bits (11), Expect = 0.19	Identities = 11/11 (100%)	AT3G54110_AT2G15290	No similarity!
	72	AT5G25350_AT4G15475	length 1 = 1000	length 2 = 1000	Score = 22.3 bits (11), Expect = 0.19	Identities = 11/11 (100%)	AT5G25340_AT4G15480	length 1 = 1000	length 2 = 1000	Score = 22.3 bits (11), Expect = 0.19	Identities = 11/11 (100%)
	73	AT3G50960_AT5G66410	length 1 = 1000	length 2 = 1000	Score = 34.2 bits (17), Expect = 5e-05	Identities = 17/17 (100%)	AT3G50950_AT5G66420	length 1 = 1000	length 2 = 1000	Score = 22.3 bits (11), Expect = 0.19	Identities = 11/11 (100%)
	74	AT3G61310_AT2G45850	length 1 = 1000	length 2 = 1000	Score = 30.2 bits (15), Expect = 8e-04	Identities = 15/15 (100%)	AT3G61300_AT2G45840	No similarity!
	75	AT1G18890_AT1G74740	length 1 = 1000	length 2 = 1000	Score = 30.2 bits (15), Expect = 8e-04	Identities = 18/19 (94%)	AT1G18880_AT1G74730	No similarity!
	76	AT3G47950_AT5G62670	No similarity!				AT3G47960_AT5G62680	length 1 = 1000	length 2 = 1000	Score = 32.2 bits (16), Expect = 2e-04	Identities = 19/20 (95%)
	77	AT1G17820_AT1G73200	length 1 = 1000	length 2 = 1000	Score = 22.3 bits (11), Expect = 0.19	Identities = 11/11 (100%)	AT1G17810_AT1G73190	length 1 = 1000	length 2 = 1000	Score = 34.2 bits (17), Expect = 5e-05	Identities = 17/17 (100%)
	78	AT4G28760_AT2G20240	length 1 = 1000	length 2 = 1000	Score = 22.3 bits (11), Expect = 0.19	Identities = 11/11 (100%)	AT4G28770_AT2G20230	length 1 = 1000	length 2 = 1000	Score = 28.2 bits (14), Expect = 0.003	Identities = 17/18 (94%)
	79	AT1G49730_AT3G19300	length 1 = 1000	length 2 = 1000	Score = 22.3 bits (11), Expect = 0.19	Identities = 11/11 (100%)	AT1G49720_AT3G19290	length 1 = 1000	length 2 = 1000	Score = 24.3 bits (12), Expect = 0.048	Identities = 12/12 (100%)
	80	AT2G21340_AT4G39030	length 1 = 1000	length 2 = 1000	Score = 26.3 bits (13), Expect = 0.012	Identities = 13/13 (100%)	AT2G21350_AT4G39040	length 1 = 1000	length 2 = 1000	Score = 26.3 bits (13), Expect = 0.012	Identities = 19/21 (90%)
	81	AT2G22240_AT5G10170	length 1 = 1000	length 2 = 1000	Score = 24.3 bits (12), Expect = 0.048	Identities = 12/12 (100%)	AT2G22230_AT5G10160	length 1 = 1000	length 2 = 1000	Score = 24.3 bits (12), Expect = 0.048	Identities = 12/12 (100%)
	82	AT1G06660_AT2G30820	length 1 = 1000	length 2 = 1000	Score = 24.3 bits (12), Expect = 0.048	Identities = 12/12 (100%)	AT1G06650_AT2G30830	No similarity!
	83	AT3G19290_AT1G49720	length 1 = 1000	length 2 = 1000	Score = 24.3 bits (12), Expect = 0.048	Identities = 12/12 (100%)	AT3G19300_AT1G49730	length 1 = 1000	length 2 = 1000	Score = 22.3 bits (11), Expect = 0.19	Identities = 11/11 (100%)
	84	AT3G11570_AT5G06230	length 1 = 1000	length 2 = 1000	Score = 22.3 bits (11), Expect = 0.19	Identities = 11/11 (100%)	AT3G11560_AT5G06220	No similarity!
	85	AT5G47440_AT4G17350	No similarity!				AT5G47435_AT4G17360	No similarity!
	86	AT1G20540_AT1G76260	No similarity!				AT1G20550_AT1G76270	length 1 = 1000	length 2 = 1000	Score = 24.3 bits (12), Expect = 0.048	Identities = 12/12 (100%)
	87	AT4G17360_AT5G47435	No similarity!				AT4G17350_AT5G47440	No similarity!
	88	AT4G28770_AT2G20230	length 1 = 1000	length 2 = 1000	Score = 28.2 bits (14), Expect = 0.003	Identities = 17/18 (94%)	AT4G28760_AT2G20240	length 1 = 1000	length 2 = 1000	Score = 22.3 bits (11), Expect = 0.19	Identities = 11/11 (100%)
	89	AT4G10480_AT1G33040	No similarity!				AT4G10470_AT1G33050	length 1 = 1000	length 2 = 1000	Score = 22.3 bits (11), Expect = 0.19	Identities = 11/11 (100%)
