# Supplementary material for: Natural antisense transcripts with coding capacity in Arabidopsis may have a regulatory role that is not linked to double-stranded RNA degradation
Source: Genome Biol. 2005 Jun 1;6(6):R51. doi: 10.1186/gb-2005-6-6-r51 (PMC1175971; doi:10.1186/gb-2005-6-6-r51)
Supplement: Additional File 6 — Supplement C to Table 2. Homology comparison among sense and antisense encoded proteins for members of 89 COPs families. Homology comparison among sense and antisense encoded proteins for members of 89 COPs families [file gb-2005-6-6-r51-S6.xls]

## Sheet: Sheet1
	Supplement C to table 2: Homology comparison among sense and antisense encoded proteins for members of 89 COPs families
	Description of column:
	Family : family ID.
	Gene Pair (S): Sense gene pairs
	Size sense 1: Size of protein encoded by first sense gene
	Size sense 2: Size of protein encoded by second sense gene
	Score(S): Similariy score of the sense gene protein pair
	Similarity(S): Similarity of the sense gene protein pair
	Gene pair(A): Antisense gene pair
	Size antisense 1: Size of protein encoded by first antisense gene
	Size antisense 2: Size of protein encoded by the second antisense gene
	Score(A): Similariy score of the antisense gene protein pair
	Similarity(A): Similarity of the antisense gene protein pair
	Family	Sense Gene Pair(S)	Size sense 1	Size sense 2	Score(S)	Similarity(S)	Gene pair(A)	Size antissense 1	Size antisense 2	Score(A)	Similarity(A)
	1	AT4G00360_AT1G50520	length 1 = 553	length 2 = 533	Score = 68.9 bits (167), Expect = 5e-16	Identities = 87/397 (21%), Positives = 170/397 (41%), Gaps = 44/397 (11%)	AT4G00370_AT1G50530	length 1 = 541	length 2 = 114	Score = 17.3 bits (33), Expect = 0.28	Identities = 11/37 (29%), Positives = 17/37 (45%)
	1	AT4G00360_AT2G26170	length 1 = 553	length 2 = 522	Score = 62.4 bits (150), Expect = 4e-14	Identities = 59/278 (21%), Positives = 119/278 (42%), Gaps = 31/278 (11%)	AT4G00370_AT2G26180	length 1 = 541	length 2 = 416	Score = 20.4 bits (41), Expect = 0.14	Identities = 8/18 (44%), Positives = 13/18 (71%)
	1	AT4G00360_AT1G50560	length 1 = 553	length 2 = 519	Score = 76.3 bits (186), Expect = 3e-18	Identities = 88/359 (24%), Positives = 157/359 (43%), Gaps = 39/359 (10%)	AT4G00370_AT1G50570	length 1 = 541	length 2 = 388	Score = 16.2 bits (30), Expect = 2.5	Identities = 7/19 (36%), Positives = 10/19 (51%)
	1	AT4G00360_AT2G45510	length 1 = 553	length 2 = 511	Score = 300 bits (769), Expect = 7e-86	Identities = 189/508 (37%), Positives = 282/508 (55%), Gaps = 23/508 (4%)	AT4G00370_AT2G45520	length 1 = 541	length 2 = 205	Score = 14.2 bits (25), Expect = 4.7	Identities = 6/17 (35%), Positives = 10/17 (58%)
	1	AT4G00360_AT3G28740	length 1 = 553	length 2 = 509	Score = 97.8 bits (242), Expect = 9e-25	Identities = 92/367 (25%), Positives = 160/367 (43%), Gaps = 47/367 (12%)	AT4G00370_AT3G28730	length 1 = 541	length 2 = 646	Score = 20.0 bits (40), Expect = 0.29	Identities = 9/49 (18%), Positives = 23/49 (46%)
	1	AT4G00360_AT2G40890	length 1 = 553	length 2 = 508	Score = 86.3 bits (212), Expect = 3e-21	Identities = 84/328 (25%), Positives = 141/328 (42%), Gaps = 20/328 (6%)	AT4G00370_AT2G40880	length 1 = 541	length 2 = 125	Score = 15.0 bits (27), Expect = 1.6	Identities = 3/9 (33%), Positives = 5/9 (55%)
	1	AT4G00360_AT5G67310	length 1 = 553	length 2 = 507	Score = 68.6 bits (166), Expect = 6e-16	Identities = 52/197 (26%), Positives = 87/197 (43%), Gaps = 18/197 (9%)	AT4G00370_AT5G67300	length 1 = 541	length 2 = 305	Score = 15.8 bits (29), Expect = 2.5	Identities = 3/7 (42%), Positives = 5/7 (70%)
	1	AT4G00360_AT5G25180	length 1 = 553	length 2 = 496	Score = 62.8 bits (151), Expect = 3e-14	Identities = 88/432 (20%), Positives = 172/432 (39%), Gaps = 61/432 (14%)	AT4G00370_AT5G25170	length 1 = 541	length 2 = 218	Score = 22.3 bits (46), Expect = 0.018	Identities = 11/38 (28%), Positives = 22/38 (56%), Gaps = 3/38 (7%)
	1	AT4G00360_AT3G48320	length 1 = 553	length 2 = 490	Score = 84.7 bits (208), Expect = 7e-21	Identities = 63/245 (25%), Positives = 113/245 (45%), Gaps = 31/245 (12%)	AT4G00370_AT3G48330	length 1 = 541	length 2 = 230	Score = 14.6 bits (26), Expect = 4.1	Identities = 8/28 (28%), Positives = 13/28 (45%)
	1	AT4G00360_AT1G74550	length 1 = 553	length 2 = 487	Score = 79.7 bits (195), Expect = 2e-19	Identities = 56/194 (28%), Positives = 96/194 (48%), Gaps = 15/194 (7%)	AT4G00370_AT1G74560	length 1 = 541	length 2 = 256	Score = 16.9 bits (32), Expect = 0.92	Identities = 7/22 (31%), Positives = 12/22 (53%)
	1	AT1G50520_AT2G26170	length 1 = 533	length 2 = 522	Score = 94.4 bits (233), Expect = 1e-23	Identities = 57/186 (30%), Positives = 96/186 (50%), Gaps = 6/186 (3%)	AT1G50530_AT2G26180	No similarity!
	1	AT1G50520_AT1G50560	length 1 = 533	length 2 = 519	Score = 731 bits (1888), Expect = 0.0	Identities = 377/519 (72%), Positives = 410/519 (78%), Gaps = 2/519 (0%)	AT1G50530_AT1G50570	length 1 = 114	length 2 = 388	Score = 63.2 bits (152), Expect = 3e-15	Identities = 31/42 (73%), Positives = 35/42 (82%)
	1	AT1G50520_AT2G45510	length 1 = 533	length 2 = 511	Score = 55.5 bits (132), Expect = 5e-12	Identities = 44/174 (25%), Positives = 78/174 (44%), Gaps = 19/174 (10%)	AT1G50530_AT2G45520	No similarity!
	1	AT1G50520_AT3G28740	length 1 = 533	length 2 = 509	Score = 217 bits (553), Expect = 7e-61	Identities = 150/476 (31%), Positives = 242/476 (50%), Gaps = 38/476 (7%)	AT1G50530_AT3G28730	length 1 = 114	length 2 = 646	Score = 16.5 bits (31), Expect = 0.49	Identities = 10/27 (37%), Positives = 12/27 (44%), Gaps = 6/27 (22%)
	1	AT1G50520_AT2G40890	length 1 = 533	length 2 = 508	Score = 174 bits (441), Expect = 7e-48	Identities = 132/476 (27%), Positives = 222/476 (45%), Gaps = 31/476 (6%)	AT1G50530_AT2G40880	No similarity!
	1	AT1G50520_AT5G67310	length 1 = 533	length 2 = 507	Score = 218 bits (554), Expect = 6e-61	Identities = 151/466 (32%), Positives = 240/466 (51%), Gaps = 32/466 (6%)	AT1G50530_AT5G67300	length 1 = 114	length 2 = 305	Score = 14.2 bits (25), Expect = 1.3	Identities = 13/37 (35%), Positives = 15/37 (40%), Gaps = 5/37 (13%)
	1	AT1G50520_AT5G25180	length 1 = 533	length 2 = 496	Score = 210 bits (535), Expect = 9e-59	Identities = 138/467 (29%), Positives = 243/467 (51%), Gaps = 23/467 (4%)	AT1G50530_AT5G25170	No similarity!
	1	AT1G50520_AT3G48320	length 1 = 533	length 2 = 490	Score = 207 bits (528), Expect = 6e-58	Identities = 139/460 (30%), Positives = 237/460 (51%), Gaps = 26/460 (5%)	AT1G50530_AT3G48330	No similarity!
	1	AT1G50520_AT1G74550	length 1 = 533	length 2 = 487	Score = 192 bits (488), Expect = 2e-53	Identities = 130/467 (27%), Positives = 235/467 (49%), Gaps = 28/467 (5%)	AT1G50530_AT1G74560	length 1 = 114	length 2 = 256	Score = 12.7 bits (21), Expect = 3.2	Identities = 5/12 (41%), Positives = 6/12 (49%)
	1	AT2G26170_AT1G50560	length 1 = 522	length 2 = 519	Score = 66.2 bits (160), Expect = 3e-15	Identities = 59/209 (28%), Positives = 102/209 (48%), Gaps = 13/209 (6%)	AT2G26180_AT1G50570	length 1 = 416	length 2 = 388	Score = 15.4 bits (28), Expect = 3.2	Identities = 5/13 (38%), Positives = 9/13 (68%)
	1	AT2G26170_AT2G45510	length 1 = 522	length 2 = 511	Score = 56.2 bits (134), Expect = 3e-12	Identities = 58/245 (23%), Positives = 102/245 (40%), Gaps = 29/245 (11%)	AT2G26180_AT2G45520	length 1 = 416	length 2 = 205	Score = 14.6 bits (26), Expect = 2.7	Identities = 6/14 (42%), Positives = 9/14 (63%)
	1	AT2G26170_AT3G28740	length 1 = 522	length 2 = 509	Score = 68.6 bits (166), Expect = 5e-16	Identities = 55/220 (25%), Positives = 97/220 (44%), Gaps = 14/220 (6%)	AT2G26180_AT3G28730	length 1 = 416	length 2 = 646	Score = 15.0 bits (27), Expect = 7.1	Identities = 7/26 (26%), Positives = 11/26 (41%)
	1	AT2G26170_AT2G40890	length 1 = 522	length 2 = 508	Score = 79.3 bits (194), Expect = 3e-19	Identities = 106/490 (21%), Positives = 200/490 (40%), Gaps = 53/490 (10%)	AT2G26180_AT2G40880	length 1 = 416	length 2 = 125	Score = 16.2 bits (30), Expect = 0.55	Identities = 8/22 (36%), Positives = 13/22 (58%), Gaps = 2/22 (9%)
	1	AT2G26170_AT5G67310	length 1 = 522	length 2 = 507	Score = 79.0 bits (193), Expect = 4e-19	Identities = 65/249 (26%), Positives = 115/249 (46%), Gaps = 15/249 (6%)	AT2G26180_AT5G67300	length 1 = 416	length 2 = 305	Score = 18.5 bits (36), Expect = 0.29	Identities = 18/74 (24%), Positives = 27/74 (36%), Gaps = 5/74 (6%)
	1	AT2G26170_AT5G25180	length 1 = 522	length 2 = 496	Score = 80.1 bits (196), Expect = 2e-19	Identities = 94/484 (19%), Positives = 200/484 (40%), Gaps = 40/484 (8%)	AT2G26180_AT5G25170	length 1 = 416	length 2 = 218	Score = 15.0 bits (27), Expect = 2.3	Identities = 5/12 (41%), Positives = 9/12 (74%)
	1	AT2G26170_AT3G48320	length 1 = 522	length 2 = 490	Score = 84.3 bits (207), Expect = 9e-21	Identities = 104/481 (21%), Positives = 195/481 (39%), Gaps = 48/481 (9%)	AT2G26180_AT3G48330	length 1 = 416	length 2 = 230	Score = 19.2 bits (38), Expect = 0.13	Identities = 7/25 (28%), Positives = 13/25 (52%)
	1	AT2G26170_AT1G74550	length 1 = 522	length 2 = 487	Score = 79.0 bits (193), Expect = 4e-19	Identities = 102/479 (21%), Positives = 186/479 (38%), Gaps = 50/479 (10%)	AT2G26180_AT1G74560	length 1 = 416	length 2 = 256	Score = 13.9 bits (24), Expect = 6.0	Identities = 6/16 (37%), Positives = 9/16 (55%)
	1	AT1G50560_AT2G45510	length 1 = 519	length 2 = 511	Score = 74.7 bits (182), Expect = 7e-18	Identities = 55/191 (28%), Positives = 89/191 (45%), Gaps = 17/191 (8%)	AT1G50570_AT2G45520	length 1 = 388	length 2 = 205	Score = 17.3 bits (33), Expect = 0.40	Identities = 12/60 (20%), Positives = 28/60 (46%), Gaps = 1/60 (1%)
	1	AT1G50560_AT3G28740	length 1 = 519	length 2 = 509	Score = 193 bits (490), Expect = 1e-53	Identities = 148/474 (31%), Positives = 241/474 (50%), Gaps = 45/474 (9%)	AT1G50570_AT3G28730	length 1 = 388	length 2 = 646	Score = 20.4 bits (41), Expect = 0.16	Identities = 12/56 (21%), Positives = 24/56 (42%), Gaps = 4/56 (7%)
	1	AT1G50560_AT2G40890	length 1 = 519	length 2 = 508	Score = 169 bits (429), Expect = 2e-46	Identities = 121/463 (26%), Positives = 212/463 (45%), Gaps = 29/463 (6%)	AT1G50570_AT2G40880	No similarity!
	1	AT1G50560_AT5G67310	length 1 = 519	length 2 = 507	Score = 192 bits (488), Expect = 2e-53	Identities = 144/465 (30%), Positives = 237/465 (50%), Gaps = 35/465 (7%)	AT1G50570_AT5G67300	length 1 = 388	length 2 = 305	Score = 17.7 bits (34), Expect = 0.46	Identities = 8/16 (50%), Positives = 8/16 (50%)
	1	AT1G50560_AT5G25180	length 1 = 519	length 2 = 496	Score = 201 bits (511), Expect = 5e-56	Identities = 135/461 (29%), Positives = 238/461 (51%), Gaps = 16/461 (3%)	AT1G50570_AT5G25170	length 1 = 388	length 2 = 218	Score = 13.9 bits (24), Expect = 4.7	Identities = 10/30 (33%), Positives = 16/30 (53%)
	1	AT1G50560_AT3G48320	length 1 = 519	length 2 = 490	Score = 203 bits (516), Expect = 1e-56	Identities = 135/455 (29%), Positives = 235/455 (50%), Gaps = 24/455 (5%)	AT1G50570_AT3G48330	length 1 = 388	length 2 = 230	Score = 13.5 bits (23), Expect = 6.5	Identities = 10/37 (27%), Positives = 14/37 (37%)
	1	AT1G50560_AT1G74550	length 1 = 519	length 2 = 487	Score = 182 bits (463), Expect = 2e-50	Identities = 130/453 (28%), Positives = 220/453 (47%), Gaps = 26/453 (5%)	AT1G50570_AT1G74560	length 1 = 388	length 2 = 256	Score = 18.9 bits (37), Expect = 0.17	Identities = 9/27 (33%), Positives = 13/27 (47%)
	1	AT2G45510_AT3G28740	length 1 = 511	length 2 = 509	Score = 108 bits (271), Expect = 3e-28	Identities = 97/371 (26%), Positives = 170/371 (45%), Gaps = 35/371 (9%)	AT2G45520_AT3G28730	length 1 = 205	length 2 = 646	Score = 15.4 bits (28), Expect = 2.3	Identities = 5/13 (38%), Positives = 7/13 (53%)
	1	AT2G45510_AT2G40890	length 1 = 511	length 2 = 508	Score = 102 bits (255), Expect = 2e-26	Identities = 73/310 (23%), Positives = 142/310 (45%), Gaps = 18/310 (5%)	AT2G45520_AT2G40880	length 1 = 205	length 2 = 125	Score = 13.9 bits (24), Expect = 1.4	Identities = 5/13 (38%), Positives = 8/13 (61%)
	1	AT2G45510_AT5G67310	length 1 = 511	length 2 = 507	Score = 104 bits (259), Expect = 9e-27	Identities = 100/360 (27%), Positives = 165/360 (45%), Gaps = 32/360 (8%)	AT2G45520_AT5G67300	length 1 = 205	length 2 = 305	Score = 17.3 bits (33), Expect = 0.31	Identities = 8/20 (40%), Positives = 9/20 (45%)
	1	AT2G45510_AT5G25180	length 1 = 511	length 2 = 496	Score = 108 bits (271), Expect = 3e-28	Identities = 105/421 (24%), Positives = 194/421 (45%), Gaps = 46/421 (10%)	AT2G45520_AT5G25170	length 1 = 205	length 2 = 218	Score = 15.4 bits (28), Expect = 0.83	Identities = 6/20 (30%), Positives = 9/20 (45%)
	1	AT2G45510_AT3G48320	length 1 = 511	length 2 = 490	Score = 107 bits (268), Expect = 7e-28	Identities = 90/371 (24%), Positives = 169/371 (45%), Gaps = 27/371 (7%)	AT2G45520_AT3G48330	No similarity!
	1	AT2G45510_AT1G74550	length 1 = 511	length 2 = 487	Score = 90.9 bits (224), Expect = 9e-23	Identities = 92/381 (24%), Positives = 168/381 (43%), Gaps = 48/381 (12%)	AT2G45520_AT1G74560	length 1 = 205	length 2 = 256	Score = 19.6 bits (39), Expect = 0.052	Identities = 9/24 (37%), Positives = 13/24 (53%)
	1	AT3G28740_AT2G40890	length 1 = 509	length 2 = 508	Score = 219 bits (557), Expect = 2e-61	Identities = 146/478 (30%), Positives = 245/478 (50%), Gaps = 22/478 (4%)	AT3G28730_AT2G40880	length 1 = 646	length 2 = 125	Score = 14.6 bits (26), Expect = 2.4	Identities = 10/44 (22%), Positives = 18/44 (40%)
	1	AT3G28740_AT5G67310	length 1 = 509	length 2 = 507	Score = 398 bits (1023), Expect = e-115	Identities = 222/478 (46%), Positives = 301/478 (62%), Gaps = 17/478 (3%)	AT3G28730_AT5G67300	length 1 = 646	length 2 = 305	Score = 16.5 bits (31), Expect = 1.7	Identities = 7/18 (38%), Positives = 10/18 (54%)
	1	AT3G28740_AT5G25180	length 1 = 509	length 2 = 496	Score = 196 bits (498), Expect = 2e-54	Identities = 139/464 (29%), Positives = 226/464 (47%), Gaps = 29/464 (6%)	AT3G28730_AT5G25170	length 1 = 646	length 2 = 218	Score = 16.5 bits (31), Expect = 1.2	Identities = 6/18 (33%), Positives = 9/18 (49%)
	1	AT3G28740_AT3G48320	length 1 = 509	length 2 = 490	Score = 197 bits (500), Expect = 9e-55	Identities = 133/460 (28%), Positives = 226/460 (48%), Gaps = 19/460 (4%)	AT3G28730_AT3G48330	length 1 = 646	length 2 = 230	Score = 14.6 bits (26), Expect = 4.8	Identities = 9/33 (27%), Positives = 12/33 (36%)
	1	AT3G28740_AT1G74550	length 1 = 509	length 2 = 487	Score = 208 bits (529), Expect = 4e-58	Identities = 145/480 (30%), Positives = 239/480 (49%), Gaps = 35/480 (7%)	AT3G28730_AT1G74560	length 1 = 646	length 2 = 256	Score = 16.2 bits (30), Expect = 1.9	Identities = 6/26 (23%), Positives = 14/26 (53%)
	1	AT2G40890_AT5G67310	length 1 = 508	length 2 = 507	Score = 217 bits (553), Expect = 7e-61	Identities = 143/493 (29%), Positives = 249/493 (50%), Gaps = 23/493 (4%)	AT2G40880_AT5G67300	No similarity!
	1	AT2G40890_AT5G25180	length 1 = 508	length 2 = 496	Score = 260 bits (665), Expect = 7e-74	Identities = 153/503 (30%), Positives = 270/503 (53%), Gaps = 31/503 (6%)	AT2G40880_AT5G25170	No similarity!
	1	AT2G40890_AT3G48320	length 1 = 508	length 2 = 490	Score = 262 bits (669), Expect = 2e-74	Identities = 137/473 (28%), Positives = 257/473 (53%), Gaps = 25/473 (5%)	AT2G40880_AT3G48330	No similarity!
	1	AT2G40890_AT1G74550	length 1 = 508	length 2 = 487	Score = 468 bits (1205), Expect = e-136	Identities = 242/504 (48%), Positives = 343/504 (68%), Gaps = 21/504 (4%)	AT2G40880_AT1G74560	No similarity!
	1	AT5G67310_AT5G25180	length 1 = 507	length 2 = 496	Score = 249 bits (635), Expect = 2e-70	Identities = 160/492 (32%), Positives = 257/492 (51%), Gaps = 46/492 (9%)	AT5G67300_AT5G25170	length 1 = 305	length 2 = 218	Score = 16.9 bits (32), Expect = 0.43	Identities = 11/24 (45%), Positives = 13/24 (53%), Gaps = 1/24 (4%)
	1	AT5G67310_AT3G48320	length 1 = 507	length 2 = 490	Score = 243 bits (621), Expect = 9e-69	Identities = 155/499 (31%), Positives = 253/499 (50%), Gaps = 26/499 (5%)	AT5G67300_AT3G48330	No similarity!
	1	AT5G67310_AT1G74550	length 1 = 507	length 2 = 487	Score = 232 bits (591), Expect = 3e-65	Identities = 154/491 (31%), Positives = 248/491 (50%), Gaps = 20/491 (4%)	AT5G67300_AT1G74560	length 1 = 305	length 2 = 256	Score = 16.9 bits (32), Expect = 0.51	Identities = 6/22 (27%), Positives = 10/22 (45%)
	1	AT5G25180_AT3G48320	length 1 = 496	length 2 = 490	Score = 322 bits (824), Expect = 2e-92	Identities = 167/449 (37%), Positives = 271/449 (60%), Gaps = 9/449 (2%)	AT5G25170_AT3G48330	No similarity!
	1	AT5G25180_AT1G74550	length 1 = 496	length 2 = 487	Score = 239 bits (610), Expect = 2e-67	Identities = 141/453 (31%), Positives = 254/453 (55%), Gaps = 21/453 (4%)	AT5G25170_AT1G74560	length 1 = 218	length 2 = 256	Score = 17.3 bits (33), Expect = 0.28	Identities = 9/28 (32%), Positives = 13/28 (46%)
	1	AT3G48320_AT1G74550	length 1 = 490	length 2 = 487	Score = 221 bits (563), Expect = 4e-62	Identities = 133/469 (28%), Positives = 242/469 (51%), Gaps = 16/469 (3%)	AT3G48330_AT1G74560	length 1 = 230	length 2 = 256	Score = 13.1 bits (22), Expect = 5.5	Identities = 8/24 (33%), Positives = 10/24 (41%)
	2	AT4G15480_AT4G34131	length 1 = 490	length 2 = 481	Score = 172 bits (437), Expect = 2e-47	Identities = 142/486 (29%), Positives = 217/486 (44%), Gaps = 42/486 (8%)	AT4G15475_AT4G34120	No similarity!
	2	AT4G15480_AT4G15550	length 1 = 490	length 2 = 474	Score = 256 bits (653), Expect = 2e-72	Identities = 157/475 (33%), Positives = 244/475 (51%), Gaps = 21/475 (4%)	AT4G15475_AT4G15545	No similarity!
	2	AT4G15480_AT5G65550	length 1 = 490	length 2 = 466	Score = 112 bits (281), Expect = 2e-29	Identities = 130/488 (26%), Positives = 201/488 (40%), Gaps = 45/488 (9%)	AT4G15475_AT5G65540	length 1 = 610	length 2 = 605	Score = 17.3 bits (33), Expect = 2.0	Identities = 8/37 (21%), Positives = 18/37 (48%)
	2	AT4G15480_AT3G02100	length 1 = 490	length 2 = 464	Score = 139 bits (351), Expect = 2e-37	Identities = 116/470 (24%), Positives = 189/470 (39%), Gaps = 39/470 (8%)	AT4G15475_AT3G02090	length 1 = 610	length 2 = 531	Score = 16.2 bits (30), Expect = 3.9	Identities = 6/15 (40%), Positives = 10/15 (66%)
	2	AT4G15480_AT2G31790	length 1 = 490	length 2 = 457	Score = 240 bits (613), Expect = 7e-68	Identities = 144/475 (30%), Positives = 238/475 (49%), Gaps = 41/475 (8%)	AT4G15475_AT2G31800	length 1 = 610	length 2 = 476	Score = 18.1 bits (35), Expect = 0.91	Identities = 11/27 (40%), Positives = 13/27 (47%)
	2	AT4G15480_AT4G36770	length 1 = 490	length 2 = 457	Score = 117 bits (293), Expect = 8e-31	Identities = 82/248 (33%), Positives = 122/248 (49%), Gaps = 29/248 (11%)	AT4G15475_AT4G36760	No similarity!
	2	AT4G15480_AT4G14090	length 1 = 490	length 2 = 456	Score = 244 bits (622), Expect = 6e-69	Identities = 154/468 (32%), Positives = 243/468 (51%), Gaps = 35/468 (7%)	AT4G15475_AT4G14100	No similarity!
	2	AT4G34131_AT4G15550	length 1 = 481	length 2 = 474	Score = 150 bits (379), Expect = 9e-41	Identities = 131/496 (26%), Positives = 213/496 (42%), Gaps = 63/496 (12%)	AT4G34120_AT4G15545	length 1 = 238	length 2 = 337	Score = 18.5 bits (36), Expect = 0.18	Identities = 20/71 (28%), Positives = 28/71 (39%), Gaps = 4/71 (5%)
	2	AT4G34131_AT5G65550	length 1 = 481	length 2 = 466	Score = 162 bits (409), Expect = 3e-44	Identities = 124/450 (27%), Positives = 201/450 (44%), Gaps = 39/450 (8%)	AT4G34120_AT5G65540	length 1 = 238	length 2 = 605	Score = 15.0 bits (27), Expect = 3.4	Identities = 7/10 (70%), Positives = 7/10 (70%)
	2	AT4G34131_AT3G02100	length 1 = 481	length 2 = 464	Score = 132 bits (331), Expect = 3e-35	Identities = 116/448 (25%), Positives = 202/448 (44%), Gaps = 56/448 (12%)	AT4G34120_AT3G02090	length 1 = 238	length 2 = 531	Score = 15.0 bits (27), Expect = 3.0	Identities = 10/43 (23%), Positives = 20/43 (46%), Gaps = 1/43 (2%)
	2	AT4G34131_AT2G31790	length 1 = 481	length 2 = 457	Score = 144 bits (364), Expect = 5e-39	Identities = 117/453 (25%), Positives = 216/453 (46%), Gaps = 56/453 (12%)	AT4G34120_AT2G31800	length 1 = 238	length 2 = 476	Score = 15.4 bits (28), Expect = 2.0	Identities = 6/16 (37%), Positives = 11/16 (68%)
	2	AT4G34131_AT4G36770	length 1 = 481	length 2 = 457	Score = 133 bits (334), Expect = 1e-35	Identities = 88/255 (34%), Positives = 130/255 (50%), Gaps = 37/255 (14%)	AT4G34120_AT4G36760	length 1 = 238	length 2 = 634	Score = 16.5 bits (31), Expect = 1.2	Identities = 7/13 (53%), Positives = 9/13 (68%)
	2	AT4G34131_AT4G14090	length 1 = 481	length 2 = 456	Score = 120 bits (300), Expect = 1e-31	Identities = 128/458 (27%), Positives = 195/458 (41%), Gaps = 72/458 (15%)	AT4G34120_AT4G14100	No similarity!
	2	AT4G15550_AT5G65550	length 1 = 474	length 2 = 466	Score = 96.3 bits (238), Expect = 2e-24	Identities = 61/180 (33%), Positives = 92/180 (50%), Gaps = 15/180 (8%)	AT4G15545_AT5G65540	length 1 = 337	length 2 = 605	Score = 17.3 bits (33), Expect = 1.1	Identities = 9/23 (39%), Positives = 11/23 (47%)
	2	AT4G15550_AT3G02100	length 1 = 474	length 2 = 464	Score = 150 bits (378), Expect = 1e-40	Identities = 125/494 (25%), Positives = 205/494 (41%), Gaps = 63/494 (12%)	AT4G15545_AT3G02090	length 1 = 337	length 2 = 531	Score = 16.9 bits (32), Expect = 1.2	Identities = 9/29 (31%), Positives = 15/29 (51%)
	2	AT4G15550_AT2G31790	length 1 = 474	length 2 = 457	Score = 210 bits (535), Expect = 7e-59	Identities = 155/489 (31%), Positives = 220/489 (44%), Gaps = 74/489 (15%)	AT4G15545_AT2G31800	No similarity!
	2	AT4G15550_AT4G36770	length 1 = 474	length 2 = 457	Score = 120 bits (301), Expect = 1e-31	Identities = 119/464 (25%), Positives = 192/464 (40%), Gaps = 41/464 (8%)	AT4G15545_AT4G36760	length 1 = 337	length 2 = 634	Score = 14.6 bits (26), Expect = 7.2	Identities = 9/22 (40%), Positives = 10/22 (44%)
	2	AT4G15550_AT4G14090	length 1 = 474	length 2 = 456	Score = 347 bits (890), Expect = e-100	Identities = 205/483 (42%), Positives = 290/483 (59%), Gaps = 40/483 (8%)	AT4G15545_AT4G14100	No similarity!
	2	AT5G65550_AT3G02100	length 1 = 466	length 2 = 464	Score = 128 bits (321), Expect = 5e-34	Identities = 123/447 (27%), Positives = 201/447 (44%), Gaps = 49/447 (10%)	AT5G65540_AT3G02090	length 1 = 605	length 2 = 531	Score = 21.6 bits (44), Expect = 0.091	Identities = 8/18 (44%), Positives = 13/18 (71%)
	2	AT5G65550_AT2G31790	length 1 = 466	length 2 = 457	Score = 135 bits (339), Expect = 4e-36	Identities = 131/487 (26%), Positives = 221/487 (44%), Gaps = 59/487 (12%)	AT5G65540_AT2G31800	No similarity!
	2	AT5G65550_AT4G36770	length 1 = 466	length 2 = 457	Score = 142 bits (358), Expect = 2e-38	Identities = 136/466 (29%), Positives = 213/466 (45%), Gaps = 60/466 (12%)	AT5G65540_AT4G36760	length 1 = 605	length 2 = 634	Score = 21.2 bits (43), Expect = 0.14	Identities = 14/50 (28%), Positives = 23/50 (46%)
	2	AT5G65550_AT4G14090	length 1 = 466	length 2 = 456	Score = 100 bits (248), Expect = 1e-25	Identities = 114/452 (25%), Positives = 206/452 (45%), Gaps = 57/452 (12%)	AT5G65540_AT4G14100	length 1 = 605	length 2 = 206	Score = 17.7 bits (34), Expect = 0.48	Identities = 8/19 (42%), Positives = 12/19 (63%)
	2	AT3G02100_AT2G31790	length 1 = 464	length 2 = 457	Score = 170 bits (431), Expect = 8e-47	Identities = 129/469 (27%), Positives = 218/469 (45%), Gaps = 48/469 (10%)	AT3G02090_AT2G31800	length 1 = 531	length 2 = 476	Score = 16.2 bits (30), Expect = 3.0	Identities = 9/34 (26%), Positives = 16/34 (46%), Gaps = 12/34 (35%)
	2	AT3G02100_AT4G36770	length 1 = 464	length 2 = 457	Score = 103 bits (257), Expect = 1e-26	Identities = 119/484 (24%), Positives = 197/484 (40%), Gaps = 80/484 (16%)	AT3G02090_AT4G36760	length 1 = 531	length 2 = 634	Score = 15.8 bits (29), Expect = 5.2	Identities = 9/29 (31%), Positives = 11/29 (37%)
	2	AT3G02100_AT4G14090	length 1 = 464	length 2 = 456	Score = 156 bits (394), Expect = 2e-42	Identities = 129/474 (27%), Positives = 211/474 (44%), Gaps = 38/474 (8%)	AT3G02090_AT4G14100	No similarity!
	2	AT2G31790_AT4G36770	length 1 = 457	length 2 = 457	Score = 150 bits (380), Expect = 6e-41	Identities = 118/387 (30%), Positives = 180/387 (46%), Gaps = 63/387 (16%)	AT2G31800_AT4G36760	length 1 = 476	length 2 = 634	Score = 15.8 bits (29), Expect = 4.7	Identities = 6/13 (46%), Positives = 8/13 (61%)
	2	AT2G31790_AT4G14090	length 1 = 457	length 2 = 456	Score = 231 bits (590), Expect = 3e-65	Identities = 160/460 (34%), Positives = 226/460 (48%), Gaps = 28/460 (6%)	AT2G31800_AT4G14100	No similarity!
	2	AT4G36770_AT4G14090	length 1 = 457	length 2 = 456	Score = 104 bits (259), Expect = 7e-27	Identities = 131/472 (27%), Positives = 196/472 (40%), Gaps = 77/472 (16%)	AT4G36760_AT4G14100	length 1 = 634	length 2 = 206	Score = 17.7 bits (34), Expect = 0.50	Identities = 7/14 (50%), Positives = 9/14 (64%)
	3	AT5G52850_AT2G27610	length 1 = 893	length 2 = 868	Score = 411 bits (1056), Expect = e-118	Identities = 245/828 (29%), Positives = 435/828 (51%), Gaps = 22/828 (2%)	AT5G52840_AT2G27600	length 1 = 169	length 2 = 435	Score = 18.1 bits (35), Expect = 0.20	Identities = 8/32 (25%), Positives = 17/32 (53%)
	3	AT5G52850_AT2G40720	length 1 = 893	length 2 = 860	Score = 343 bits (880), Expect = 3e-98	Identities = 206/705 (29%), Positives = 372/705 (52%), Gaps = 7/705 (0%)	AT5G52840_AT2G40730	length 1 = 169	length 2 = 798	Score = 18.9 bits (37), Expect = 0.20	Identities = 33/179 (18%), Positives = 72/179 (39%), Gaps = 35/179 (19%)
	3	AT5G52850_AT4G21300	length 1 = 893	length 2 = 857	Score = 368 bits (945), Expect = e-106	Identities = 209/729 (28%), Positives = 386/729 (52%), Gaps = 4/729 (0%)	AT5G52840_AT4G21310	No similarity!
	3	AT5G52850_AT3G49710	length 1 = 893	length 2 = 721	Score = 294 bits (752), Expect = 1e-83	Identities = 193/650 (29%), Positives = 326/650 (49%), Gaps = 27/650 (4%)	AT5G52840_AT3G49720	length 1 = 169	length 2 = 261	Score = 15.0 bits (27), Expect = 1.1	Identities = 6/19 (31%), Positives = 9/19 (46%)
	3	AT5G52850_AT3G12770	length 1 = 893	length 2 = 719	Score = 323 bits (827), Expect = 3e-92	Identities = 199/663 (30%), Positives = 349/663 (52%), Gaps = 31/663 (4%)	AT5G52840_AT3G12760	length 1 = 169	length 2 = 250	Score = 13.1 bits (22), Expect = 3.9	Identities = 5/13 (38%), Positives = 9/13 (68%)
	3	AT5G52850_AT5G47460	length 1 = 893	length 2 = 576	Score = 241 bits (615), Expect = 9e-68	Identities = 165/599 (27%), Positives = 291/599 (48%), Gaps = 47/599 (7%)	AT5G52840_AT5G47455	No similarity!
	3	AT5G52850_AT2G01740	length 1 = 893	length 2 = 559	Score = 97.4 bits (241), Expect = 2e-24	Identities = 122/553 (22%), Positives = 241/553 (43%), Gaps = 39/553 (7%)	AT5G52840_AT2G01735	length 1 = 169	length 2 = 359	Score = 13.5 bits (23), Expect = 4.0	Identities = 5/8 (62%), Positives = 6/8 (74%)
	3	AT2G27610_AT2G40720	length 1 = 868	length 2 = 860	Score = 414 bits (1064), Expect = e-119	Identities = 249/730 (34%), Positives = 397/730 (54%), Gaps = 17/730 (2%)	AT2G27600_AT2G40730	length 1 = 435	length 2 = 798	Score = 18.1 bits (35), Expect = 1.1	Identities = 7/17 (41%), Positives = 11/17 (64%)
	3	AT2G27610_AT4G21300	length 1 = 868	length 2 = 857	Score = 448 bits (1153), Expect = e-130	Identities = 247/721 (34%), Positives = 405/721 (55%), Gaps = 7/721 (0%)	AT2G27600_AT4G21310	No similarity!
	3	AT2G27610_AT3G49710	length 1 = 868	length 2 = 721	Score = 454 bits (1167), Expect = e-131	Identities = 255/699 (36%), Positives = 401/699 (56%), Gaps = 47/699 (6%)	AT2G27600_AT3G49720	length 1 = 435	length 2 = 261	Score = 13.5 bits (23), Expect = 8.3	Identities = 4/13 (30%), Positives = 8/13 (60%)
	3	AT2G27610_AT3G12770	length 1 = 868	length 2 = 719	Score = 462 bits (1190), Expect = e-134	Identities = 242/658 (36%), Positives = 395/658 (59%), Gaps = 8/658 (1%)	AT2G27600_AT3G12760	length 1 = 435	length 2 = 250	Score = 18.9 bits (37), Expect = 0.19	Identities = 5/16 (31%), Positives = 10/16 (62%)
	3	AT2G27610_AT5G47460	length 1 = 868	length 2 = 576	Score = 256 bits (655), Expect = 2e-72	Identities = 169/592 (28%), Positives = 296/592 (49%), Gaps = 43/592 (7%)	AT2G27600_AT5G47455	No similarity!
	3	AT2G27610_AT2G01740	length 1 = 868	length 2 = 559	Score = 102 bits (253), Expect = 8e-26	Identities = 111/538 (20%), Positives = 218/538 (39%), Gaps = 63/538 (11%)	AT2G27600_AT2G01735	length 1 = 435	length 2 = 359	Score = 16.5 bits (31), Expect = 1.4	Identities = 5/13 (38%), Positives = 8/13 (61%)
	3	AT2G40720_AT4G21300	length 1 = 860	length 2 = 857	Score = 439 bits (1128), Expect = e-127	Identities = 255/785 (32%), Positives = 414/785 (52%), Gaps = 11/785 (1%)	AT2G40730_AT4G21310	length 1 = 798	length 2 = 168	Score = 15.0 bits (27), Expect = 3.2	Identities = 5/21 (23%), Positives = 9/21 (42%)
	3	AT2G40720_AT3G49710	length 1 = 860	length 2 = 721	Score = 317 bits (811), Expect = 2e-90	Identities = 209/602 (34%), Positives = 304/602 (49%), Gaps = 45/602 (7%)	AT2G40730_AT3G49720	length 1 = 798	length 2 = 261	Score = 18.5 bits (36), Expect = 0.48	Identities = 5/13 (38%), Positives = 8/13 (61%)
	3	AT2G40720_AT3G12770	length 1 = 860	length 2 = 719	Score = 371 bits (952), Expect = e-107	Identities = 203/564 (35%), Positives = 321/564 (55%), Gaps = 5/564 (0%)	AT2G40730_AT3G12760	length 1 = 798	length 2 = 250	Score = 16.5 bits (31), Expect = 1.7	Identities = 9/36 (25%), Positives = 18/36 (50%), Gaps = 6/36 (16%)
	3	AT2G40720_AT5G47460	length 1 = 860	length 2 = 576	Score = 234 bits (598), Expect = 8e-66	Identities = 159/580 (27%), Positives = 273/580 (46%), Gaps = 50/580 (8%)	AT2G40730_AT5G47455	length 1 = 798	length 2 = 100	Score = 16.2 bits (30), Expect = 0.79	Identities = 7/16 (43%), Positives = 8/16 (49%)
	3	AT2G40720_AT2G01740	length 1 = 860	length 2 = 559	Score = 87.4 bits (215), Expect = 2e-21	Identities = 91/395 (23%), Positives = 174/395 (44%), Gaps = 25/395 (6%)	AT2G40730_AT2G01735	length 1 = 798	length 2 = 359	Score = 16.2 bits (30), Expect = 3.4	Identities = 7/19 (36%), Positives = 11/19 (57%)
	3	AT4G21300_AT3G49710	length 1 = 857	length 2 = 721	Score = 332 bits (852), Expect = 4e-95	Identities = 205/609 (33%), Positives = 323/609 (52%), Gaps = 40/609 (6%)	AT4G21310_AT3G49720	length 1 = 168	length 2 = 261	Score = 12.7 bits (21), Expect = 5.3	Identities = 4/18 (22%), Positives = 9/18 (49%)
	3	AT4G21300_AT3G12770	length 1 = 857	length 2 = 719	Score = 385 bits (989), Expect = e-111	Identities = 197/551 (35%), Positives = 325/551 (58%), Gaps = 4/551 (0%)	AT4G21310_AT3G12760	No similarity!
	3	AT4G21300_AT5G47460	length 1 = 857	length 2 = 576	Score = 257 bits (656), Expect = 2e-72	Identities = 162/585 (27%), Positives = 282/585 (47%), Gaps = 44/585 (7%)	AT4G21310_AT5G47455	No similarity!
	3	AT4G21300_AT2G01740	length 1 = 857	length 2 = 559	Score = 99.0 bits (245), Expect = 7e-25	Identities = 105/524 (20%), Positives = 212/524 (40%), Gaps = 60/524 (11%)	AT4G21310_AT2G01735	length 1 = 168	length 2 = 359	Score = 14.2 bits (25), Expect = 2.3	Identities = 10/21 (47%), Positives = 13/21 (61%), Gaps = 2/21 (9%)
	3	AT3G49710_AT3G12770	length 1 = 721	length 2 = 719	Score = 420 bits (1079), Expect = e-121	Identities = 251/702 (35%), Positives = 370/702 (51%), Gaps = 25/702 (3%)	AT3G49720_AT3G12760	No similarity!
	3	AT3G49710_AT5G47460	length 1 = 721	length 2 = 576	Score = 209 bits (532), Expect = 3e-58	Identities = 147/525 (28%), Positives = 258/525 (49%), Gaps = 54/525 (10%)	AT3G49720_AT5G47455	length 1 = 261	length 2 = 100	Score = 13.9 bits (24), Expect = 1.3	Identities = 9/26 (34%), Positives = 13/26 (49%), Gaps = 4/26 (15%)
	3	AT3G49710_AT2G01740	length 1 = 721	length 2 = 559	Score = 88.6 bits (218), Expect = 8e-22	Identities = 109/517 (21%), Positives = 217/517 (41%), Gaps = 59/517 (11%)	AT3G49720_AT2G01735	length 1 = 261	length 2 = 359	Score = 17.7 bits (34), Expect = 0.36	Identities = 14/45 (31%), Positives = 18/45 (39%), Gaps = 7/45 (15%)
	3	AT3G12770_AT5G47460	length 1 = 719	length 2 = 576	Score = 229 bits (583), Expect = 4e-64	Identities = 147/543 (27%), Positives = 267/543 (49%), Gaps = 47/543 (8%)	AT3G12760_AT5G47455	No similarity!
	3	AT3G12770_AT2G01740	length 1 = 719	length 2 = 559	Score = 112 bits (280), Expect = 5e-29	Identities = 110/494 (22%), Positives = 224/494 (45%), Gaps = 67/494 (13%)	AT3G12760_AT2G01735	length 1 = 250	length 2 = 359	Score = 15.4 bits (28), Expect = 1.7	Identities = 6/12 (50%), Positives = 6/12 (50%)
	3	AT5G47460_AT2G01740	length 1 = 576	length 2 = 559	Score = 108 bits (270), Expect = 6e-28	Identities = 124/522 (23%), Positives = 222/522 (41%), Gaps = 70/522 (13%)	AT5G47455_AT2G01735	No similarity!
	4	AT1G25320_AT3G50230	length 1 = 702	length 2 = 660	Score = 238 bits (606), Expect = 9e-67	Identities = 209/734 (28%), Positives = 329/734 (44%), Gaps = 134/734 (18%)	AT1G25330_AT3G50240	length 1 = 223	length 2 = 1051	Score = 17.7 bits (34), Expect = 0.82	Identities = 10/38 (26%), Positives = 22/38 (57%), Gaps = 5/38 (13%)
	4	AT1G25320_AT5G58300	length 1 = 702	length 2 = 654	Score = 268 bits (685), Expect = 6e-76	Identities = 217/699 (31%), Positives = 331/699 (47%), Gaps = 106/699 (15%)	AT1G25330_AT5G58310	length 1 = 223	length 2 = 263	Score = 19.6 bits (39), Expect = 0.059	Identities = 7/15 (46%), Positives = 8/15 (52%)
	4	AT1G25320_AT2G31880	length 1 = 702	length 2 = 641	Score = 194 bits (493), Expect = 1e-53	Identities = 178/600 (29%), Positives = 273/600 (44%), Gaps = 72/600 (12%)	AT1G25330_AT2G31890	length 1 = 223	length 2 = 671	Score = 16.5 bits (31), Expect = 1.2	Identities = 5/10 (50%), Positives = 7/10 (70%)
	4	AT1G25320_AT3G25560	length 1 = 702	length 2 = 635	Score = 205 bits (522), Expect = 5e-57	Identities = 167/564 (29%), Positives = 271/564 (47%), Gaps = 71/564 (12%)	AT1G25330_AT3G25550	length 1 = 223	length 2 = 179	Score = 13.9 bits (24), Expect = 2.2	Identities = 5/20 (25%), Positives = 11/20 (55%)
	4	AT1G25320_AT1G34210	length 1 = 702	length 2 = 628	Score = 234 bits (598), Expect = 7e-66	Identities = 206/699 (29%), Positives = 307/699 (43%), Gaps = 142/699 (20%)	AT1G25330_AT1G34220	length 1 = 223	length 2 = 649	Score = 19.6 bits (39), Expect = 0.14	Identities = 9/38 (23%), Positives = 17/38 (44%)
	4	AT1G25320_AT5G53320	length 1 = 702	length 2 = 601	Score = 236 bits (601), Expect = 3e-66	Identities = 180/568 (31%), Positives = 283/568 (49%), Gaps = 87/568 (15%)	AT1G25330_AT5G53310	No similarity!
	4	AT3G50230_AT5G58300	length 1 = 660	length 2 = 654	Score = 289 bits (740), Expect = 2e-82	Identities = 214/644 (33%), Positives = 340/644 (52%), Gaps = 71/644 (11%)	AT3G50240_AT5G58310	length 1 = 1051	length 2 = 263	Score = 17.3 bits (33), Expect = 1.4	Identities = 7/16 (43%), Positives = 7/16 (43%)
	4	AT3G50230_AT2G31880	length 1 = 660	length 2 = 641	Score = 151 bits (382), Expect = 8e-41	Identities = 169/643 (26%), Positives = 263/643 (40%), Gaps = 128/643 (19%)	AT3G50240_AT2G31890	length 1 = 1051	length 2 = 671	Score = 22.7 bits (47), Expect = 0.092	Identities = 16/58 (27%), Positives = 32/58 (54%), Gaps = 7/58 (12%)
	4	AT3G50230_AT3G25560	length 1 = 660	length 2 = 635	Score = 169 bits (427), Expect = 5e-46	Identities = 168/633 (26%), Positives = 276/633 (43%), Gaps = 116/633 (18%)	AT3G50240_AT3G25550	length 1 = 1051	length 2 = 179	Score = 17.3 bits (33), Expect = 0.92	Identities = 16/50 (32%), Positives = 23/50 (46%), Gaps = 10/50 (20%)
	4	AT3G50230_AT1G34210	length 1 = 660	length 2 = 628	Score = 184 bits (468), Expect = 8e-51	Identities = 163/603 (27%), Positives = 260/603 (43%), Gaps = 105/603 (17%)	AT3G50240_AT1G34220	length 1 = 1051	length 2 = 649	Score = 17.7 bits (34), Expect = 2.9	Identities = 19/72 (26%), Positives = 34/72 (46%), Gaps = 8/72 (11%)
	4	AT3G50230_AT5G53320	length 1 = 660	length 2 = 601	Score = 238 bits (608), Expect = 5e-67	Identities = 194/628 (30%), Positives = 293/628 (45%), Gaps = 93/628 (14%)	AT3G50240_AT5G53310	length 1 = 1051	length 2 = 210	Score = 17.3 bits (33), Expect = 1.1	Identities = 7/11 (63%), Positives = 8/11 (72%)
	4	AT5G58300_AT2G31880	length 1 = 654	length 2 = 641	Score = 138 bits (348), Expect = 7e-37	Identities = 137/547 (25%), Positives = 226/547 (41%), Gaps = 57/547 (10%)	AT5G58310_AT2G31890	length 1 = 263	length 2 = 671	Score = 19.6 bits (39), Expect = 0.17	Identities = 7/18 (38%), Positives = 11/18 (60%)
	4	AT5G58300_AT3G25560	length 1 = 654	length 2 = 635	Score = 180 bits (456), Expect = 2e-49	Identities = 160/624 (25%), Positives = 277/624 (43%), Gaps = 84/624 (13%)	AT5G58310_AT3G25550	length 1 = 263	length 2 = 179	Score = 13.9 bits (24), Expect = 2.6	Identities = 4/11 (36%), Positives = 9/11 (81%)
	4	AT5G58300_AT1G34210	length 1 = 654	length 2 = 628	Score = 212 bits (540), Expect = 4e-59	Identities = 178/631 (28%), Positives = 285/631 (44%), Gaps = 80/631 (12%)	AT5G58310_AT1G34220	length 1 = 263	length 2 = 649	Score = 18.1 bits (35), Expect = 0.49	Identities = 12/52 (23%), Positives = 23/52 (44%)
	4	AT5G58300_AT5G53320	length 1 = 654	length 2 = 601	Score = 403 bits (1036), Expect = e-116	Identities = 241/609 (39%), Positives = 324/609 (52%), Gaps = 45/609 (7%)	AT5G58310_AT5G53310	length 1 = 263	length 2 = 210	Score = 13.9 bits (24), Expect = 3.0	Identities = 5/18 (27%), Positives = 9/18 (49%)
	4	AT2G31880_AT3G25560	length 1 = 641	length 2 = 635	Score = 191 bits (485), Expect = 9e-53	Identities = 164/561 (29%), Positives = 252/561 (44%), Gaps = 75/561 (13%)	AT2G31890_AT3G25550	length 1 = 671	length 2 = 179	Score = 21.6 bits (44), Expect = 0.031	Identities = 8/16 (50%), Positives = 12/16 (75%)
	4	AT2G31880_AT1G34210	length 1 = 641	length 2 = 628	Score = 183 bits (464), Expect = 2e-50	Identities = 101/293 (34%), Positives = 164/293 (55%), Gaps = 17/293 (5%)	AT2G31890_AT1G34220	length 1 = 671	length 2 = 649	Score = 21.2 bits (43), Expect = 0.16	Identities = 15/42 (35%), Positives = 20/42 (46%), Gaps = 7/42 (16%)
	4	AT2G31880_AT5G53320	length 1 = 641	length 2 = 601	Score = 147 bits (370), Expect = 2e-39	Identities = 133/570 (23%), Positives = 240/570 (41%), Gaps = 115/570 (20%)	AT2G31890_AT5G53310	length 1 = 671	length 2 = 210	Score = 18.1 bits (35), Expect = 0.41	Identities = 11/25 (44%), Positives = 14/25 (56%), Gaps = 5/25 (20%)
	4	AT3G25560_AT1G34210	length 1 = 635	length 2 = 628	Score = 560 bits (1443), Expect = e-164	Identities = 310/606 (51%), Positives = 397/606 (65%), Gaps = 17/606 (2%)	AT3G25550_AT1G34220	length 1 = 179	length 2 = 649	Score = 16.9 bits (32), Expect = 0.68	Identities = 9/27 (33%), Positives = 13/27 (47%)
	4	AT3G25560_AT5G53320	length 1 = 635	length 2 = 601	Score = 197 bits (500), Expect = 1e-54	Identities = 161/558 (28%), Positives = 255/558 (44%), Gaps = 61/558 (10%)	AT3G25550_AT5G53310	No similarity!
	4	AT1G34210_AT5G53320	length 1 = 628	length 2 = 601	Score = 177 bits (450), Expect = 9e-49	Identities = 153/571 (26%), Positives = 244/571 (41%), Gaps = 89/571 (15%)	AT1G34220_AT5G53310	length 1 = 649	length 2 = 210	Score = 18.1 bits (35), Expect = 0.40	Identities = 6/22 (27%), Positives = 12/22 (54%)
	5	AT1G54790_AT3G05180	length 1 = 382	length 2 = 379	Score = 442 bits (1138), Expect = e-129	Identities = 214/367 (58%), Positives = 275/367 (74%), Gaps = 4/367 (1%)	AT1G54780_AT3G05170	length 1 = 285	length 2 = 316	Score = 16.2 bits (30), Expect = 1.0	Identities = 9/31 (29%), Positives = 12/31 (38%)
	5	AT1G54790_AT1G71250	length 1 = 382	length 2 = 374	Score = 92.4 bits (228), Expect = 2e-23	Identities = 88/350 (25%), Positives = 150/350 (42%), Gaps = 40/350 (11%)	AT1G54780_AT1G71260	length 1 = 285	length 2 = 238	Score = 13.1 bits (22), Expect = 6.4	Identities = 14/59 (23%), Positives = 22/59 (36%)
	5	AT1G54790_AT1G67830	length 1 = 382	length 2 = 372	Score = 280 bits (716), Expect = 5e-80	Identities = 153/358 (42%), Positives = 218/358 (60%), Gaps = 11/358 (3%)	AT1G54780_AT1G67820	length 1 = 285	length 2 = 445	Score = 15.0 bits (27), Expect = 3.2	Identities = 6/13 (46%), Positives = 7/13 (53%)
	5	AT1G54790_AT1G09390	length 1 = 382	length 2 = 370	Score = 316 bits (810), Expect = 6e-91	Identities = 166/342 (48%), Positives = 225/342 (65%), Gaps = 18/342 (5%)	AT1G54780_AT1G09400	length 1 = 285	length 2 = 324	Score = 14.2 bits (25), Expect = 4.0	Identities = 8/18 (44%), Positives = 9/18 (49%)
	5	AT1G54790_AT1G29670	length 1 = 382	length 2 = 363	Score = 109 bits (272), Expect = 1e-28	Identities = 93/382 (24%), Positives = 154/382 (39%), Gaps = 41/382 (10%)	AT1G54780_AT1G29680	length 1 = 285	length 2 = 237	Score = 17.3 bits (33), Expect = 0.34	Identities = 6/9 (66%), Positives = 6/9 (66%)
	5	AT1G54790_AT2G19060	length 1 = 382	length 2 = 349	Score = 90.5 bits (223), Expect = 6e-23	Identities = 88/353 (24%), Positives = 148/353 (40%), Gaps = 54/353 (15%)	AT1G54780_AT2G19070	length 1 = 285	length 2 = 451	Score = 16.5 bits (31), Expect = 1.1	Identities = 6/14 (42%), Positives = 10/14 (70%)
	5	AT3G05180_AT1G71250	length 1 = 379	length 2 = 374	Score = 99.0 bits (245), Expect = 2e-25	Identities = 95/353 (26%), Positives = 145/353 (40%), Gaps = 46/353 (13%)	AT3G05170_AT1G71260	length 1 = 316	length 2 = 238	Score = 14.2 bits (25), Expect = 3.2	Identities = 12/33 (36%), Positives = 16/33 (48%), Gaps = 3/33 (9%)
	5	AT3G05180_AT1G67830	length 1 = 379	length 2 = 372	Score = 266 bits (681), Expect = 5e-76	Identities = 145/341 (42%), Positives = 199/341 (57%), Gaps = 10/341 (2%)	AT3G05170_AT1G67820	length 1 = 316	length 2 = 445	Score = 16.9 bits (32), Expect = 0.95	Identities = 6/18 (33%), Positives = 9/18 (49%)
	5	AT3G05180_AT1G09390	length 1 = 379	length 2 = 370	Score = 273 bits (699), Expect = 4e-78	Identities = 143/338 (42%), Positives = 205/338 (60%), Gaps = 16/338 (4%)	AT3G05170_AT1G09400	length 1 = 316	length 2 = 324	Score = 15.0 bits (27), Expect = 2.6	Identities = 5/10 (50%), Positives = 6/10 (60%)
	5	AT3G05180_AT1G29670	length 1 = 379	length 2 = 363	Score = 117 bits (292), Expect = 7e-31	Identities = 95/335 (28%), Positives = 153/335 (45%), Gaps = 32/335 (9%)	AT3G05170_AT1G29680	length 1 = 316	length 2 = 237	Score = 14.6 bits (26), Expect = 2.4	Identities = 12/42 (28%), Positives = 16/42 (37%), Gaps = 11/42 (26%)
	5	AT3G05180_AT2G19060	length 1 = 379	length 2 = 349	Score = 96.3 bits (238), Expect = 1e-24	Identities = 96/358 (26%), Positives = 152/358 (41%), Gaps = 52/358 (14%)	AT3G05170_AT2G19070	No similarity!
	5	AT1G71250_AT1G67830	length 1 = 374	length 2 = 372	Score = 92.8 bits (229), Expect = 1e-23	Identities = 93/355 (26%), Positives = 141/355 (39%), Gaps = 50/355 (14%)	AT1G71260_AT1G67820	length 1 = 238	length 2 = 445	Score = 13.9 bits (24), Expect = 5.9	Identities = 8/33 (24%), Positives = 11/33 (33%)
	5	AT1G71250_AT1G09390	length 1 = 374	length 2 = 370	Score = 101 bits (252), Expect = 3e-26	Identities = 97/366 (26%), Positives = 158/366 (42%), Gaps = 38/366 (10%)	AT1G71260_AT1G09400	length 1 = 238	length 2 = 324	Score = 13.9 bits (24), Expect = 4.3	Identities = 9/30 (30%), Positives = 13/30 (43%)
	5	AT1G71250_AT1G29670	length 1 = 374	length 2 = 363	Score = 326 bits (835), Expect = 7e-94	Identities = 177/361 (49%), Positives = 230/361 (63%), Gaps = 12/361 (3%)	AT1G71260_AT1G29680	length 1 = 238	length 2 = 237	Score = 13.1 bits (22), Expect = 5.3	Identities = 4/9 (44%), Positives = 4/9 (44%)
	5	AT1G71250_AT2G19060	length 1 = 374	length 2 = 349	Score = 206 bits (524), Expect = 8e-58	Identities = 128/347 (36%), Positives = 185/347 (52%), Gaps = 25/347 (7%)	AT1G71260_AT2G19070	length 1 = 238	length 2 = 451	Score = 17.3 bits (33), Expect = 0.54	Identities = 12/42 (28%), Positives = 18/42 (42%), Gaps = 2/42 (4%)
	5	AT1G67830_AT1G09390	length 1 = 372	length 2 = 370	Score = 271 bits (694), Expect = 2e-77	Identities = 145/336 (43%), Positives = 201/336 (59%), Gaps = 22/336 (6%)	AT1G67820_AT1G09400	length 1 = 445	length 2 = 324	Score = 13.9 bits (24), Expect = 8.2	Identities = 5/19 (26%), Positives = 8/19 (41%)
	5	AT1G67830_AT1G29670	length 1 = 372	length 2 = 363	Score = 116 bits (291), Expect = 8e-31	Identities = 96/343 (27%), Positives = 144/343 (40%), Gaps = 40/343 (11%)	AT1G67820_AT1G29680	length 1 = 445	length 2 = 237	Score = 13.9 bits (24), Expect = 5.9	Identities = 5/8 (62%), Positives = 6/8 (74%)
	5	AT1G67830_AT2G19060	length 1 = 372	length 2 = 349	Score = 97.4 bits (241), Expect = 5e-25	Identities = 97/350 (27%), Positives = 144/350 (40%), Gaps = 54/350 (15%)	AT1G67820_AT2G19070	length 1 = 445	length 2 = 451	Score = 16.5 bits (31), Expect = 1.8	Identities = 6/17 (35%), Positives = 10/17 (58%)
	5	AT1G09390_AT1G29670	length 1 = 370	length 2 = 363	Score = 117 bits (292), Expect = 6e-31	Identities = 88/340 (25%), Positives = 150/340 (43%), Gaps = 28/340 (8%)	AT1G09400_AT1G29680	length 1 = 324	length 2 = 237	Score = 15.0 bits (27), Expect = 1.9	Identities = 4/7 (57%), Positives = 6/7 (85%)
	5	AT1G09390_AT2G19060	length 1 = 370	length 2 = 349	Score = 86.7 bits (213), Expect = 9e-22	Identities = 88/335 (26%), Positives = 134/335 (39%), Gaps = 50/335 (14%)	AT1G09400_AT2G19070	length 1 = 324	length 2 = 451	Score = 19.6 bits (39), Expect = 0.15	Identities = 10/34 (29%), Positives = 12/34 (34%)
	5	AT1G29670_AT2G19060	length 1 = 363	length 2 = 349	Score = 260 bits (665), Expect = 3e-74	Identities = 139/340 (40%), Positives = 203/340 (58%), Gaps = 22/340 (6%)	AT1G29680_AT2G19070	length 1 = 237	length 2 = 451	Score = 15.8 bits (29), Expect = 1.6	Identities = 5/7 (71%), Positives = 7/7 (99%)
	6	AT1G73640_AT4G39990	length 1 = 233	length 2 = 224	Score = 213 bits (543), Expect = 2e-60	Identities = 105/180 (58%), Positives = 137/180 (75%), Gaps = 1/180 (0%)	AT1G73650_AT4G40000	length 1 = 290	length 2 = 783	Score = 20.4 bits (41), Expect = 0.13	Identities = 8/13 (61%), Positives = 8/13 (61%)
	6	AT1G73640_AT3G07410	length 1 = 233	length 2 = 217	Score = 207 bits (526), Expect = 2e-58	Identities = 107/184 (58%), Positives = 136/184 (73%), Gaps = 2/184 (1%)	AT1G73650_AT3G07400	length 1 = 290	length 2 = 1003	Score = 18.9 bits (37), Expect = 0.48	Identities = 9/26 (34%), Positives = 12/26 (45%), Gaps = 1/26 (3%)
	6	AT1G73640_AT3G15060	length 1 = 233	length 2 = 217	Score = 223 bits (567), Expect = 3e-63	Identities = 105/181 (58%), Positives = 142/181 (78%)	AT1G73650_AT3G15070	length 1 = 290	length 2 = 486	Score = 15.0 bits (27), Expect = 3.6	Identities = 5/15 (33%), Positives = 8/15 (53%)
	6	AT1G73640_AT1G43890	length 1 = 233	length 2 = 212	Score = 160 bits (406), Expect = 1e-44	Identities = 97/233 (41%), Positives = 130/233 (55%), Gaps = 25/233 (10%)	AT1G73650_AT1G43895	length 1 = 290	length 2 = 146	Score = 16.5 bits (31), Expect = 0.35	Identities = 10/44 (22%), Positives = 21/44 (47%), Gaps = 8/44 (18%)
	6	AT1G73640_AT4G35860	length 1 = 233	length 2 = 211	Score = 173 bits (438), Expect = 3e-48	Identities = 96/200 (48%), Positives = 125/200 (62%), Gaps = 6/200 (3%)	AT1G73650_AT4G35850	No similarity!
	6	AT1G73640_AT4G17530	length 1 = 233	length 2 = 202	Score = 165 bits (417), Expect = 7e-46	Identities = 89/179 (49%), Positives = 112/179 (61%)	AT1G73650_AT4G17520	No similarity!
	6	AT4G39990_AT3G07410	length 1 = 224	length 2 = 217	Score = 234 bits (597), Expect = 9e-67	Identities = 119/212 (56%), Positives = 156/212 (73%), Gaps = 9/212 (4%)	AT4G40000_AT3G07400	length 1 = 783	length 2 = 1003	Score = 23.1 bits (48), Expect = 0.079	Identities = 32/140 (22%), Positives = 57/140 (39%), Gaps = 18/140 (12%)
	6	AT4G39990_AT3G15060	length 1 = 224	length 2 = 217	Score = 243 bits (621), Expect = 2e-69	Identities = 121/209 (57%), Positives = 156/209 (73%), Gaps = 2/209 (0%)	AT4G40000_AT3G15070	length 1 = 783	length 2 = 486	Score = 19.6 bits (39), Expect = 0.41	Identities = 10/26 (38%), Positives = 12/26 (45%), Gaps = 3/26 (11%)
	6	AT4G39990_AT1G43890	length 1 = 224	length 2 = 212	Score = 160 bits (404), Expect = 2e-44	Identities = 90/211 (42%), Positives = 130/211 (60%), Gaps = 11/211 (5%)	AT4G40000_AT1G43895	No similarity!
	6	AT4G39990_AT4G35860	length 1 = 224	length 2 = 211	Score = 179 bits (454), Expect = 4e-50	Identities = 91/204 (44%), Positives = 128/204 (62%), Gaps = 8/204 (3%)	AT4G40000_AT4G35850	length 1 = 783	length 2 = 444	Score = 15.4 bits (28), Expect = 7.1	Identities = 7/17 (41%), Positives = 11/17 (64%)
	6	AT4G39990_AT4G17530	length 1 = 224	length 2 = 202	Score = 177 bits (449), Expect = 1e-49	Identities = 99/211 (46%), Positives = 137/211 (64%), Gaps = 16/211 (7%)	AT4G40000_AT4G17520	length 1 = 783	length 2 = 360	Score = 16.2 bits (30), Expect = 3.3	Identities = 7/22 (31%), Positives = 11/22 (49%)
	6	AT3G07410_AT3G15060	length 1 = 217	length 2 = 217	Score = 209 bits (533), Expect = 2e-59	Identities = 110/211 (52%), Positives = 142/211 (67%), Gaps = 1/211 (0%)	AT3G07400_AT3G15070	length 1 = 1003	length 2 = 486	Score = 15.8 bits (29), Expect = 7.6	Identities = 8/32 (25%), Positives = 13/32 (40%), Gaps = 1/32 (3%)
	6	AT3G07410_AT1G43890	length 1 = 217	length 2 = 212	Score = 140 bits (352), Expect = 2e-38	Identities = 89/220 (40%), Positives = 130/220 (58%), Gaps = 13/220 (5%)	AT3G07400_AT1G43895	length 1 = 1003	length 2 = 146	Score = 13.9 bits (24), Expect = 7.6	Identities = 3/8 (37%), Positives = 6/8 (74%)
	6	AT3G07410_AT4G35860	length 1 = 217	length 2 = 211	Score = 157 bits (396), Expect = 2e-43	Identities = 78/168 (46%), Positives = 107/168 (63%)	AT3G07400_AT4G35850	length 1 = 1003	length 2 = 444	Score = 20.8 bits (42), Expect = 0.22	Identities = 21/89 (23%), Positives = 39/89 (43%), Gaps = 6/89 (6%)
	6	AT3G07410_AT4G17530	length 1 = 217	length 2 = 202	Score = 162 bits (410), Expect = 4e-45	Identities = 79/157 (50%), Positives = 110/157 (69%)	AT3G07400_AT4G17520	length 1 = 1003	length 2 = 360	Score = 18.1 bits (35), Expect = 1.1	Identities = 6/19 (31%), Positives = 12/19 (62%)
	6	AT3G15060_AT1G43890	length 1 = 217	length 2 = 212	Score = 152 bits (385), Expect = 3e-42	Identities = 85/184 (46%), Positives = 116/184 (62%), Gaps = 3/184 (1%)	AT3G15070_AT1G43895	length 1 = 486	length 2 = 146	Score = 16.2 bits (30), Expect = 0.76	Identities = 7/24 (29%), Positives = 14/24 (58%)
	6	AT3G15060_AT4G35860	length 1 = 217	length 2 = 211	Score = 184 bits (468), Expect = 8e-52	Identities = 95/208 (45%), Positives = 129/208 (61%), Gaps = 2/208 (0%)	AT3G15070_AT4G35850	length 1 = 486	length 2 = 444	Score = 16.5 bits (31), Expect = 1.9	Identities = 11/38 (28%), Positives = 17/38 (43%), Gaps = 10/38 (26%)
	6	AT3G15060_AT4G17530	length 1 = 217	length 2 = 202	Score = 175 bits (444), Expect = 5e-49	Identities = 96/209 (45%), Positives = 129/209 (60%), Gaps = 10/209 (4%)	AT3G15070_AT4G17520	length 1 = 486	length 2 = 360	Score = 20.0 bits (40), Expect = 0.14	Identities = 8/33 (24%), Positives = 16/33 (48%)
	6	AT1G43890_AT4G35860	length 1 = 212	length 2 = 211	Score = 162 bits (411), Expect = 3e-45	Identities = 84/169 (49%), Positives = 116/169 (67%), Gaps = 3/169 (1%)	AT1G43895_AT4G35850	length 1 = 146	length 2 = 444	Score = 19.2 bits (38), Expect = 0.073	Identities = 8/23 (34%), Positives = 12/23 (51%)
	6	AT1G43890_AT4G17530	length 1 = 212	length 2 = 202	Score = 163 bits (412), Expect = 2e-45	Identities = 92/185 (49%), Positives = 118/185 (63%), Gaps = 6/185 (3%)	AT1G43895_AT4G17520	No similarity!
	6	AT4G35860_AT4G17530	length 1 = 211	length 2 = 202	Score = 187 bits (474), Expect = 2e-52	Identities = 98/208 (47%), Positives = 133/208 (63%), Gaps = 12/208 (5%)	AT4G35850_AT4G17520	length 1 = 444	length 2 = 360	Score = 18.1 bits (35), Expect = 0.49	Identities = 7/25 (28%), Positives = 13/25 (52%)
	7	AT5G13400_AT5G62680	length 1 = 624	length 2 = 616	Score = 289 bits (740), Expect = 2e-82	Identities = 186/595 (31%), Positives = 292/595 (48%), Gaps = 20/595 (3%)	AT5G13390_AT5G62670	length 1 = 1123	length 2 = 956	Score = 18.9 bits (37), Expect = 2.1	Identities = 7/11 (63%), Positives = 10/11 (90%)
	7	AT5G13400_AT3G47960	length 1 = 624	length 2 = 606	Score = 277 bits (708), Expect = 1e-78	Identities = 176/562 (31%), Positives = 275/562 (48%), Gaps = 22/562 (3%)	AT5G13390_AT3G47950	length 1 = 1123	length 2 = 960	Score = 19.2 bits (38), Expect = 1.6	Identities = 19/77 (24%), Positives = 32/77 (40%), Gaps = 11/77 (14%)
	7	AT5G13400_AT3G16180	length 1 = 624	length 2 = 591	Score = 264 bits (674), Expect = 9e-75	Identities = 172/573 (30%), Positives = 281/573 (49%), Gaps = 22/573 (3%)	AT5G13390_AT3G16175	length 1 = 1123	length 2 = 157	Score = 18.5 bits (36), Expect = 0.38	Identities = 6/20 (30%), Positives = 10/20 (50%)
	7	AT5G13400_AT1G18880	length 1 = 624	length 2 = 587	Score = 271 bits (693), Expect = 6e-77	Identities = 172/570 (30%), Positives = 280/570 (48%), Gaps = 25/570 (4%)	AT5G13390_AT1G18890	No similarity!
	7	AT5G13400_AT3G01350	length 1 = 624	length 2 = 563	Score = 191 bits (484), Expect = 1e-52	Identities = 146/575 (25%), Positives = 258/575 (44%), Gaps = 71/575 (12%)	AT5G13390_AT3G01360	length 1 = 1123	length 2 = 319	Score = 17.3 bits (33), Expect = 1.9	Identities = 7/22 (31%), Positives = 12/22 (53%)
	7	AT5G62680_AT3G47960	length 1 = 616	length 2 = 606	Score = 892 bits (2305), Expect = 0.0	Identities = 453/618 (73%), Positives = 501/618 (80%), Gaps = 18/618 (2%)	AT5G62670_AT3G47950	length 1 = 956	length 2 = 960	Score = 1592 bits (4123), Expect = 0.0	Identities = 809/954 (84%), Positives = 842/954 (87%)
	7	AT5G62680_AT3G16180	length 1 = 616	length 2 = 591	Score = 326 bits (836), Expect = 2e-93	Identities = 190/564 (33%), Positives = 306/564 (53%), Gaps = 16/564 (2%)	AT5G62670_AT3G16175	No similarity!
	7	AT5G62680_AT1G18880	length 1 = 616	length 2 = 587	Score = 713 bits (1841), Expect = 0.0	Identities = 345/566 (60%), Positives = 423/566 (73%), Gaps = 4/566 (0%)	AT5G62670_AT1G18890	length 1 = 956	length 2 = 545	Score = 19.2 bits (38), Expect = 0.74	Identities = 13/38 (34%), Positives = 17/38 (44%), Gaps = 6/38 (15%)
	7	AT5G62680_AT3G01350	length 1 = 616	length 2 = 563	Score = 171 bits (433), Expect = 8e-47	Identities = 132/562 (23%), Positives = 247/562 (43%), Gaps = 55/562 (9%)	AT5G62670_AT3G01360	length 1 = 956	length 2 = 319	Score = 15.0 bits (27), Expect = 7.9	Identities = 5/7 (71%), Positives = 7/7 (99%)
	7	AT3G47960_AT3G16180	length 1 = 606	length 2 = 591	Score = 310 bits (795), Expect = 8e-89	Identities = 191/574 (33%), Positives = 302/574 (52%), Gaps = 30/574 (5%)	AT3G47950_AT3G16175	No similarity!
	7	AT3G47960_AT1G18880	length 1 = 606	length 2 = 587	Score = 691 bits (1782), Expect = 0.0	Identities = 330/557 (59%), Positives = 416/557 (74%), Gaps = 4/557 (0%)	AT3G47950_AT1G18890	length 1 = 960	length 2 = 545	Score = 21.9 bits (45), Expect = 0.12	Identities = 13/38 (34%), Positives = 19/38 (49%), Gaps = 1/38 (2%)
	7	AT3G47960_AT3G01350	length 1 = 606	length 2 = 563	Score = 174 bits (442), Expect = 7e-48	Identities = 127/545 (23%), Positives = 245/545 (44%), Gaps = 35/545 (6%)	AT3G47950_AT3G01360	length 1 = 960	length 2 = 319	Score = 16.2 bits (30), Expect = 3.6	Identities = 11/54 (20%), Positives = 25/54 (45%)
	7	AT3G16180_AT1G18880	length 1 = 591	length 2 = 587	Score = 383 bits (984), Expect = e-110	Identities = 206/546 (37%), Positives = 334/546 (60%), Gaps = 10/546 (1%)	AT3G16175_AT1G18890	length 1 = 157	length 2 = 545	Score = 17.7 bits (34), Expect = 0.29	Identities = 9/24 (37%), Positives = 15/24 (62%), Gaps = 1/24 (4%)
	7	AT3G16180_AT3G01350	length 1 = 591	length 2 = 563	Score = 228 bits (581), Expect = 5e-64	Identities = 161/583 (27%), Positives = 286/583 (48%), Gaps = 65/583 (11%)	AT3G16175_AT3G01360	length 1 = 157	length 2 = 319	Score = 11.9 bits (19), Expect = 9.5	Identities = 4/7 (57%), Positives = 6/7 (85%)
	7	AT1G18880_AT3G01350	length 1 = 587	length 2 = 563	Score = 209 bits (532), Expect = 2e-58	Identities = 144/556 (25%), Positives = 266/556 (46%), Gaps = 57/556 (10%)	AT1G18890_AT3G01360	No similarity!
	8	AT2G33530_AT4G30610	length 1 = 465	length 2 = 465	Score = 345 bits (886), Expect = 1e-99	Identities = 187/447 (41%), Positives = 251/447 (55%), Gaps = 25/447 (5%)	AT2G33520_AT4G30620	No similarity!
	8	AT2G33530_AT5G09640	length 1 = 465	length 2 = 465	Score = 167 bits (424), Expect = 5e-46	Identities = 126/449 (28%), Positives = 203/449 (45%), Gaps = 31/449 (6%)	AT2G33520_AT5G09650	No similarity!
	8	AT2G33530_AT1G28110	length 1 = 465	length 2 = 461	Score = 743 bits (1918), Expect = 0.0	Identities = 358/440 (81%), Positives = 392/440 (88%), Gaps = 2/440 (0%)	AT2G33520_AT1G28100	No similarity!
	8	AT2G33530_AT3G07990	length 1 = 465	length 2 = 459	Score = 321 bits (822), Expect = 4e-92	Identities = 186/439 (42%), Positives = 251/439 (56%), Gaps = 21/439 (4%)	AT2G33520_AT3G08000	No similarity!
	8	AT4G30610_AT5G09640	length 1 = 465	length 2 = 465	Score = 197 bits (500), Expect = 8e-55	Identities = 140/453 (30%), Positives = 224/453 (48%), Gaps = 38/453 (8%)	AT4G30620_AT5G09650	No similarity!
	8	AT4G30610_AT1G28110	length 1 = 465	length 2 = 461	Score = 347 bits (890), Expect = e-100	Identities = 182/447 (40%), Positives = 259/447 (57%), Gaps = 27/447 (6%)	AT4G30620_AT1G28100	length 1 = 180	length 2 = 282	Score = 17.3 bits (33), Expect = 0.25	Identities = 6/20 (30%), Positives = 12/20 (60%)
	8	AT4G30610_AT3G07990	length 1 = 465	length 2 = 459	Score = 521 bits (1343), Expect = e-152	Identities = 260/461 (56%), Positives = 322/461 (69%), Gaps = 16/461 (3%)	AT4G30620_AT3G08000	No similarity!
	8	AT5G09640_AT1G28110	length 1 = 465	length 2 = 461	Score = 181 bits (459), Expect = 5e-50	Identities = 128/453 (28%), Positives = 217/453 (47%), Gaps = 41/453 (9%)	AT5G09650_AT1G28100	No similarity!
	8	AT5G09640_AT3G07990	length 1 = 465	length 2 = 459	Score = 173 bits (439), Expect = 9e-48	Identities = 124/447 (27%), Positives = 215/447 (47%), Gaps = 32/447 (7%)	AT5G09650_AT3G08000	length 1 = 300	length 2 = 143	Score = 15.4 bits (28), Expect = 0.78	Identities = 10/53 (18%), Positives = 24/53 (44%)
	8	AT1G28110_AT3G07990	length 1 = 461	length 2 = 459	Score = 318 bits (815), Expect = 2e-91	Identities = 182/438 (41%), Positives = 257/438 (58%), Gaps = 21/438 (4%)	AT1G28100_AT3G08000	length 1 = 282	length 2 = 143	Score = 19.6 bits (39), Expect = 0.039	Identities = 9/18 (50%), Positives = 10/18 (55%)
	9	AT5G48970_AT3G54110	length 1 = 339	length 2 = 306	Score = 91.7 bits (226), Expect = 2e-23	Identities = 77/320 (24%), Positives = 135/320 (42%), Gaps = 40/320 (12%)	AT5G48965_AT3G54120	Promoter sequence is not avaiable!
	9	AT5G48970_AT5G58970	length 1 = 339	length 2 = 305	Score = 101 bits (251), Expect = 3e-26	Identities = 80/298 (26%), Positives = 125/298 (41%), Gaps = 40/298 (13%)	AT5G48965_AT5G58960	Promoter sequence is not avaiable!
	9	AT5G48970_AT5G19760	length 1 = 339	length 2 = 298	Score = 59.3 bits (142), Expect = 1e-13	Identities = 48/201 (23%), Positives = 83/201 (40%), Gaps = 24/201 (11%)	AT5G48965_AT5G19750	Promoter sequence is not avaiable!
	9	AT5G48970_AT1G79900	length 1 = 339	length 2 = 296	Score = 70.9 bits (172), Expect = 4e-17	Identities = 77/305 (25%), Positives = 129/305 (42%), Gaps = 54/305 (17%)	AT5G48965_AT1G79890	Promoter sequence is not avaiable!
	9	AT3G54110_AT5G58970	length 1 = 306	length 2 = 305	Score = 442 bits (1136), Expect = e-129	Identities = 213/295 (72%), Positives = 255/295 (86%), Gaps = 3/295 (1%)	AT3G54120_AT5G58960	No similarity!
	9	AT3G54110_AT5G19760	length 1 = 306	length 2 = 298	Score = 142 bits (359), Expect = 7e-39	Identities = 95/291 (32%), Positives = 146/291 (49%), Gaps = 23/291 (7%)	AT3G54120_AT5G19750	length 1 = 203	length 2 = 288	Score = 15.0 bits (27), Expect = 1.4	Identities = 4/16 (25%), Positives = 10/16 (62%)
	9	AT3G54110_AT1G79900	length 1 = 306	length 2 = 296	Score = 89.0 bits (219), Expect = 1e-22	Identities = 75/291 (25%), Positives = 129/291 (43%), Gaps = 35/291 (12%)	AT3G54120_AT1G79890	length 1 = 203	length 2 = 882	Score = 14.2 bits (25), Expect = 6.7	Identities = 4/12 (33%), Positives = 8/12 (66%)
	9	AT5G58970_AT5G19760	length 1 = 305	length 2 = 298	Score = 117 bits (294), Expect = 3e-31	Identities = 83/292 (28%), Positives = 126/292 (42%), Gaps = 23/292 (7%)	AT5G58960_AT5G19750	length 1 = 559	length 2 = 288	Score = 14.6 bits (26), Expect = 5.4	Identities = 6/10 (60%), Positives = 8/10 (80%), Gaps = 1/10 (10%)
	9	AT5G58970_AT1G79900	length 1 = 305	length 2 = 296	Score = 63.2 bits (152), Expect = 7e-15	Identities = 52/174 (29%), Positives = 71/174 (39%), Gaps = 19/174 (10%)	AT5G58960_AT1G79890	length 1 = 559	length 2 = 882	Score = 15.8 bits (29), Expect = 7.8	Identities = 7/20 (35%), Positives = 9/20 (45%)
	9	AT5G19760_AT1G79900	length 1 = 298	length 2 = 296	Score = 76.6 bits (187), Expect = 6e-19	Identities = 75/265 (28%), Positives = 123/265 (46%), Gaps = 34/265 (12%)	AT5G19750_AT1G79890	length 1 = 288	length 2 = 882	Score = 16.5 bits (31), Expect = 2.1	Identities = 6/12 (50%), Positives = 7/12 (58%)
	10	AT3G47580_AT5G25930	length 1 = 1011	length 2 = 1005	Score = 353 bits (907), Expect = e-101	Identities = 284/1002 (28%), Positives = 433/1002 (42%), Gaps = 92/1002 (9%)	AT3G47590_AT5G25940	length 1 = 309	length 2 = 115	Score = 13.1 bits (22), Expect = 3.2	Identities = 7/21 (33%), Positives = 9/21 (42%)
	10	AT3G47580_AT3G19700	length 1 = 1011	length 2 = 991	Score = 300 bits (768), Expect = 3e-85	Identities = 275/1036 (26%), Positives = 430/1036 (40%), Gaps = 153/1036 (14%)	AT3G47590_AT3G19710	length 1 = 309	length 2 = 354	Score = 15.4 bits (28), Expect = 2.1	Identities = 8/22 (36%), Positives = 11/22 (49%), Gaps = 5/22 (22%)
	10	AT3G47580_AT1G72180	length 1 = 1011	length 2 = 977	Score = 331 bits (849), Expect = 1e-94	Identities = 271/991 (27%), Positives = 440/991 (44%), Gaps = 86/991 (8%)	AT3G47590_AT1G72190	length 1 = 309	length 2 = 373	Score = 20.4 bits (41), Expect = 0.070	Identities = 13/33 (39%), Positives = 17/33 (51%), Gaps = 3/33 (9%)
	10	AT5G25930_AT3G19700	length 1 = 1005	length 2 = 991	Score = 498 bits (1283), Expect = e-145	Identities = 331/978 (33%), Positives = 508/978 (51%), Gaps = 83/978 (8%)	AT5G25940_AT3G19710	length 1 = 115	length 2 = 354	Score = 13.1 bits (22), Expect = 3.2	Identities = 4/11 (36%), Positives = 6/11 (54%)
	10	AT5G25930_AT1G72180	length 1 = 1005	length 2 = 977	Score = 543 bits (1398), Expect = e-158	Identities = 335/958 (34%), Positives = 506/958 (51%), Gaps = 58/958 (6%)	AT5G25940_AT1G72190	No similarity!
	10	AT3G19700_AT1G72180	length 1 = 991	length 2 = 977	Score = 573 bits (1478), Expect = e-167	Identities = 353/963 (36%), Positives = 517/963 (53%), Gaps = 53/963 (5%)	AT3G19710_AT1G72190	length 1 = 354	length 2 = 373	Score = 17.7 bits (34), Expect = 0.52	Identities = 6/10 (60%), Positives = 8/10 (80%)
	11	AT4G24390_AT2G39940	length 1 = 623	length 2 = 592	Score = 265 bits (678), Expect = 3e-75	Identities = 168/522 (32%), Positives = 269/522 (51%), Gaps = 17/522 (3%)	AT4G24380_AT2G39930	length 1 = 234	length 2 = 783	Score = 16.5 bits (31), Expect = 1.4	Identities = 10/20 (50%), Positives = 11/20 (55%), Gaps = 4/20 (20%)
	11	AT4G24390_AT4G03190	length 1 = 623	length 2 = 585	Score = 511 bits (1315), Expect = e-149	Identities = 265/564 (46%), Positives = 353/564 (61%), Gaps = 5/564 (0%)	AT4G24380_AT4G03180	length 1 = 234	length 2 = 185	Score = 14.6 bits (26), Expect = 1.4	Identities = 6/10 (60%), Positives = 6/10 (60%)
	11	AT4G24390_AT1G12820	length 1 = 623	length 2 = 577	Score = 541 bits (1394), Expect = e-158	Identities = 284/574 (49%), Positives = 370/574 (63%), Gaps = 8/574 (1%)	AT4G24380_AT1G12810	No similarity!
	11	AT2G39940_AT4G03190	length 1 = 592	length 2 = 585	Score = 293 bits (751), Expect = 1e-83	Identities = 179/574 (31%), Positives = 295/574 (51%), Gaps = 22/574 (3%)	AT2G39930_AT4G03180	length 1 = 783	length 2 = 185	Score = 15.8 bits (29), Expect = 2.1	Identities = 5/23 (21%), Positives = 12/23 (51%)
	11	AT2G39940_AT1G12820	length 1 = 592	length 2 = 577	Score = 291 bits (745), Expect = 5e-83	Identities = 188/580 (32%), Positives = 298/580 (50%), Gaps = 17/580 (2%)	AT2G39930_AT1G12810	length 1 = 783	length 2 = 129	Score = 16.5 bits (31), Expect = 0.80	Identities = 13/58 (22%), Positives = 21/58 (35%), Gaps = 21/58 (36%)
	11	AT4G03190_AT1G12820	length 1 = 585	length 2 = 577	Score = 629 bits (1622), Expect = 0.0	Identities = 313/571 (54%), Positives = 412/571 (71%), Gaps = 7/571 (1%)	AT4G03180_AT1G12810	No similarity!
	12	AT1G25530_AT2G36590	length 1 = 440	length 2 = 436	Score = 94.4 bits (233), Expect = 6e-24	Identities = 96/420 (22%), Positives = 174/420 (40%), Gaps = 26/420 (6%)	AT1G25520_AT2G36580	length 1 = 230	length 2 = 527	Score = 18.9 bits (37), Expect = 0.20	Identities = 14/41 (34%), Positives = 20/41 (48%), Gaps = 5/41 (12%)
	12	AT1G25530_AT4G38250	length 1 = 440	length 2 = 436	Score = 62.8 bits (151), Expect = 2e-14	Identities = 89/425 (20%), Positives = 167/425 (38%), Gaps = 45/425 (10%)	AT1G25520_AT4G38260	length 1 = 230	length 2 = 275	Score = 14.2 bits (25), Expect = 2.7	Identities = 5/6 (83%), Positives = 5/6 (83%)
	12	AT1G25530_AT5G65990	length 1 = 440	length 2 = 427	Score = 55.5 bits (132), Expect = 3e-12	Identities = 82/368 (22%), Positives = 144/368 (38%), Gaps = 38/368 (10%)	AT1G25520_AT5G66000	length 1 = 230	length 2 = 215	Score = 13.9 bits (24), Expect = 2.7	Identities = 5/9 (55%), Positives = 7/9 (77%)
	12	AT2G36590_AT4G38250	length 1 = 436	length 2 = 436	Score = 42.0 bits (97), Expect = 4e-08	Identities = 42/222 (18%), Positives = 90/222 (39%), Gaps = 13/222 (5%)	AT2G36580_AT4G38260	length 1 = 527	length 2 = 275	Score = 20.8 bits (42), Expect = 0.067	Identities = 22/102 (21%), Positives = 41/102 (39%), Gaps = 3/102 (2%)
	12	AT2G36590_AT5G65990	length 1 = 436	length 2 = 427	Score = 48.9 bits (115), Expect = 3e-10	Identities = 51/239 (21%), Positives = 99/239 (41%), Gaps = 19/239 (7%)	AT2G36580_AT5G66000	length 1 = 527	length 2 = 215	Score = 13.9 bits (24), Expect = 6.3	Identities = 5/8 (62%), Positives = 7/8 (87%)
	12	AT4G38250_AT5G65990	length 1 = 436	length 2 = 427	Score = 485 bits (1249), Expect = e-141	Identities = 253/442 (57%), Positives = 314/442 (70%), Gaps = 23/442 (5%)	AT4G38260_AT5G66000	length 1 = 275	length 2 = 215	Score = 13.1 bits (22), Expect = 5.5	Identities = 4/10 (40%), Positives = 7/10 (70%)
	13	AT3G45600_AT4G30430	length 1 = 285	length 2 = 272	Score = 207 bits (528), Expect = 2e-58	Identities = 98/235 (41%), Positives = 139/235 (58%), Gaps = 4/235 (1%)	AT3G45590_AT4G30420	No similarity!
	13	AT3G45600_AT5G46700	length 1 = 285	length 2 = 269	Score = 211 bits (537), Expect = 1e-59	Identities = 101/235 (42%), Positives = 145/235 (60%), Gaps = 6/235 (2%)	AT3G45590_AT5G46710	length 1 = 237	length 2 = 226	Score = 14.2 bits (25), Expect = 2.2	Identities = 8/27 (29%), Positives = 11/27 (40%), Gaps = 1/27 (3%)
	13	AT3G45600_AT4G28050	length 1 = 285	length 2 = 263	Score = 218 bits (555), Expect = 1e-61	Identities = 103/235 (43%), Positives = 144/235 (60%), Gaps = 4/235 (1%)	AT3G45590_AT4G28040	length 1 = 237	length 2 = 359	Score = 14.6 bits (26), Expect = 2.8	Identities = 5/5 (100%), Positives = 5/5 (100%)
	13	AT4G30430_AT5G46700	length 1 = 272	length 2 = 269	Score = 197 bits (502), Expect = 2e-55	Identities = 92/254 (36%), Positives = 135/254 (52%), Gaps = 4/254 (1%)	AT4G30420_AT5G46710	No similarity!
	13	AT4G30430_AT4G28050	length 1 = 272	length 2 = 263	Score = 320 bits (820), Expect = 2e-92	Identities = 144/260 (55%), Positives = 181/260 (69%)	AT4G30420_AT4G28040	length 1 = 373	length 2 = 359	Score = 263 bits (672), Expect = 6e-75	Identities = 146/367 (39%), Positives = 216/367 (58%), Gaps = 28/367 (7%)
	13	AT5G46700_AT4G28050	length 1 = 269	length 2 = 263	Score = 196 bits (499), Expect = 3e-55	Identities = 98/253 (38%), Positives = 127/253 (49%), Gaps = 2/253 (0%)	AT5G46710_AT4G28040	length 1 = 226	length 2 = 359	Score = 16.2 bits (30), Expect = 0.91	Identities = 7/28 (25%), Positives = 11/28 (39%), Gaps = 2/28 (7%)
	14	AT1G21890_AT5G13670	length 1 = 389	length 2 = 377	Score = 273 bits (697), Expect = 8e-78	Identities = 146/354 (41%), Positives = 212/354 (59%), Gaps = 9/354 (2%)	AT1G21880_AT5G13660	length 1 = 316	length 2 = 537	Score = 19.2 bits (38), Expect = 0.23	Identities = 7/16 (43%), Positives = 11/16 (68%)
	14	AT1G21890_AT4G30420	length 1 = 389	length 2 = 373	Score = 202 bits (514), Expect = 1e-56	Identities = 114/338 (33%), Positives = 172/338 (50%), Gaps = 14/338 (4%)	AT1G21880_AT4G30430	No similarity!
	14	AT1G21890_AT4G28040	length 1 = 389	length 2 = 359	Score = 177 bits (449), Expect = 4e-49	Identities = 106/342 (30%), Positives = 167/342 (47%), Gaps = 24/342 (7%)	AT1G21880_AT4G28050	length 1 = 316	length 2 = 263	Score = 16.5 bits (31), Expect = 0.71	Identities = 8/23 (34%), Positives = 11/23 (47%)
	14	AT5G13670_AT4G30420	length 1 = 377	length 2 = 373	Score = 154 bits (389), Expect = 4e-42	Identities = 99/302 (32%), Positives = 160/302 (52%), Gaps = 18/302 (5%)	AT5G13660_AT4G30430	length 1 = 537	length 2 = 272	Score = 15.0 bits (27), Expect = 3.7	Identities = 5/8 (62%), Positives = 5/8 (62%)
	14	AT5G13670_AT4G28040	length 1 = 377	length 2 = 359	Score = 149 bits (376), Expect = 1e-40	Identities = 87/304 (28%), Positives = 155/304 (50%), Gaps = 16/304 (5%)	AT5G13660_AT4G28050	length 1 = 537	length 2 = 263	Score = 14.2 bits (25), Expect = 6.1	Identities = 5/19 (26%), Positives = 9/19 (47%)
	14	AT4G30420_AT4G28040	length 1 = 373	length 2 = 359	Score = 263 bits (672), Expect = 6e-75	Identities = 146/367 (39%), Positives = 216/367 (58%), Gaps = 28/367 (7%)	AT4G30430_AT4G28050	length 1 = 272	length 2 = 263	Score = 320 bits (820), Expect = 2e-92	Identities = 144/260 (55%), Positives = 181/260 (69%)
	15	AT1G73190_AT1G17810	length 1 = 268	length 2 = 267	Score = 369 bits (946), Expect = e-107	Identities = 183/270 (67%), Positives = 198/270 (72%), Gaps = 5/270 (1%)	AT1G73200_AT1G17820	length 1 = 779	length 2 = 803	Score = 892 bits (2305), Expect = 0.0	Identities = 489/829 (58%), Positives = 582/829 (69%), Gaps = 77/829 (9%)
	15	AT1G73190_AT3G47440	length 1 = 268	length 2 = 256	Score = 142 bits (359), Expect = 5e-39	Identities = 85/231 (36%), Positives = 115/231 (48%), Gaps = 8/231 (3%)	AT1G73200_AT3G47450	length 1 = 779	length 2 = 561	Score = 15.8 bits (29), Expect = 6.9	Identities = 7/28 (25%), Positives = 14/28 (50%)
	15	AT1G73190_AT3G16240	length 1 = 268	length 2 = 250	Score = 193 bits (490), Expect = 3e-54	Identities = 105/258 (40%), Positives = 138/258 (52%), Gaps = 13/258 (5%)	AT1G73200_AT3G16250	length 1 = 779	length 2 = 204	Score = 16.5 bits (31), Expect = 1.3	Identities = 7/32 (21%), Positives = 16/32 (49%), Gaps = 8/32 (25%)
	15	AT1G17810_AT3G47440	length 1 = 267	length 2 = 256	Score = 163 bits (412), Expect = 4e-45	Identities = 87/228 (38%), Positives = 127/228 (55%), Gaps = 6/228 (2%)	AT1G17820_AT3G47450	length 1 = 803	length 2 = 561	Score = 17.7 bits (34), Expect = 1.9	Identities = 5/13 (38%), Positives = 12/13 (91%)
	15	AT1G17810_AT3G16240	length 1 = 267	length 2 = 250	Score = 223 bits (568), Expect = 3e-63	Identities = 119/257 (46%), Positives = 150/257 (58%), Gaps = 12/257 (4%)	AT1G17820_AT3G16250	length 1 = 803	length 2 = 204	Score = 16.9 bits (32), Expect = 1.1	Identities = 5/11 (45%), Positives = 8/11 (72%)
	15	AT3G47440_AT3G16240	length 1 = 256	length 2 = 250	Score = 209 bits (532), Expect = 4e-59	Identities = 109/236 (46%), Positives = 149/236 (62%), Gaps = 2/236 (0%)	AT3G47450_AT3G16250	length 1 = 561	length 2 = 204	Score = 14.6 bits (26), Expect = 3.7	Identities = 9/16 (56%), Positives = 9/16 (56%), Gaps = 1/16 (6%)
	16	AT5G61290_AT1G12140	length 1 = 461	length 2 = 459	Score = 348 bits (894), Expect = e-100	Identities = 187/433 (43%), Positives = 261/433 (60%), Gaps = 19/433 (4%)	AT5G61300_AT1G12150	length 1 = 557	length 2 = 548	Score = 22.7 bits (47), Expect = 0.039	Identities = 12/52 (23%), Positives = 30/52 (57%), Gaps = 2/52 (3%)
	16	AT5G61290_AT1G62600	length 1 = 461	length 2 = 452	Score = 358 bits (920), Expect = e-103	Identities = 194/439 (44%), Positives = 257/439 (58%), Gaps = 18/439 (4%)	AT5G61300_AT1G62610	length 1 = 557	length 2 = 277	Score = 16.2 bits (30), Expect = 1.8	Identities = 6/9 (66%), Positives = 7/9 (77%)
	16	AT1G12140_AT1G62600	length 1 = 459	length 2 = 452	Score = 524 bits (1349), Expect = e-153	Identities = 248/448 (55%), Positives = 312/448 (69%), Gaps = 5/448 (1%)	AT1G12150_AT1G62610	No similarity!
	17	AT3G51530_AT5G18780	length 1 = 455	length 2 = 441	Score = 77.4 bits (189), Expect = 9e-19	Identities = 103/412 (25%), Positives = 170/412 (41%), Gaps = 44/412 (10%)	AT3G51520_AT5G18790	No similarity!
	17	AT3G51530_AT4G22280	length 1 = 455	length 2 = 415	Score = 74.7 bits (182), Expect = 5e-18	Identities = 91/338 (26%), Positives = 147/338 (42%), Gaps = 31/338 (9%)	AT3G51520_AT4G22270	No similarity!
	17	AT5G18780_AT4G22280	length 1 = 441	length 2 = 415	Score = 96.7 bits (239), Expect = 1e-24	Identities = 113/437 (25%), Positives = 197/437 (44%), Gaps = 44/437 (10%)	AT5G18790_AT4G22270	length 1 = 58	length 2 = 437	Score = 15.4 bits (28), Expect = 0.33	Identities = 6/12 (50%), Positives = 7/12 (58%)
	18	AT1G14370_AT2G28930	length 1 = 426	length 2 = 423	Score = 449 bits (1155), Expect = e-131	Identities = 218/346 (63%), Positives = 274/346 (79%), Gaps = 2/346 (0%)	AT1G14380_AT2G28940	length 1 = 664	length 2 = 343	Score = 16.9 bits (32), Expect = 1.6	Identities = 8/30 (26%), Positives = 14/30 (46%)
	18	AT1G14370_AT5G02290	length 1 = 426	length 2 = 389	Score = 451 bits (1161), Expect = e-131	Identities = 221/360 (61%), Positives = 287/360 (79%), Gaps = 7/360 (1%)	AT1G14380_AT5G02280	length 1 = 664	length 2 = 141	Score = 16.2 bits (30), Expect = 0.99	Identities = 6/15 (40%), Positives = 10/15 (66%)
	18	AT2G28930_AT5G02290	length 1 = 423	length 2 = 389	Score = 489 bits (1259), Expect = e-143	Identities = 248/392 (63%), Positives = 293/392 (74%), Gaps = 19/392 (4%)	AT2G28940_AT5G02280	No similarity!
	19	AT5G48880_AT5G47720	length 1 = 414	length 2 = 405	Score = 204 bits (518), Expect = 5e-57	Identities = 144/402 (35%), Positives = 221/402 (54%), Gaps = 25/402 (6%)	AT5G48870_AT5G47730	No similarity!
	19	AT5G48880_AT5G48230	length 1 = 414	length 2 = 398	Score = 218 bits (554), Expect = 3e-61	Identities = 155/405 (38%), Positives = 222/405 (54%), Gaps = 31/405 (7%)	AT5G48870_AT5G48220	No similarity!
	19	AT5G47720_AT5G48230	length 1 = 405	length 2 = 398	Score = 639 bits (1649), Expect = 0.0	Identities = 312/392 (79%), Positives = 359/392 (90%)	AT5G47730_AT5G48220	No similarity!
	20	AT5G43440_AT3G13610	length 1 = 365	length 2 = 361	Score = 187 bits (474), Expect = 5e-52	Identities = 123/363 (33%), Positives = 189/363 (51%), Gaps = 26/363 (7%)	AT5G43430_AT3G13620	length 1 = 251	length 2 = 478	Score = 18.5 bits (36), Expect = 0.27	Identities = 9/15 (60%), Positives = 10/15 (66%), Gaps = 2/15 (13%)
	20	AT5G43440_AT2G30830	length 1 = 365	length 2 = 358	Score = 372 bits (954), Expect = e-107	Identities = 191/359 (53%), Positives = 247/359 (68%), Gaps = 10/359 (2%)	AT5G43430_AT2G30820	length 1 = 251	length 2 = 421	Score = 13.5 bits (23), Expect = 7.7	Identities = 8/26 (30%), Positives = 11/26 (41%)
	20	AT3G13610_AT2G30830	length 1 = 361	length 2 = 358	Score = 192 bits (487), Expect = 2e-53	Identities = 122/345 (35%), Positives = 185/345 (53%), Gaps = 15/345 (4%)	AT3G13620_AT2G30820	No similarity!
	21	AT2G18390_AT3G22950	length 1 = 185	length 2 = 183	Score = 134 bits (336), Expect = 1e-36	Identities = 64/161 (39%), Positives = 98/161 (60%), Gaps = 1/161 (0%)	AT2G18400_AT3G22942	No similarity!
	21	AT2G18390_AT2G47170	length 1 = 185	length 2 = 181	Score = 151 bits (382), Expect = 6e-42	Identities = 75/161 (46%), Positives = 105/161 (64%), Gaps = 1/161 (0%)	AT2G18400_AT2G47180	length 1 = 102	length 2 = 344	Score = 13.9 bits (24), Expect = 1.6	Identities = 8/23 (34%), Positives = 10/23 (42%)
	21	AT3G22950_AT2G47170	length 1 = 183	length 2 = 181	Score = 208 bits (530), Expect = 4e-59	Identities = 96/181 (53%), Positives = 132/181 (72%)	AT3G22942_AT2G47180	No similarity!
	22	AT3G15880_AT1G15750	length 1 = 1137	length 2 = 1131	Score = 1536 bits (3977), Expect = 0.0	Identities = 757/1123 (67%), Positives = 888/1123 (78%), Gaps = 19/1123 (1%)	AT3G15870_AT1G15740	No similarity!
	23	AT5G44030_AT4G18780	length 1 = 1049	length 2 = 985	Score = 1254 bits (3246), Expect = 0.0	Identities = 636/1047 (60%), Positives = 747/1047 (70%), Gaps = 88/1047 (8%)	AT5G44040_AT4G18770	No similarity!
	24	AT3G10360_AT2G29190	length 1 = 1003	length 2 = 972	Score = 685 bits (1767), Expect = 0.0	Identities = 442/1000 (44%), Positives = 577/1000 (57%), Gaps = 85/1000 (8%)	AT3G10350_AT2G29180	length 1 = 411	length 2 = 169	Score = 14.2 bits (25), Expect = 2.9	Identities = 6/14 (42%), Positives = 7/14 (49%)
	25	AT4G26970_AT2G05710	length 1 = 995	length 2 = 990	Score = 1501 bits (3887), Expect = 0.0	Identities = 741/966 (76%), Positives = 834/966 (85%), Gaps = 8/966 (0%)	AT4G26980_AT2G05715	No similarity!
	26	AT1G69730_AT1G79670	length 1 = 792	length 2 = 751	Score = 659 bits (1701), Expect = 0.0	Identities = 367/776 (47%), Positives = 503/776 (64%), Gaps = 77/776 (9%)	AT1G69720_AT1G79660	length 1 = 285	length 2 = 93	Score = 11.9 bits (19), Expect = 5.1	Identities = 6/20 (30%), Positives = 9/20 (45%)
	27	AT5G10840_AT2G01970	length 1 = 648	length 2 = 592	Score = 332 bits (850), Expect = 4e-95	Identities = 196/635 (30%), Positives = 301/635 (46%), Gaps = 61/635 (9%)	AT5G10830_AT2G01960	length 1 = 261	length 2 = 260	Score = 16.2 bits (30), Expect = 0.76	Identities = 7/13 (53%), Positives = 8/13 (60%)
	28	AT4G20110_AT3G52850	length 1 = 625	length 2 = 623	Score = 763 bits (1971), Expect = 0.0	Identities = 350/593 (59%), Positives = 436/593 (73%), Gaps = 8/593 (1%)	AT4G20115_AT3G52860	Promoter sequence is not avaiable!
	29	AT5G41990_AT1G64630	length 1 = 563	length 2 = 524	Score = 721 bits (1862), Expect = 0.0	Identities = 377/547 (68%), Positives = 431/547 (77%), Gaps = 33/547 (6%)	AT5G41980_AT1G64640	length 1 = 374	length 2 = 191	Score = 13.9 bits (24), Expect = 3.9	Identities = 5/14 (35%), Positives = 7/14 (49%)
	30	AT4G39180_AT2G21540	length 1 = 554	length 2 = 548	Score = 779 bits (2012), Expect = 0.0	Identities = 392/546 (71%), Positives = 461/546 (83%), Gaps = 13/546 (2%)	AT4G39170_AT2G21530	No similarity!
	31	AT5G16150_AT2G20780	length 1 = 546	length 2 = 526	Score = 190 bits (482), Expect = 1e-52	Identities = 150/507 (29%), Positives = 224/507 (43%), Gaps = 19/507 (3%)	AT5G16160_AT2G20770	No similarity!
	32	AT1G04220_AT2G26640	length 1 = 528	length 2 = 509	Score = 683 bits (1762), Expect = 0.0	Identities = 336/497 (67%), Positives = 393/497 (78%), Gaps = 7/497 (1%)	AT1G04210_AT2G26650	length 1 = 1112	length 2 = 857	Score = 18.1 bits (35), Expect = 3.1	Identities = 9/19 (47%), Positives = 12/19 (62%)
	33	AT3G21370_AT3G09260	length 1 = 527	length 2 = 524	Score = 702 bits (1813), Expect = 0.0	Identities = 330/490 (67%), Positives = 389/490 (79%), Gaps = 7/490 (1%)	AT3G21360_AT3G09250	No similarity!
	34	AT2G45840_AT1G07220	length 1 = 523	length 2 = 507	Score = 364 bits (934), Expect = e-105	Identities = 187/443 (42%), Positives = 261/443 (58%), Gaps = 34/443 (7%)	AT2G45850_AT1G07210	length 1 = 348	length 2 = 261	Score = 13.5 bits (23), Expect = 6.6	Identities = 4/6 (66%), Positives = 4/6 (66%)
	35	AT3G59030_AT2G04040	length 1 = 507	length 2 = 476	Score = 279 bits (714), Expect = 1e-79	Identities = 153/459 (33%), Positives = 239/459 (51%), Gaps = 4/459 (0%)	AT3G59040_AT2G04039	length 1 = 583	length 2 = 199	Score = 16.2 bits (30), Expect = 1.3	Identities = 9/28 (32%), Positives = 14/28 (49%), Gaps = 2/28 (7%)
	36	AT1G14020_AT2G03280	length 1 = 499	length 2 = 481	Score = 767 bits (1980), Expect = 0.0	Identities = 385/481 (80%), Positives = 424/481 (88%), Gaps = 10/481 (2%)	AT1G14030_AT2G03270	length 1 = 482	length 2 = 639	Score = 16.5 bits (31), Expect = 2.8	Identities = 11/46 (23%), Positives = 23/46 (49%), Gaps = 7/46 (15%)
	37	AT4G30490_AT4G28070	length 1 = 497	length 2 = 464	Score = 638 bits (1646), Expect = 0.0	Identities = 335/488 (68%), Positives = 381/488 (77%), Gaps = 34/488 (6%)	AT4G30480_AT4G28080	length 1 = 208	length 2 = 1660	Score = 19.6 bits (39), Expect = 0.30	Identities = 8/22 (36%), Positives = 13/22 (58%)
	38	AT4G32940_AT2G25940	length 1 = 494	length 2 = 478	Score = 757 bits (1955), Expect = 0.0	Identities = 364/462 (78%), Positives = 403/462 (86%), Gaps = 4/462 (0%)	AT4G32930_AT2G25930	length 1 = 167	length 2 = 695	Score = 14.2 bits (25), Expect = 4.2	Identities = 4/5 (80%), Positives = 4/5 (80%)
	39	AT1G02420_AT1G74900	length 1 = 491	length 2 = 482	Score = 181 bits (458), Expect = 7e-50	Identities = 133/452 (29%), Positives = 217/452 (47%), Gaps = 16/452 (3%)	AT1G02430_AT1G74910	length 1 = 157	length 2 = 415	Score = 17.7 bits (34), Expect = 0.23	Identities = 9/29 (31%), Positives = 15/29 (51%)
	40	AT3G19680_AT5G17640	length 1 = 491	length 2 = 432	Score = 211 bits (536), Expect = 5e-59	Identities = 138/495 (27%), Positives = 213/495 (42%), Gaps = 73/495 (14%)	AT3G19690_AT5G17630	length 1 = 161	length 2 = 417	Score = 15.4 bits (28), Expect = 1.2	Identities = 4/11 (36%), Positives = 9/11 (81%)
	41	AT2G41540_AT3G07690	length 1 = 462	length 2 = 455	Score = 713 bits (1841), Expect = 0.0	Identities = 342/439 (77%), Positives = 386/439 (87%)	AT2G41550_AT3G07700	length 1 = 475	length 2 = 695	Score = 21.6 bits (44), Expect = 0.093	Identities = 17/69 (24%), Positives = 29/69 (41%), Gaps = 2/69 (2%)
	42	AT5G17540_AT2G19070	length 1 = 461	length 2 = 451	Score = 163 bits (413), Expect = 9e-45	Identities = 132/450 (29%), Positives = 211/450 (46%), Gaps = 42/450 (9%)	AT5G17530_AT2G19060	length 1 = 581	length 2 = 349	Score = 15.8 bits (29), Expect = 3.1	Identities = 8/25 (32%), Positives = 12/25 (48%)
	43	AT5G02820_AT1G63990	length 1 = 427	length 2 = 383	Score = 187 bits (476), Expect = 4e-52	Identities = 109/328 (33%), Positives = 187/328 (56%), Gaps = 14/328 (4%)	AT5G02830_AT1G63980	length 1 = 852	length 2 = 391	Score = 15.4 bits (28), Expect = 6.7	Identities = 10/41 (24%), Positives = 20/41 (48%), Gaps = 2/41 (4%)
	44	AT2G04400_AT5G48220	length 1 = 402	length 2 = 379	Score = 451 bits (1159), Expect = e-131	Identities = 232/376 (61%), Positives = 288/376 (75%), Gaps = 10/376 (2%)	AT2G04410_AT5G48230	No similarity!
	45	AT5G13930_AT4G34850	length 1 = 395	length 2 = 392	Score = 280 bits (715), Expect = 7e-80	Identities = 150/376 (39%), Positives = 226/376 (59%), Gaps = 5/376 (1%)	AT5G13940_AT4G34860	length 1 = 395	length 2 = 571	Score = 18.1 bits (35), Expect = 0.69	Identities = 11/40 (27%), Positives = 19/40 (47%), Gaps = 4/40 (10%)
	46	AT1G77120_AT5G43940	length 1 = 379	length 2 = 379	Score = 445 bits (1144), Expect = e-129	Identities = 209/375 (55%), Positives = 268/375 (70%)	AT1G77122_AT5G43950	No similarity!
	47	AT1G76790_AT1G33030	length 1 = 367	length 2 = 352	Score = 188 bits (477), Expect = 2e-52	Identities = 120/362 (33%), Positives = 188/362 (51%), Gaps = 20/362 (5%)	AT1G76780_AT1G33020	length 1 = 1871	length 2 = 548	Score = 21.6 bits (44), Expect = 0.30	Identities = 12/39 (30%), Positives = 19/39 (47%), Gaps = 7/39 (17%)
	48	AT5G66880_AT1G78290	length 1 = 361	length 2 = 343	Score = 452 bits (1164), Expect = e-132	Identities = 219/300 (73%), Positives = 256/300 (85%), Gaps = 5/300 (1%)	AT5G66890_AT1G78280	length 1 = 415	length 2 = 916	Score = 19.2 bits (38), Expect = 0.51	Identities = 8/12 (66%), Positives = 10/12 (82%), Gaps = 1/12 (8%)
	49	AT3G12740_AT1G54320	length 1 = 350	length 2 = 349	Score = 593 bits (1529), Expect = e-174	Identities = 287/328 (87%), Positives = 299/328 (90%)	AT3G12750_AT1G54310	No similarity!
	50	AT1G13740_AT1G69260	length 1 = 348	length 2 = 345	Score = 206 bits (523), Expect = 9e-58	Identities = 145/353 (41%), Positives = 177/353 (50%), Gaps = 66/353 (18%)	AT1G13750_AT1G69270	length 1 = 613	length 2 = 540	Score = 20.8 bits (42), Expect = 0.16	Identities = 23/90 (25%), Positives = 38/90 (41%), Gaps = 9/90 (10%)
	51	AT1G15950_AT4G35420	length 1 = 344	length 2 = 326	Score = 205 bits (521), Expect = 1e-57	Identities = 124/318 (38%), Positives = 181/318 (55%), Gaps = 10/318 (3%)	AT1G15960_AT4G35410	length 1 = 301	length 2 = 124	Score = 12.3 bits (20), Expect = 5.7	Identities = 6/13 (46%), Positives = 7/13 (53%)
	52	AT5G27290_AT2G21960	length 1 = 341	length 2 = 332	Score = 85.9 bits (211), Expect = 1e-21	Identities = 96/341 (28%), Positives = 150/341 (43%), Gaps = 33/341 (9%)	AT5G27280_AT2G21970	length 1 = 212	length 2 = 202	Score = 11.9 bits (19), Expect = 8.8	Identities = 4/8 (50%), Positives = 6/8 (75%)
	53	AT5G14130_AT5G42180	length 1 = 330	length 2 = 317	Score = 200 bits (509), Expect = 3e-56	Identities = 120/316 (37%), Positives = 170/316 (52%), Gaps = 9/316 (2%)	AT5G14120_AT5G42190	No similarity!
	54	AT3G52380_AT2G35410	length 1 = 329	length 2 = 308	Score = 116 bits (290), Expect = 8e-31	Identities = 68/198 (34%), Positives = 116/198 (58%), Gaps = 9/198 (4%)	AT3G52390_AT2G35420	length 1 = 304	length 2 = 254	Score = 18.1 bits (35), Expect = 0.23	Identities = 12/58 (20%), Positives = 25/58 (42%), Gaps = 14/58 (24%)
	55	AT4G26780_AT5G55200	length 1 = 327	length 2 = 302	Score = 254 bits (650), Expect = 1e-72	Identities = 129/161 (80%), Positives = 143/161 (88%)	AT4G26770_AT5G55210	length 1 = 471	length 2 = 168	Score = 14.6 bits (26), Expect = 2.5	Identities = 5/23 (21%), Positives = 13/23 (55%)
	56	AT5G65020_AT5G12380	length 1 = 317	length 2 = 316	Score = 297 bits (760), Expect = 3e-85	Identities = 153/315 (48%), Positives = 212/315 (66%), Gaps = 2/315 (0%)	AT5G65030_AT5G12390	length 1 = 202	length 2 = 167	Score = 18.9 bits (37), Expect = 0.056	Identities = 17/65 (26%), Positives = 31/65 (47%), Gaps = 4/65 (6%)
	57	AT3G47720_AT5G62520	length 1 = 316	length 2 = 309	Score = 281 bits (718), Expect = 2e-80	Identities = 159/293 (54%), Positives = 199/293 (67%), Gaps = 26/293 (8%)	AT3G47730_AT5G62530	No similarity!
	58	AT5G64200_AT2G37340	length 1 = 303	length 2 = 290	Score = 50.8 bits (120), Expect = 4e-11	Identities = 34/94 (36%), Positives = 47/94 (49%), Gaps = 11/94 (11%)	AT5G64190_AT2G37330	length 1 = 502	length 2 = 273	Score = 15.0 bits (27), Expect = 3.5	Identities = 4/9 (44%), Positives = 6/9 (66%)
	59	AT4G03140_AT1G62610	length 1 = 279	length 2 = 277	Score = 89.4 bits (220), Expect = 8e-23	Identities = 77/275 (28%), Positives = 125/275 (45%), Gaps = 18/275 (6%)	AT4G03150_AT1G62600	length 1 = 185	length 2 = 452	Score = 17.3 bits (33), Expect = 0.39	Identities = 11/30 (36%), Positives = 15/30 (49%)
	60	AT3G50440_AT5G58310	length 1 = 275	length 2 = 263	Score = 150 bits (379), Expect = 3e-41	Identities = 85/261 (32%), Positives = 142/261 (53%), Gaps = 13/261 (4%)	AT3G50430_AT5G58300	length 1 = 642	length 2 = 654	Score = 16.2 bits (30), Expect = 5.0	Identities = 5/13 (38%), Positives = 9/13 (68%)
	61	AT5G20510_AT5G26210	length 1 = 260	length 2 = 255	Score = 330 bits (846), Expect = 2e-95	Identities = 160/259 (61%), Positives = 194/259 (74%), Gaps = 5/259 (1%)	AT5G20500_AT5G26200	length 1 = 135	length 2 = 342	Score = 12.7 bits (21), Expect = 5.1	Identities = 4/7 (57%), Positives = 6/7 (85%)
	62	AT3G15450_AT5G19140	length 1 = 253	length 2 = 234	Score = 192 bits (488), Expect = 5e-54	Identities = 107/235 (45%), Positives = 145/235 (61%), Gaps = 7/235 (2%)	AT3G15460_AT5G19150	length 1 = 315	length 2 = 365	Score = 18.9 bits (37), Expect = 0.20	Identities = 9/23 (39%), Positives = 12/23 (52%)
	63	AT4G04860_AT4G21810	length 1 = 244	length 2 = 244	Score = 444 bits (1142), Expect = e-130	Identities = 219/244 (89%), Positives = 226/244 (91%)	AT4G04870_AT4G21800	length 1 = 341	length 2 = 379	Score = 16.2 bits (30), Expect = 1.5	Identities = 7/17 (41%), Positives = 11/17 (64%)
	64	AT5G15790_AT5G38895	length 1 = 232	length 2 = 221	Score = 246 bits (627), Expect = 3e-70	Identities = 120/230 (52%), Positives = 154/230 (66%), Gaps = 13/230 (5%)	AT5G15800_AT5G38900	No similarity!
	65	AT1G25520_AT1G68650	length 1 = 230	length 2 = 228	Score = 320 bits (820), Expect = 1e-92	Identities = 173/230 (75%), Positives = 180/230 (78%), Gaps = 2/230 (0%)	AT1G25530_AT1G68660	length 1 = 440	length 2 = 159	Score = 17.3 bits (33), Expect = 0.34	Identities = 14/47 (29%), Positives = 20/47 (41%), Gaps = 1/47 (2%)
	66	AT3G55920_AT5G58710	length 1 = 228	length 2 = 204	Score = 262 bits (669), Expect = 4e-75	Identities = 130/216 (60%), Positives = 158/216 (72%), Gaps = 19/216 (8%)	AT3G55910_AT5G58720	No similarity!
	67	AT2G45800_AT3G61230	length 1 = 226	length 2 = 213	Score = 315 bits (808), Expect = 3e-91	Identities = 147/173 (84%), Positives = 159/173 (90%), Gaps = 2/173 (1%)	AT2G45790_AT3G61220	No similarity!
	68	AT2G22230_AT5G10160	length 1 = 220	length 2 = 219	Score = 300 bits (767), Expect = 2e-86	Identities = 147/176 (83%), Positives = 163/176 (92%), Gaps = 1/176 (0%)	AT2G22240_AT5G10170	length 1 = 510	length 2 = 510	Score = 947 bits (2448), Expect = 0.0	Identities = 458/510 (89%), Positives = 498/510 (96%)
	69	AT1G54690_AT3G20670	length 1 = 142	length 2 = 132	Score = 158 bits (399), Expect = 3e-44	Identities = 82/111 (73%), Positives = 84/111 (74%)	AT1G54680_AT3G20680	length 1 = 289	length 2 = 338	Score = 16.9 bits (32), Expect = 0.65	Identities = 14/57 (24%), Positives = 24/57 (41%), Gaps = 1/57 (1%)
	70	AT4G02840_AT3G07590	length 1 = 116	length 2 = 114	Score = 184 bits (467), Expect = 3e-52	Identities = 89/96 (92%), Positives = 94/96 (97%)	AT4G02850_AT3G07600	No similarity!
	71	AT3G54120_AT2G15280	length 1 = 203	length 2 = 201	Score = 95.9 bits (237), Expect = 4e-25	Identities = 50/195 (25%), Positives = 98/195 (49%), Gaps = 6/195 (3%)	AT3G54110_AT2G15290	length 1 = 306	length 2 = 296	Score = 15.4 bits (28), Expect = 1.7	Identities = 12/52 (23%), Positives = 18/52 (34%)
	72	AT5G25350_AT4G15475	length 1 = 623	length 2 = 610	Score = 164 bits (415), Expect = 1e-44	Identities = 152/605 (25%), Positives = 256/605 (42%), Gaps = 85/605 (14%)	AT5G25340_AT4G15480	length 1 = 208	length 2 = 490	Score = 16.5 bits (31), Expect = 0.81	Identities = 9/28 (32%), Positives = 12/28 (42%), Gaps = 1/28 (3%)
	73	AT3G50960_AT5G66410	length 1 = 230	length 2 = 230	Score = 351 bits (901), Expect = e-102	Identities = 178/230 (77%), Positives = 189/230 (81%)	AT3G50950_AT5G66420	length 1 = 852	length 2 = 655	Score = 17.3 bits (33), Expect = 3.0	Identities = 7/16 (43%), Positives = 10/16 (61%)
	74	AT3G61310_AT2G45850	length 1 = 354	length 2 = 348	Score = 307 bits (787), Expect = 2e-88	Identities = 196/375 (52%), Positives = 219/375 (58%), Gaps = 48/375 (12%)	AT3G61300_AT2G45840	length 1 = 972	length 2 = 523	Score = 18.9 bits (37), Expect = 0.95	Identities = 5/11 (45%), Positives = 8/11 (72%)
	75	AT1G18890_AT1G74740	length 1 = 545	length 2 = 541	Score = 860 bits (2223), Expect = 0.0	Identities = 438/546 (80%), Positives = 467/546 (85%), Gaps = 6/546 (1%)	AT1G18880_AT1G74730	length 1 = 587	length 2 = 198	Score = 14.6 bits (26), Expect = 3.7	Identities = 5/10 (50%), Positives = 7/10 (70%)
	76	AT3G47950_AT5G62670	length 1 = 960	length 2 = 956	Score = 1592 bits (4123), Expect = 0.0	Identities = 809/954 (84%), Positives = 842/954 (87%)	AT3G47960_AT5G62680	length 1 = 606	length 2 = 616	Score = 878 bits (2269), Expect = 0.0	Identities = 442/593 (74%), Positives = 486/593 (81%), Gaps = 14/593 (2%)
	77	AT1G17820_AT1G73200	length 1 = 803	length 2 = 779	Score = 898 bits (2320), Expect = 0.0	Identities = 492/812 (60%), Positives = 587/812 (71%), Gaps = 76/812 (9%)	AT1G17810_AT1G73190	length 1 = 267	length 2 = 268	Score = 401 bits (1031), Expect = e-117	Identities = 198/270 (73%), Positives = 214/270 (78%), Gaps = 5/270 (1%)
	78	AT4G28760_AT2G20240	length 1 = 924	length 2 = 713	Score = 675 bits (1741), Expect = 0.0	Identities = 425/857 (49%), Positives = 531/857 (61%), Gaps = 154/857 (17%)	AT4G28770_AT2G20230	length 1 = 281	length 2 = 270	Score = 310 bits (793), Expect = 3e-89	Identities = 161/279 (57%), Positives = 174/279 (61%), Gaps = 11/279 (3%)
	79	AT1G49730_AT3G19300	length 1 = 663	length 2 = 663	Score = 813 bits (2101), Expect = 0.0	Identities = 426/650 (65%), Positives = 491/650 (75%), Gaps = 16/650 (2%)	AT1G49720_AT3G19290	length 1 = 392	length 2 = 431	Score = 464 bits (1194), Expect = e-135	Identities = 270/435 (62%), Positives = 308/435 (70%), Gaps = 47/435 (10%)
	80	AT2G21340_AT4G39030	length 1 = 555	length 2 = 543	Score = 617 bits (1592), Expect = 0.0	Identities = 315/523 (60%), Positives = 382/523 (72%), Gaps = 28/523 (5%)	AT2G21350_AT4G39040	length 1 = 151	length 2 = 296	Score = 162 bits (411), Expect = 3e-45	Identities = 84/113 (74%), Positives = 95/113 (83%)
	81	AT2G22240_AT5G10170	length 1 = 510	length 2 = 510	Score = 947 bits (2448), Expect = 0.0	Identities = 458/510 (89%), Positives = 498/510 (96%)	AT2G22230_AT5G10160	length 1 = 220	length 2 = 219	Score = 300 bits (767), Expect = 2e-86	Identities = 147/176 (83%), Positives = 163/176 (92%), Gaps = 1/176 (0%)
	82	AT1G06660_AT2G30820	length 1 = 481	length 2 = 421	Score = 390 bits (1002), Expect = e-113	Identities = 232/452 (51%), Positives = 276/452 (60%), Gaps = 41/452 (9%)	AT1G06650_AT2G30830	length 1 = 314	length 2 = 358	Score = 337 bits (865), Expect = 2e-97	Identities = 160/276 (57%), Positives = 205/276 (73%), Gaps = 5/276 (1%)
	83	AT3G19290_AT1G49720	length 1 = 431	length 2 = 392	Score = 390 bits (1002), Expect = e-113	Identities = 233/433 (53%), Positives = 262/433 (59%), Gaps = 43/433 (9%)	AT3G19300_AT1G49730	length 1 = 663	length 2 = 663	Score = 772 bits (1993), Expect = 0.0	Identities = 407/669 (60%), Positives = 468/669 (69%), Gaps = 14/669 (2%)
	84	AT3G11570_AT5G06230	length 1 = 427	length 2 = 413	Score = 646 bits (1666), Expect = 0.0	Identities = 309/432 (71%), Positives = 346/432 (79%), Gaps = 24/432 (5%)	AT3G11560_AT5G06220	length 1 = 619	length 2 = 813	Score = 712 bits (1839), Expect = 0.0	Identities = 387/609 (63%), Positives = 442/609 (72%), Gaps = 78/609 (12%)
	85	AT5G47440_AT4G17350	length 1 = 406	length 2 = 405	Score = 485 bits (1248), Expect = e-141	Identities = 255/404 (63%), Positives = 279/404 (68%), Gaps = 4/404 (0%)	AT5G47435_AT4G17360	length 1 = 323	length 2 = 328	Score = 554 bits (1427), Expect = e-162	Identities = 269/304 (88%), Positives = 285/304 (93%)
	86	AT1G20540_AT1G76260	length 1 = 351	length 2 = 350	Score = 625 bits (1613), Expect = 0.0	Identities = 303/350 (86%), Positives = 324/350 (92%), Gaps = 1/350 (0%)	AT1G20550_AT1G76270	length 1 = 526	length 2 = 572	Score = 772 bits (1994), Expect = 0.0	Identities = 395/559 (70%), Positives = 437/559 (77%), Gaps = 56/559 (10%)
	87	AT4G17360_AT5G47435	length 1 = 328	length 2 = 323	Score = 554 bits (1427), Expect = e-162	Identities = 269/304 (88%), Positives = 285/304 (93%)	AT4G17350_AT5G47440	length 1 = 405	length 2 = 406	Score = 514 bits (1324), Expect = e-150	Identities = 267/404 (66%), Positives = 291/404 (71%), Gaps = 4/404 (0%)
	88	AT4G28770_AT2G20230	length 1 = 281	length 2 = 270	Score = 310 bits (793), Expect = 3e-89	Identities = 161/279 (57%), Positives = 174/279 (61%), Gaps = 11/279 (3%)	AT4G28760_AT2G20240	length 1 = 924	length 2 = 713	Score = 675 bits (1741), Expect = 0.0	Identities = 425/857 (49%), Positives = 531/857 (61%), Gaps = 154/857 (17%)
	89	AT4G10480_AT1G33040	length 1 = 212	length 2 = 209	Score = 191 bits (485), Expect = 8e-54	Identities = 109/212 (51%), Positives = 131/212 (61%), Gaps = 3/212 (1%)	AT4G10470_AT1G33050	length 1 = 388	length 2 = 693	Score = 124 bits (311), Expect = 8e-33	Identities = 96/287 (33%), Positives = 128/287 (44%), Gaps = 71/287 (24%)
