# Supplementary material for: Natural antisense transcripts with coding capacity in Arabidopsis may have a regulatory role that is not linked to double-stranded RNA degradation
Source: Genome Biol. 2005 Jun 1;6(6):R51. doi: 10.1186/gb-2005-6-6-r51 (PMC1175971; doi:10.1186/gb-2005-6-6-r51)
Supplement: Additional File 7 — Supplement to Table 4. Expression analysis of the total gene pool and the COPs gene pool for 1,437 microarray experiments. Expression analysis of the total gene pool and the COPs gene pool for 1,437 microarray experiments [file gb-2005-6-6-r51-S7.xls]

## Sheet: Sheet1
	Supplement to table 4: Expression analyis of the total gene pool and the COPs gene pool for 1437 microarry experiments
		Detection call for all 22,746 genes			Detection call for 1,596 COPs genes
	Slide Name	D=1	D=0	D=-1	D=1	D=0	D=-1	% expressed genes in total pool	% expressed COPs genes	ratio of expressed COPs/expressed total pool
	Casson_1-18_A3-linds-roo_Rep3_ATH1	643	198	21904	67	18	1511	0.0282699	0.0419799	1.48497
	Heggie_1-7_HIC-ambientCO2-leaf-(HAW)_Rep1_ATH1	8060	858	13827	810	76	710	0.354364	0.507519	1.4322
	Murray_A3_ATH1	7414	803	14528	736	85	775	0.325962	0.461153	1.41475
	Casson_1-15_A2-linds-cot_Rep2_ATH1	5725	920	16100	568	95	933	0.251704	0.35589	1.41392
	Murray_A1_ATH1	9774	829	12142	966	65	565	0.429721	0.605263	1.4085
	Casson_1-7_heart-stage-cotyledon_Rep1_ATH1	6939	918	14888	680	71	845	0.305078	0.426065	1.39658
	Campb-332-MYB61oe-noSuc-Rep1	10526	767	11452	1031	64	501	0.462783	0.64599	1.39588
	Campb-326-MYB61-noSuc-Rep1	11034	702	11009	1076	43	477	0.485118	0.674185	1.38974
	Murray_A4_ATH1	9854	911	11980	960	69	567	0.433238	0.601504	1.38839
	Finch-Savage_1-14_Primary-dormant-imbibition_Rep2_ATH1	9188	795	12762	895	45	656	0.403957	0.560777	1.38821
	Bramke_A2-warre-WTW	10722	804	11219	1044	53	499	0.4714	0.654135	1.38764
	AtGen_C-10_1-Pi-6_REP1_ATH1	10037	712	11996	976	60	560	0.441284	0.611529	1.38579
	Heggie_1-1_C24-ambientCO2-guard-cell-(CAG)_Rep1_ATH1	10858	860	11027	1053	62	481	0.47738	0.659774	1.38207
	Campb-325-MYB61-Suc-Rep3	10807	812	11126	1048	54	494	0.475137	0.656642	1.382
	Campb-322-Col0-noSuc-Rep3	11288	745	10712	1094	52	450	0.496285	0.685464	1.38119
	Cornah_A3-cornah-msx_SLD_REP1	10096	860	11789	976	62	558	0.443878	0.611529	1.3777
	Hammond_2-2_pho1mutant_Rep1_ATH1	11113	820	10812	1074	50	472	0.488591	0.672932	1.37729
	Heggie_1-6_C24-elevatedCO2-leaf-(CEW)_Rep1_ATH1	10504	877	11364	1015	53	528	0.461816	0.635965	1.3771
	Murray_A2_ATH1	10053	842	11850	971	64	561	0.441987	0.608396	1.3765
	Campb-327-MYB61-noSuc-Rep2	11080	739	10926	1070	53	473	0.48714	0.670426	1.37625
	Cornah_A2-cornah-irv_SLD_REP3	10792	766	11187	1041	52	503	0.474478	0.652256	1.37468
	Campb-331-MYB61oe-Suc-Rep3	10364	782	11599	999	61	536	0.455661	0.62594	1.3737
	Campb-318-Col0-Suc-Rep2	11101	795	10849	1069	51	476	0.488063	0.669799	1.37236
	Hammond_2-1_Col2wildtype_Rep1_ATH1	11236	797	10712	1082	57	457	0.493999	0.677945	1.37236
	Cornah_A3-cornah-msx_SLD_REP2	10977	827	10941	1056	55	485	0.482612	0.661654	1.37099
	Millenaar_A4-MILL-AIR-REP3	11435	770	10540	1100	50	446	0.502748	0.689223	1.37091
	Cornah_A4-cornah-wsx_SLD_REP3	10851	814	11080	1043	52	501	0.477072	0.653509	1.36983
	Heggie_1-4_HIC-elevatedCO2-guard-cell-(HEG)_Rep1_ATH1	10812	858	11075	1038	66	492	0.475357	0.650376	1.36818
	Shirr-Col-REP1	10936	926	10883	1049	59	488	0.480809	0.657268	1.367
	Campb-320-Col0-noSuc-Rep1	11244	690	10811	1078	63	455	0.49435	0.675439	1.36632
	Heggie_1-8_HIC-elevatedCO2-leaf-(HEW)_Rep1_ATH1	8501	926	13318	815	74	707	0.373752	0.510652	1.36628
	Cornah_A2-cornah-irv_SLD_REP2	10580	861	11304	1014	54	528	0.465157	0.635338	1.36586
	AtGen_B-1_1-1-1_REP_1_ATH1	11283	687	10775	1081	40	475	0.496065	0.677318	1.36538
	Walters_A-12-Kruger-MH3_REP3	11057	811	10877	1058	50	488	0.486129	0.662907	1.36365
	Casson_1-3_globular-apical_Rep3_ATH1	2676	666	19403	256	64	1276	0.117652	0.160401	1.36335
	Carrera Begua_1-9_lar_Rep3_ATH1	11879	662	10204	1136	44	416	0.522269	0.711779	1.36286
	Shirr-Cal_REP2	10689	948	11108	1022	82	492	0.469949	0.640351	1.3626
	Campb-334-MYB61oe-noSuc-Rep3	11445	720	10580	1094	56	446	0.503188	0.685464	1.36224
	Campb-321-Col0-noSuc-Rep2	11916	686	10143	1139	48	409	0.523895	0.713659	1.36222
	Cornah_A1-cornah-icl_SLD_REP1	10193	850	11702	974	51	571	0.448142	0.610276	1.36179
	Cornah_A4-cornah-wsx_SLD_REP2	10887	843	11015	1040	63	493	0.478655	0.651629	1.36138
	A5-LLOYD-CON_REP2	11359	781	10605	1085	51	460	0.499406	0.679825	1.36127
	Millenaar_A1-MILL-AIR-REP2	11466	784	10495	1095	63	438	0.504111	0.68609	1.36099
	Quick_A34_3-4hr-Rep2_ATH1	11739	742	10265	1121	43	432	0.516113	0.702381	1.3609
	Newbury_1-8_Halleri-control-leaves(HLO)_Rep2_ATH1	8725	1168	12852	833	96	667	0.383601	0.52193	1.36061
	Casson_1-10_heart-stage-root_Rep1_ATH1	6756	917	15072	645	74	877	0.297032	0.404135	1.36058
	Stevenson-jarvis_2-9_B1798_Rep3_ATH1	11439	789	10517	1092	47	457	0.502924	0.684211	1.36047
	AtGen_B-22_2-1-4_REP2_ATH1	11881	627	10237	1134	46	416	0.522357	0.710526	1.36023
	Buchanan-Wollaston_A-10-bwoll-Co2_SLD	11339	773	10633	1082	49	465	0.498527	0.677945	1.3599
	Ward_A1-WARD-ax3_SLD	11748	753	10244	1121	45	430	0.516509	0.702381	1.35986
	Finch-Savage_1-3_Primary-dormant_Rep3_ATH1	10860	722	11163	1036	58	502	0.477468	0.649123	1.35951
	AtGen_B-3_1-3-1_REP_1_ATH1	11029	650	11066	1052	48	496	0.484898	0.659148	1.35935
	AtGen_C-11_2-Pi-6_REP2_ATH1	11913	577	10255	1136	33	427	0.523763	0.711779	1.35897
	Shirr-Col-REP2	11328	888	10529	1080	56	460	0.498044	0.676692	1.3587
	Quick_A19_2-48hr_Rep1_ATH1	10333	865	11548	985	58	553	0.454298	0.617168	1.35851
	Quick_A21_4-48hr_Rep1_ATH1	10534	926	11286	1004	64	528	0.463135	0.629073	1.35829
	Newbury_1-2_halleri-control-roots(HRO)_Rep2_ATH1	8353	1104	13288	796	86	714	0.367246	0.498747	1.35807
	Campb-323-MYB61-Suc-Rep1	11125	781	10839	1060	50	486	0.489118	0.66416	1.35787
	Millenaar_A2-MILL-ETH-REP2	11504	745	10496	1096	60	440	0.505781	0.686717	1.35773
	Newbury_1-7_Halleri-control-leaves(HLO)_Rep1_ATH1	7873	1018	13854	750	99	747	0.346142	0.469925	1.35761
	Broadley_2-10_arvense_Rep3_ATH1	4800	1095	16851	457	93	1046	0.211035	0.286341	1.35684
	Carrera Begua_1-8_lar_Rep2_ATH1	12170	676	9899	1158	42	396	0.535063	0.725564	1.35604
	Turner_A-8-Turne-WT-Base2_SLD	11006	765	10974	1047	64	485	0.483887	0.656015	1.35572
	Bird_1-5_medium-light-highCO2_Rep1_ATH1	11900	761	10084	1132	47	417	0.523192	0.709273	1.35567
	Campb-319-Col0-Suc-Rep3	12017	696	10032	1143	33	420	0.528336	0.716165	1.35551
	A6-LLOYD-CON_REP3	11755	751	10239	1118	56	422	0.516817	0.700501	1.35541
	Yang_1-2_old-pod_Rep1_ATH1	10285	835	11625	978	61	557	0.452187	0.612782	1.35515
	Broadley_1-1_A1-Bo+P-nutrient-replete_Rep1_ATH1	4281	1025	17439	407	84	1105	0.188217	0.255013	1.35488
	Yang_1-1_young-pod_Rep1_ATH1	11076	817	10852	1053	64	479	0.486964	0.659774	1.35487
	Cornah_A1-cornah-icl_SLD_REP3	11045	747	10953	1050	56	490	0.485601	0.657895	1.3548
	Finch-Savage_1-8_Non-dormant_Rep4_ATH1	11962	745	10038	1137	54	405	0.525918	0.712406	1.3546
	Carrera Begua_1-21_rdo_Rep3_ATH1	10640	849	11256	1011	49	536	0.467795	0.633459	1.35414
	Millenaar_A3-MILL-LL-REP2	11577	802	10366	1100	49	447	0.508991	0.689223	1.3541
	Casson_1-9_heart-stage-cotyledon_Rep3_ATH1	2811	616	19318	267	38	1291	0.123588	0.167293	1.35364
	Quick_A20_3-48hr_Rep1_ATH1	10739	896	11111	1020	67	509	0.472148	0.639098	1.3536
	Heggie_1-5_C24-ambientCO2-leaf-(CAW)_Rep1_ATH1	10845	833	11067	1030	53	513	0.476808	0.645363	1.35351
	Finch-Savage_1-2_Primary-dormant_Rep2_ATH1	10604	780	11361	1007	44	545	0.466212	0.630952	1.35336
	Shirr-Cal_REP4	11468	821	10456	1089	67	440	0.504199	0.682331	1.3533
	Shirr-Col-REP4	11565	860	10320	1098	56	442	0.508463	0.68797	1.35304
	AtGen_B-2_1-2-1_REP_1_ATH1	11829	659	10257	1123	50	423	0.52007	0.703634	1.35296
	Walters_A-11-Kruger-MH2_REP2	11608	809	10328	1102	50	444	0.510354	0.690476	1.35294
	Finch-Savage_1-5_Non-dormant_Rep1_ATH1	11988	663	10094	1138	44	414	0.527061	0.713033	1.35285
	Walters_A-04-Kruger-WH1_REP1	11336	771	10638	1076	50	470	0.498395	0.674185	1.35271
	AtGen_B-16_2-2-1_REP2_ATH1	11610	593	10542	1102	47	447	0.510442	0.690476	1.3527
	Cornah_A1-cornah-icl_SLD_REP2	10581	833	11331	1004	62	530	0.465201	0.629073	1.35226
	Shirr-Cal_REP1	11922	861	9962	1131	53	412	0.524159	0.708647	1.35197
	A1-Greco-Bou	12144	727	9874	1152	42	402	0.53392	0.721805	1.3519
	Heggie_1-3_HIC-ambientCO2-guard-cell-(HAG)_Rep1_ATH1	11471	863	10411	1088	65	443	0.504331	0.681704	1.3517
	Finch-Savage_1-4_Primary-dormant_Rep4_ATH1	10575	730	11440	1003	62	531	0.464937	0.628446	1.35168
	Cornah_A2-cornah-irvl_SLD_REP1	11145	742	10858	1057	56	483	0.489998	0.662281	1.3516
	Walters_A-08-Kruger-ML2_REP2	11452	830	10463	1086	54	456	0.503495	0.680451	1.35145
	Campb-317-Col0-Suc-Rep1	11579	732	10434	1098	47	451	0.509079	0.68797	1.3514
	Beynon_1-6-cat-SpikeMix6_Rep1_ATH1	11601	829	10315	1100	46	450	0.510046	0.689223	1.3513
	Davies_A-5-DAVIE-T14_REP1	11246	885	10614	1066	70	460	0.494438	0.66792	1.35087
	Walters_A-07-Kruger-ML1_REP1	11320	785	10640	1073	60	463	0.497692	0.672306	1.35085
	Walters_A-03-Kruger-WL3_REP3	11088	866	10791	1051	56	489	0.487492	0.658521	1.35084
	Beynon_1-5-cat-SpikeMix5_Rep1_ATH1	11832	774	10139	1121	51	424	0.520202	0.702381	1.35021
	Buchanan-Wollaston_A-6-bwoll-NG2_SLD	11949	774	10022	1132	50	414	0.525346	0.709273	1.35011
	Broadley_2-4_arvense_Rep2_ATH1	5299	1169	16278	502	96	998	0.232974	0.314536	1.35009
	Carrera Begua_1-10_ido_Rep2_ATH1	10738	717	11290	1017	61	518	0.472104	0.637218	1.34974
	AtGen_B-35_3-7-1_REP3_ATH1	12333	597	9815	1168	33	395	0.542229	0.73183	1.34967
	Finch-Savage_1-13_Primary-dormant-imbibition_Rep1_ATH1	10487	735	11523	993	54	549	0.461068	0.62218	1.34943
	A2-Greco-WT	12139	762	9844	1149	59	388	0.5337	0.719925	1.34893
	Carrera Begua_1-12_aba_Rep2_ATH1	11654	669	10422	1103	44	449	0.512376	0.691103	1.34882
	Beynon_1-4-cat-SpikeMix4_Rep1_ATH1	11486	816	10443	1087	62	447	0.50499	0.681078	1.3487
	Quick_A35_4-4hr-Rep2_ATH1	12100	716	9930	1145	39	412	0.531985	0.717419	1.34857
	Millenaar_A5-MILL-ETH-REP3	12323	688	9734	1166	36	394	0.541789	0.730576	1.34845
	Quick_A15_2-24hr_Rep1_ATH1	10805	841	11100	1022	50	524	0.475049	0.640351	1.34797
	AtGen_C-1_1-C-6_REP1_ATH1	11958	641	10146	1131	36	429	0.525742	0.708647	1.3479
	Turner_A-3-Turne-Mut-Base1_SLD	11548	818	10379	1092	59	445	0.507716	0.684211	1.34762
	Finch-Savage_1-6_Non-dormant_Rep2_ATH1	11814	719	10212	1117	54	425	0.519411	0.699875	1.34744
	Finch-Savage_1-15_Primary-dormant-imbibition_Rep3_ATH1	10175	776	11794	962	69	565	0.447351	0.602757	1.34739
	A3-Rente-WS2-Control_SLD	11986	795	9964	1133	48	415	0.526973	0.7099	1.34713
	AtGen_C-9_3-C-24_REP3_ATH1	12571	512	9662	1188	36	372	0.552693	0.744361	1.34679
	Pritchard_A-1-PRITC-CTR_Rep1	11388	820	10537	1076	50	470	0.500681	0.674185	1.34654
	AtGen_B-7_1-7-1_REP_1_ATH1	12026	636	10083	1136	43	417	0.528732	0.711779	1.3462
	AtGen_C-3_4-C-6_REP3_ATH1	12355	625	9765	1167	38	391	0.543196	0.731203	1.34611
	AtGen_B-5_1-5-1_REP_1_ATH1	11562	630	10553	1092	45	459	0.508332	0.684211	1.34599
	Finch-Savage_1-16_Primary-dormant-imbibition_Rep4_ATH1	10020	810	11915	946	56	594	0.440536	0.592732	1.34548
	Quick_A13_4-12hr_Rep1_ATH1	11165	814	10767	1054	58	484	0.490877	0.660401	1.34535
	AtGen_B-36_3-1-4_REP3_ATH1	12839	574	9332	1212	36	348	0.564476	0.759398	1.34532
	AtGen_B-13_1-6-4_REP1_ATH1	11675	640	10430	1102	52	442	0.5133	0.690476	1.34517
	AtGen_C-2_2-C-6_REP2_ATH1	12237	649	9859	1155	42	399	0.538008	0.723684	1.34512
	AtGen_B-30_3-2-1_REP3_ATH1	12186	596	9963	1150	29	417	0.535766	0.720551	1.3449
	Bramke_A1-warre-WTC	12399	775	9571	1170	42	384	0.545131	0.733083	1.34478
	Quick_A29_2-2hr_Rep2_ATH1	11712	768	10266	1105	52	439	0.514926	0.692356	1.34457
	Quick_A30_3-2hr_Rep2_ATH1	12635	636	9475	1192	26	378	0.555507	0.746867	1.34448
	Carrera Begua_1-2_ido_Rep1_ATH1	11300	689	10756	1066	49	481	0.496812	0.66792	1.34441
	Pritchard_A-5-PRITC-API_Rep2	11894	764	10087	1122	42	432	0.522928	0.703008	1.34437
	Stevenson-jarvis_2-8_B1798_Rep2_ATH1	11865	762	10118	1119	53	424	0.521653	0.701128	1.34405
	Walters_A-10-Kruger-MH1_REP1	11632	756	10357	1097	49	450	0.511409	0.687343	1.34402
	Cornah_A4-cornah-wsx_SLD_REP1	11007	837	10901	1038	69	489	0.483931	0.650376	1.34394
	Turner_A-7-Turne-WT-Base1_SLD	11836	721	10188	1116	65	415	0.520378	0.699248	1.34373
	Ward_A2-WARD-ax1_SLD	12473	691	9581	1176	47	373	0.548384	0.736842	1.34366
	AtGen_B-33_3-5-1_REP3_ATH1	12187	643	9915	1149	39	408	0.53581	0.719925	1.34362
	Buchanan-Wollaston_A-9-bwoll-Co1_SLD	11954	798	9993	1127	50	419	0.525566	0.70614	1.34358
	Campb-328-MYB61-noSuc-Rep3	11827	841	10077	1115	44	437	0.519982	0.698622	1.34355
	Millenaar_A6-MILL-LL-REP3	11732	736	10277	1106	53	437	0.515806	0.692982	1.3435
	Quick_A16_3-24hr_Rep1_ATH1	11416	772	10558	1076	56	464	0.501913	0.674185	1.34323
	Bramke_A4-warre-S6W	12118	796	9831	1142	50	404	0.532776	0.715539	1.34304
	Newbury_1-19_Petraea-control-leaves(PLO)_Rep1_ATH1	9784	1097	11864	922	94	580	0.43016	0.577694	1.34297
	Swidzinski Control ATH1 Replicate 2	10697	722	11326	1008	50	538	0.470301	0.631579	1.34292
	Quick_A14_1-24hr_Rep1_ATH1	10900	839	11007	1027	64	505	0.479226	0.643484	1.34276
	Pritchard_A-2-PRITC-CTR_Rep2	11773	777	10195	1109	52	435	0.517608	0.694862	1.34245
	Bird_1-3_low-light-ambientCO2_Rep1_ATH1	12083	730	9932	1138	47	411	0.531238	0.713033	1.34221
	Smith-20h_SLD_REP1	11532	786	10427	1086	65	445	0.507013	0.680451	1.34208
	Broadley_2-1_caerulescens_Rep1_ATH1	5172	1117	16457	487	86	1023	0.227391	0.305138	1.34191
	Carrera Begua_1-11_ido_Rep3_ATH1	11662	725	10358	1098	40	458	0.512728	0.68797	1.34178
	AtGen_B-37_3-2-4_REP3_ATH1	13139	483	9123	1237	29	330	0.577665	0.775063	1.34172
	Walters_A-09-Kruger-ML3_REP3	11567	769	10409	1089	55	452	0.508551	0.682331	1.34171
	Bird_1-2_medium-light-ambientCO2_Rep1_ATH1	11939	726	10080	1124	46	426	0.524907	0.704261	1.34169
	AtGen_B-15_2-1-1_REP2_ATH1	11249	620	10876	1059	49	488	0.49457	0.663534	1.34164
	Broadley_2-8_arvense_Rep1_ATH1	5120	1173	16453	482	105	1009	0.225104	0.302005	1.34162
	Urwin_A-2-Urwin-Inf_SLD	11219	899	10627	1056	60	480	0.493251	0.661654	1.34141
	Smith-12h_SLD_REP1	12346	657	9742	1162	40	394	0.542801	0.72807	1.34132
	Heggie_1-10_C24-ambientCO2-leaf-(CWF)_Rep3_ATH1	11168	778	10799	1051	56	489	0.491009	0.658521	1.34116
	Heggie_1-2_C24-elevatedCO2-guardcell_(CEG)_Rep1_ATH1	11370	833	10542	1070	70	456	0.49989	0.670426	1.34115
	Bird_1-1_high-light-ambientCO2_Rep1_ATH1	11976	720	10049	1127	47	422	0.526533	0.70614	1.34111
	Shirr-Cal_REP3	12700	769	9276	1195	50	351	0.558364	0.748747	1.34096
	AtGen_C-8_2-C-24_REP2_ATH1	12743	561	9441	1199	40	357	0.560255	0.751253	1.34091
	Newbury_1-9_Halleri-control-leaves(HLO)_Rep3_ATH1	9844	1126	11775	926	80	590	0.432798	0.580201	1.34058
	Short_A2-mcain-con	12619	811	9315	1187	46	363	0.554803	0.743734	1.34054
	Davies_A-1-DAVIE-CON_REP1	11272	904	10569	1060	65	471	0.495581	0.66416	1.34016
	Hammond_3-2_Potassium-starved-shoot_Rep1_ATH1	11082	855	10808	1042	56	498	0.487228	0.652882	1.33999
	AtGen_A-54_33-2_REP2_ATH1	12306	700	9739	1157	34	405	0.541042	0.724937	1.33989
	AtGen_B-14_1-7-4_REP1_ATH1	12841	509	9395	1207	31	358	0.564564	0.756266	1.33956
	Diamond_A-2-Diamo-fum_SLD	10075	799	11871	947	59	590	0.442954	0.593358	1.33955
	Walters_A-06-Kruger-WH3_REP3	11225	869	10651	1055	63	478	0.493515	0.661028	1.33943
	AtGen_C-12_3-Pi-6_REP3_ATH1	12497	504	9744	1174	32	390	0.549439	0.735589	1.3388
	ATGE_20_C	12966	561	9218	1218	38	340	0.570059	0.763158	1.33873
	Vizcay-Barrena_1-9_ms1ttg-young_Rep3_ATH1	11274	917	10554	1059	57	480	0.495669	0.663534	1.33866
	Vizcay-Barrena_1-9_ms1ttg-young_Rep3_ATH1	11274	917	10554	1059	57	480	0.495669	0.663534	1.33866
	Smith-12h_SLD_REP2	12277	644	9824	1153	36	407	0.539767	0.722431	1.33841
	Broadley_2-9_arvense_Rep2_ATH1	4856	1131	16759	456	102	1038	0.213497	0.285714	1.33826
	AtGen_B-6_1-6-1_REP_1_ATH1	10991	676	11078	1032	52	512	0.483227	0.646617	1.33812
	Quick_A17_3-24hr_Rep1_ATH1	10823	888	11035	1016	59	521	0.475841	0.636591	1.33782
	AtGen_A-61_35-1_REP1_ATH1	11995	760	9990	1126	48	422	0.527369	0.705514	1.3378
	Wheeler-w05_SLD_Rep2	11656	819	10270	1094	62	440	0.512464	0.685464	1.33758
	A3-LLOYD-PHO_REP3	12319	773	9653	1156	50	390	0.541614	0.724311	1.33732
	Pritchard_A-4-PRITC-API_Rep1	11797	760	10188	1107	44	445	0.518663	0.693609	1.3373
	Quick_A86_3-4hr-Rep4_ATH1	12171	725	9850	1142	44	410	0.535107	0.715539	1.33719
	Quick_A63_2-12hr_Rep3_ATH1	11735	778	10233	1101	56	439	0.515938	0.68985	1.33708
	Davies_A-3-DAVIE-T13_REP1	11490	864	10391	1078	62	456	0.505166	0.675439	1.33706
	Quick_A91_4-12hr_Rep4_ATH1	12620	714	9412	1184	37	375	0.554847	0.741855	1.33704
	Finch-Savage_1-1_Primary-dormant_Rep1_ATH1	10286	806	11653	965	53	578	0.452231	0.604637	1.33701
	Walters_A-02-Kruger-WL2_REP2	11259	820	10666	1056	60	480	0.49501	0.661654	1.33665
	Quick_A36_1-12hr_Rep2_ATH1	12158	759	9829	1140	49	407	0.534535	0.714286	1.33627
	AtGen_C-17_2-Pi-24_REP2_ATH1	13182	485	9078	1236	23	337	0.579556	0.774436	1.33626
	A4-Rente-KKO-Control_SLD	11337	813	10595	1063	60	473	0.498439	0.66604	1.33625
	Quick_A31_4-2hr_Rep2_ATH1	12020	773	9953	1127	54	415	0.528468	0.70614	1.3362
	Quick_A109_1-24hr_Rep2m_ATH1	11265	817	10664	1056	59	481	0.495274	0.661654	1.33594
	AtGen_B-29_3-1-1_REP3_ATH1	11959	616	10170	1121	49	426	0.525786	0.702381	1.33587
	ATGE_83_B	10978	746	11021	1029	52	515	0.482656	0.644737	1.33581
	ATGE_5_B	12935	600	9210	1212	40	344	0.568696	0.759398	1.33533
	AtGen_B-4_1-4-1_REP_1_ATH1	11399	632	10714	1068	40	488	0.501165	0.669173	1.33523
	Wheeler-w5_SLD_Rep3	11678	789	10278	1094	58	444	0.513432	0.685464	1.33506
	AtGen_B-21_2-7-1_REP2_ATH1	11977	580	10188	1122	38	436	0.526577	0.703008	1.33505
	Stevenson-jarvis_2-3_iae1_Rep3_ATH1	11743	842	10160	1100	45	451	0.516289	0.689223	1.33496
	Casson_1-1_globular-apical_Rep1_ATH1	4623	960	17162	433	82	1081	0.203253	0.271303	1.3348
	Quick_A26_5-0hr_Rep1_ATH1	11361	748	10637	1064	64	468	0.499494	0.666667	1.33468
	A2-Rente-KKO-HO_SLD	12141	769	9835	1137	48	411	0.533788	0.712406	1.33462
	A1-Rente-WS2-HO_SLD	11192	867	10686	1048	53	495	0.492064	0.656642	1.33446
	Carrera Begua_1-20_rdo_Rep2_ATH1	11385	798	10562	1066	54	476	0.50055	0.66792	1.33437
	Buchanan-Wollaston_A-5-bwoll-NG1_SLD	11397	904	10444	1067	53	476	0.501077	0.668546	1.33422
	Quick_A33_2-4hr-Rep2_ATH1	12157	711	9878	1138	43	415	0.534491	0.713033	1.33404
	Carrera Begua_1-15_abi1-Rep3_ATH1	11645	778	10322	1090	59	447	0.511981	0.682957	1.33395
	Quick_A4_3-2hr_Rep1_ATH1	12384	775	9587	1159	35	402	0.544471	0.72619	1.33375
	Quick_A97_2-48hr_Rep4_ATH1	11604	803	10339	1086	46	464	0.510178	0.680451	1.33375
	Finch-Savage_1-7_Non-dormant_Rep3_ATH1	12181	727	9837	1140	53	403	0.535546	0.714286	1.33375
	Broadley_2-5_caerulescens_Rep1_ATH1	4317	1043	17386	404	80	1112	0.1898	0.253133	1.33368
	Greville_A-06-grevi-AC3_SLD	10903	874	10968	1020	60	516	0.479358	0.639098	1.33324
	Smith-08h_SLD_REP2	13021	616	9108	1218	38	340	0.572477	0.763158	1.33308
	Davies_A-4-DAVIE-T13_REP2	11311	880	10554	1058	53	485	0.497296	0.662907	1.33302
	AtGen_B-26_2-5-4_REP2_ATH1	12904	534	9307	1207	25	364	0.567333	0.756266	1.33302
	Quick_A100_1-96hr_Rep4_ATH1	11718	815	10213	1096	56	444	0.51519	0.686717	1.33294
	A2-LLOYD-PHO_REP2	12950	670	9125	1211	44	341	0.569356	0.758772	1.33268
	Pritchard_A-6-PRITC-API_Rep3	12106	719	9920	1132	47	417	0.532249	0.709273	1.3326
	Quick_A92_1-24hr_Rep4_ATH1	11989	707	10050	1121	43	432	0.527105	0.702381	1.33253
	Brueggemann_A-3-Brueg-vis_SLD	12203	788	9754	1141	53	402	0.536514	0.714912	1.33251
	Newbury_1-17_Petraea-highZn-roots(PRH)_Rep2_ATH1	9006	1184	12555	842	95	659	0.395955	0.527569	1.3324
	AtGen_C-14_2-Pi-12_REP2_ATH1	12913	547	9285	1207	28	361	0.567729	0.756266	1.33209
	A2-willa-ISOX-REP3	12145	676	9924	1135	40	421	0.533964	0.711153	1.33184
	Campb-333-MYB61oe-noSuc-Rep2	12499	781	9465	1168	44	384	0.549527	0.73183	1.33174
	Kadalayil_1-1_wildtype_Rep1_ATH1	12895	634	9217	1205	43	348	0.566938	0.755013	1.33174
	ATGE_5_C	12875	623	9247	1203	36	357	0.566058	0.753759	1.33159
	AtGen_B-10_1-3-4_REP1_ATH1	13164	576	9005	1230	33	333	0.578765	0.770677	1.33159
	Wheeler-w14_SLD_Rep2	12555	677	9513	1173	49	374	0.551989	0.734962	1.33148
	AtGen_C-6_3-C-12_REP3_ATH1	12973	556	9216	1212	36	348	0.570367	0.759398	1.33142
	Quick_A98_3-48hr_Rep4_ATH1	11593	739	10414	1083	61	452	0.509694	0.678571	1.33133
	Walters_A-05-Kruger-WH2_REP2	11669	820	10256	1090	53	453	0.513036	0.682957	1.33121
	Turner_A-1-Turne-Mut-Top1_SLD	12483	807	9455	1166	40	390	0.548824	0.730576	1.33117
	Buchanan-Wollaston_A-1-bwoll-C0G_SLD	11071	888	10786	1034	71	491	0.486744	0.64787	1.33103
	Quick_A61_4-4hr-Rep3_ATH1	12421	719	9606	1160	52	384	0.546098	0.726817	1.33093
	AtGen_B-20_2-6-1_REP2_ATH1	11000	648	11097	1027	43	526	0.483623	0.643484	1.33055
	Campb-330-MYB61oe-Suc-Rep2	12050	823	9872	1125	48	423	0.529787	0.704887	1.33051
	AtGen_C-15_3-Pi-12_REP3_ATH1	13186	547	9012	1231	35	330	0.579732	0.771303	1.33045
	ATGE_84_A	11269	752	10724	1052	46	498	0.49545	0.659148	1.3304
	Smith-00h_SLD_REP1	12148	775	9822	1134	52	410	0.534095	0.710526	1.33034
	Quick_A66_1-24hr_Rep3_ATH1	11913	758	10075	1112	56	428	0.523763	0.696742	1.33026
	AtGen_6-1211_Cold(4°C)-Shoots-1.0h_Rep1	12610	665	9471	1177	59	360	0.554408	0.737469	1.33019
	ATGE_10_A	13415	676	8654	1252	43	301	0.5898	0.784461	1.33005
	Quick_A7_2-4hr-Rep1_ATH1	12001	835	9910	1120	55	421	0.527632	0.701754	1.33001
	ATGE_40_C	13673	583	8489	1276	38	282	0.601143	0.799499	1.32996
	Carrera Begua_1-7_rdo_Rep1_ATH1	9506	714	12525	887	45	664	0.417938	0.555764	1.32978
	AtGen_C-5_2-C-12_REP2_ATH1	12786	598	9361	1193	32	371	0.562146	0.747494	1.32972
	Quick_A59_2-4hr-Rep3_ATH1	12380	742	9624	1155	43	398	0.544295	0.723684	1.32958
	A4-LLOYD-CON_REP1	12520	775	9450	1168	41	387	0.550451	0.73183	1.32951
	Quick_A81_2-2hr_Rep4_ATH1	12489	776	9481	1165	36	395	0.549088	0.72995	1.32939
	AtGen_B-31_3-3-1_REP3_ATH1	11804	634	10307	1101	44	451	0.518971	0.68985	1.32926
	Pickett_1-4_wild-type_Rep2_ATH1	12962	734	9050	1209	45	342	0.569883	0.757519	1.32925
	AtGen_A-62_35-2_REP2_ATH1	11945	764	10036	1114	41	441	0.52517	0.697995	1.32908
	Quick_A8_3-4hr-Rep1_ATH1	12579	704	9463	1173	40	383	0.553045	0.734962	1.32894
	A2-willa-ISOX-REP2	12279	638	9828	1145	32	419	0.539855	0.717419	1.32891
	Turner_A-6-Turne-WT-Top2_SLD	12204	792	9749	1138	52	406	0.536557	0.713033	1.3289
	Carrera Begua_1-1_lar_Rep1_ATH1	12987	555	9203	1211	30	355	0.570983	0.758772	1.32889
	AtGen_A-1_17-1_REP1_ATH1	12109	765	9871	1129	57	410	0.532381	0.707393	1.32874
	Heggie_1-11_C24-ambientCO2-guard-cell-(CGC)_Rep2_ATH1	11916	718	10111	1111	54	431	0.523895	0.696115	1.32873
	Quick_A9_3-4hr-Rep1_ATH1	12195	834	9717	1137	52	407	0.536162	0.712406	1.32871
	AtGen_B-28_2-7-4_REP2_ATH1	12777	557	9411	1191	32	373	0.56175	0.746241	1.32842
	Jordan_A-1.4-Jorda-ECG_SLD	12166	782	9797	1134	51	411	0.534887	0.710526	1.32837
	ATGE_90_A	14033	541	8171	1308	28	260	0.616971	0.819549	1.32834
	Quick_A65_4-12hr_Rep3_ATH1	12617	708	9421	1176	44	376	0.554715	0.736842	1.32832
	Vizcay-Barrena_1-15_Lerttg-young_Rep2_ATH1	12446	794	9505	1160	43	393	0.547197	0.726817	1.32825
	Vizcay-Barrena_1-15_Lerttg-young_Rep2_ATH1	12446	794	9505	1160	43	393	0.547197	0.726817	1.32825
	Beynon_1-7-cat-SpikeMix7_Rep1_ATH1	12210	779	9756	1138	49	409	0.536821	0.713033	1.32825
	Smith-24h_SLD_REP1	12009	746	9990	1119	48	429	0.527984	0.701128	1.32793
	Kadalayil_1-2_Pasta2M1.1_Rep1_ATH1	13190	541	9015	1229	32	335	0.579908	0.77005	1.32788
	Marchant_1-2_3doCol_Rep1_ATH1	12140	760	9845	1131	48	417	0.533744	0.708647	1.32769
	AtGen_B-9_1-2-4_REP_1_ATH1	13107	583	9055	1221	34	341	0.576259	0.765038	1.32759
	AtGen_A-53_33-1_REP1_ATH1	12259	711	9775	1142	44	410	0.538976	0.715539	1.32759
	AtGen_C-13_1-Pi-12_REP1_ATH1	13269	448	9028	1236	32	328	0.583381	0.774436	1.3275
	Smith-16h_SLD_REP1	12143	651	9951	1131	37	428	0.533876	0.708647	1.32736
	AtGen_C-16_1-Pi-24_REP1_ATH1	13099	535	9111	1220	35	341	0.575907	0.764411	1.32732
	Heggie_1-9_C24-ambientCO2-leaf-(CWL)_Rep2_ATH1	12176	698	9871	1134	51	411	0.535326	0.710526	1.32728
	Newbury_1-6_Halleri-highZn-roots(HRH)_Rep3_ATH1	9579	1043	12123	892	80	624	0.421148	0.558897	1.32708
	Smith-02h_SLD_REP1	12629	728	9388	1176	44	376	0.555243	0.736842	1.32706
	Quick_A49_2-96hr_Rep2_ATH1	12178	825	9743	1134	48	414	0.535414	0.710526	1.32706
	ATGE_1_C	13403	602	8740	1248	30	318	0.589272	0.781955	1.32698
	ATGE_52_B	13759	492	8494	1281	22	293	0.604924	0.802632	1.32683
	Pickett_1-3_wild-type_Rep1_ATH1	11858	857	10031	1104	51	441	0.521345	0.691729	1.32682
	Carrera Begua_1-18_fus_Rep2_ATH1	12933	690	9122	1204	51	341	0.568608	0.754386	1.32672
	Quick_A64_3-12hr_Rep3_ATH1	12806	708	9232	1192	52	352	0.563025	0.746867	1.32653
	AtGen_B-23_2-2-4_REP2_ATH1	13408	488	8849	1248	32	316	0.589492	0.781955	1.32649
	Werner_1-5_wildtype-2hr-zearalenone(c2t)_Rep1_ATH1	12732	817	9196	1185	47	364	0.559771	0.742481	1.3264
	AtGen_B-8_1-1-4_REP_1_ATH1	12819	592	9334	1193	40	363	0.563596	0.747494	1.32629
	AtGen_B-24_2-3-4_REP2_ATH1	13498	507	8740	1256	30	310	0.593449	0.786967	1.32609
	AtGen_B-41_3-6-4_REP3_ATH1	13242	536	8967	1232	34	330	0.582194	0.77193	1.3259
	AtGen_C-4_1-C-12_REP1_ATH1	12866	574	9305	1197	39	360	0.565663	0.75	1.32588
	Deeken_A-2-Deeke-Inf_SLD_REP2	13071	698	8976	1216	35	345	0.574676	0.761905	1.3258
	Millenaar_A2-MILL-ETH-REP1	12523	709	9513	1165	52	379	0.550583	0.72995	1.32578
	Quick_A37_2-12hr_Rep2_ATH1	12374	756	9616	1151	51	394	0.544032	0.721178	1.32562
	Carrera Begua_1-13_aba_Rep3_ATH1	12613	664	9468	1173	32	391	0.554539	0.734962	1.32536
	Davies_A-6-DAVIE-T14_REP2	12119	853	9773	1127	62	407	0.53282	0.70614	1.32529
	Yang_1-4_old-pod_Rep2_ATH1	12292	744	9709	1143	63	390	0.540426	0.716165	1.32519
	Turner_A-4-Turne-Mut-Base2_SLD	11841	736	10168	1101	67	428	0.520598	0.68985	1.32511
	Smith-08h_SLD_REP1	12500	715	9530	1162	49	385	0.549571	0.72807	1.3248
	Walters_A-01-Kruger-WL1_REP1	12070	729	9946	1122	48	426	0.530666	0.703008	1.32476
	Quick_A102_3-96hr_Rep4_ATH1	12157	848	9741	1130	56	410	0.534491	0.70802	1.32466
	Quick_A107_3-24hr_Rep1m_ATH1	11943	754	10049	1110	50	436	0.525082	0.695489	1.32453
	Smith-20h_SLD_REP2	12773	657	9315	1187	45	364	0.561574	0.743734	1.32437
	Brueggemann_A-2-Brueg-uva_SLD	12957	751	9037	1204	43	349	0.569664	0.754386	1.32427
	ATGE_90_B	14023	584	8138	1303	38	255	0.616531	0.816416	1.32421
	Broadley_1-2_A2-Bo-P-phosphate-starved_Rep1_ATH1	3939	930	17876	366	75	1155	0.173181	0.229323	1.32418
	Quick_A12_3-12hr_Rep1_ATH1	12786	737	9223	1188	44	364	0.562146	0.744361	1.32414
	AtGen_A-64_35-4_REP3_ATH1	11893	840	10012	1105	54	437	0.522884	0.692356	1.32411
	Quick_A55_2-2hr_Rep3_ATH1	12711	664	9371	1181	32	383	0.558848	0.739975	1.32411
	Quick_A76_3-96hr_Rep3_ATH1	12173	810	9763	1131	51	414	0.535195	0.708647	1.32409
	Bird_1-4_high-light-highCO2_Rep1_ATH1	12701	624	9420	1180	38	378	0.558408	0.739348	1.32403
	Yang_1-6_old-pod_Rep3_ATH1	13143	641	8961	1221	48	327	0.577841	0.765038	1.32396
	Quick_A52_5-0hr_Rep2_ATH1	12422	734	9590	1154	42	400	0.546142	0.723058	1.32394
	Yang_1-3_young-pod_Rep2_ATH1	12853	749	9143	1194	59	343	0.565091	0.74812	1.32389
	Newbury_1-24_Petraea-highZn-leaves(PLH)_Rep3_ATH1	7343	1113	14289	682	93	821	0.32284	0.427318	1.32362
	ATGE_87_A	13513	606	8626	1255	35	306	0.594109	0.786341	1.32356
	AtGen_6-9812_Heatstress(3h)+1hrecovery-Shoots-4.0h_Rep2	14052	600	8093	1305	31	260	0.617806	0.817669	1.3235
	Bramke_A3-warre-S6C	12643	787	9315	1174	53	369	0.555858	0.735589	1.32334
	Quick_A111_3-24hr_Rep2m_ATH1	12148	769	9829	1128	52	416	0.534095	0.706767	1.3233
	ATGE_89_C	13699	567	8479	1272	34	290	0.602286	0.796992	1.32328
	AtGen_6-1611_Cold(4°C)-Shoots-24.0h_Rep1	13247	564	8935	1230	27	339	0.582414	0.770677	1.32325
	ATGE_40_A	13732	557	8456	1275	30	291	0.603737	0.798872	1.32321
	Stevenson-jarvis_2-1_iae1_Rep1_ATH1	11891	826	10028	1104	50	442	0.522796	0.691729	1.32313
	A1-LLOYD-PHO_REP1	13087	745	8913	1215	55	326	0.575379	0.761278	1.32309
	Quick_A94_3-24hr_Rep4_ATH1	12260	764	9722	1138	44	414	0.53902	0.713033	1.32283
	Buchanan-Wollaston_A-3-bwoll-C0S_SLD	12616	614	9515	1171	46	379	0.554671	0.733709	1.32278
	Quick_A32_1-4hr-Rep2_ATH1	12767	684	9295	1185	38	373	0.56131	0.742481	1.32276
	ATGE_26_B	13931	518	8296	1293	27	276	0.612486	0.81015	1.32272
	Quick_A85_2-4hr-Rep4_ATH1	12703	718	9325	1179	42	375	0.558496	0.738722	1.3227
	Hammond_3-7_Control-shoot_Rep2_ATH1	12326	716	9703	1144	36	416	0.541921	0.716792	1.32269
	Buchanan-Wollaston_A-2-bwoll-C5G_SLD	11917	871	9957	1106	59	431	0.523939	0.692982	1.32264
	Stevenson-jarvis_2-2_iae1_Rep2_ATH1	12208	759	9778	1133	53	410	0.536733	0.7099	1.32263
	Quick_A58_1-4hr-Rep3_ATH1	12607	700	9439	1170	46	380	0.554276	0.733083	1.3226
	AtGen_6-9711_Heatstress-Shoots-0.25h_Rep1	13383	676	8686	1242	45	309	0.588393	0.778195	1.32258
	Newbury_1-15_Petraea-control-roots(PRO)_Rep3_ATH1	7414	1006	14325	688	93	815	0.325962	0.431078	1.32248
	Jordan_A-1.1-Jorda-ECG_SLD	12717	758	9270	1180	50	366	0.559112	0.739348	1.32236
	Wheeler-w05_SLD_Rep1	12545	702	9498	1164	47	385	0.55155	0.729323	1.32232
	AtGen_B-38_3-3-4_REP3_ATH1	13506	522	8717	1253	27	316	0.593801	0.785088	1.32214
	ATGE_42_B	13582	501	8662	1260	31	305	0.597142	0.789474	1.32209
	Quick_A48_1-96hr_Rep2_ATH1	12300	757	9689	1141	54	401	0.540778	0.714912	1.32201
	AtGen_6-1612_Cold(4°C)-Shoots-24.0h_Rep2	12916	619	9211	1198	38	360	0.567861	0.750627	1.32185
	Quick_A104_5-0hr_Rep4_ATH1	12184	742	9820	1130	47	419	0.535678	0.70802	1.32173
	AtGen_A-30_27-2_REP2_ATH1	12088	734	9923	1121	45	430	0.531457	0.702381	1.32161
	AtGen_C-18_3-Pi-24_REP3_ATH1	13405	567	8773	1243	32	321	0.58936	0.778822	1.32147
	AtGen_6-3212_Saltstress-Shoots-1.0h_Rep2	13481	580	8685	1250	37	309	0.592702	0.783208	1.32142
	Quick_A112_4-24hr_Rep2m_ATH1	12155	768	9823	1127	46	423	0.534403	0.70614	1.32136
	Quick_A24_3-96hr_Rep1_ATH1	11778	759	10209	1092	51	453	0.517828	0.684211	1.32131
	Shirr-Col-REP3	12674	720	9351	1175	50	371	0.557221	0.736216	1.32123
	Quick_A40_1-24hr_Rep2_ATH1	12265	713	9768	1137	55	404	0.539239	0.712406	1.32113
	AtGen_C-7_1-C-24_REP1_ATH1	12837	563	9345	1190	38	368	0.564388	0.745614	1.3211
	Villadsen_A-2-villa-wat_SLD	12741	768	9236	1181	43	372	0.560167	0.739975	1.32099
	AtGen_A-3_17-3_REP3_ATH1	11902	794	10049	1103	46	447	0.52328	0.691103	1.32071
	Quick_A39_4-12hr_Rep2_ATH1	12701	712	9333	1177	48	371	0.558408	0.737469	1.32066
	AtGen_A-37_29-1_REP1_ATH1	12745	638	9362	1181	31	384	0.560343	0.739975	1.32058
	Wheeler-a5_SLD_Rep2	12929	678	9138	1198	39	359	0.568433	0.750627	1.32052
	Buchanan-Wollaston_A-8-bwoll-Ei2_SLD	11904	790	10051	1103	50	443	0.523368	0.691103	1.32049
	ATGE_10_B	13523	636	8586	1253	39	304	0.594548	0.785088	1.32048
	Quick_A62_1-12hr_Rep3_ATH1	12833	692	9221	1189	44	363	0.564212	0.744987	1.3204
	Millenaar_A1-MILL-AIR-REP1	12596	720	9429	1167	42	387	0.553792	0.731203	1.32036
	ATGE_21_B	13751	575	8419	1274	30	292	0.604572	0.798246	1.32035
	Quick_A73_4-48hr_Rep3_ATH1	12499	723	9524	1158	45	393	0.549527	0.725564	1.32034
	Quick_A105_1-24hr_Rep1m_ATH1	12186	765	9795	1129	53	414	0.535766	0.707393	1.32034
	Quick_A83_4-2hr_Rep4_ATH1	12522	762	9462	1160	44	392	0.550539	0.726817	1.32019
	Hammond_3-13_Control-shoot_Rep3_ATH1	12652	737	9356	1172	46	378	0.556254	0.734336	1.32014
	Davies_A-8-DAVIE-HET_REP2	11929	889	9927	1105	71	420	0.524467	0.692356	1.32011
	AtGen_B-42_3-7-4_REP3_ATH1	13496	463	8786	1250	30	316	0.593361	0.783208	1.31995
	ATGE_20_A	13669	564	8512	1266	39	291	0.600967	0.793233	1.31993
	Yang_1-5_young-pod_Rep3_ATH1	13261	775	8709	1228	42	326	0.583029	0.769424	1.3197
	ATGE_87_C	13965	542	8238	1293	36	267	0.613981	0.81015	1.3195
	AtGen_6-8612_Woundingstress-Shoots-24.0h_Rep2	13199	704	8842	1222	43	331	0.580303	0.765664	1.31942
	Wheeler-a14_SLD_Rep3	12508	751	9486	1158	46	392	0.549923	0.725564	1.31939
	Boyce_A1.2-boyce-Kan2_SLD	12195	787	9763	1129	54	413	0.536162	0.707393	1.31937
	AtGen_6-9611_Heatstress(3h)+21hrecovery-Shoots-24.0h_Rep1	13687	561	8497	1267	33	296	0.601759	0.79386	1.31923
	Knight_A-1.1-knigh-wam_SLD	12240	855	9650	1133	62	401	0.53814	0.7099	1.31917
	Warren-sf3-cold-A-13_REP1	13289	707	8749	1230	36	330	0.58426	0.770677	1.31906
	Smith-04h_SLD_REP1	12717	596	9432	1177	47	372	0.559112	0.737469	1.319
	Quick_A88_1-12hr_Rep4_ATH1	12901	672	9173	1194	51	351	0.567202	0.74812	1.31897
	Villadsen_A-4-villa-OMG_SLD	13099	682	8964	1212	35	349	0.575907	0.759398	1.31861
	Quick_A42_3-24hr_Rep2_ATH1	12376	746	9624	1145	43	408	0.54412	0.717419	1.31849
	McCormac_2-4_gun-mutant-Dpretreated_Rep1_ATH1	11544	797	10404	1068	64	464	0.50754	0.669173	1.31846
	Stevenson-jarvis_2-5_iae2_Rep2_ATH1	12420	770	9555	1149	55	392	0.546054	0.719925	1.31841
	Quick_A79_0-0hr_Rep4_ATH1	12550	767	9429	1161	58	377	0.55177	0.727444	1.31838
	AtGen_A-34_28-2_REP2_ATH1	12759	638	9348	1180	42	374	0.560958	0.739348	1.31801
	Deeken_A-2-Deeke-Inf_SLD_REP1	13354	642	8749	1235	35	326	0.587118	0.77381	1.31798
	AtGen_B-32_3-4-1_REP3_ATH1	11711	632	10402	1083	57	456	0.514882	0.678571	1.31792
	Quick_A22_1-96hr_Rep1_ATH1	12642	675	9429	1169	34	393	0.555814	0.732456	1.31781
	Stevenson-jarvis_2-6_iae2_Rep3_ATH1	12437	786	9522	1150	54	392	0.546801	0.720551	1.31776
	Brueggemann_A-1-Brueg-uvb_SLD	13313	684	8748	1231	39	326	0.585315	0.771303	1.31776
	AtGen_A-60_34-4_REP3_ATH1	13141	678	8926	1215	37	344	0.577753	0.761278	1.31765
	Carrera Begua_1-4_abi1_Rep1_ATH1	12157	726	9862	1124	48	424	0.534491	0.704261	1.31763
	Quick_A67_2-24hr_Rep3_ATH1	12460	750	9536	1152	45	399	0.547813	0.721805	1.31761
	Quick_A75_2-96hr_Rep3_ATH1	12537	730	9479	1159	45	392	0.551198	0.72619	1.31748
	Quick_A57_4-2hr_Rep3_ATH1	12894	712	9140	1192	35	369	0.566894	0.746867	1.31747
	AtGen_A-29_27-1_REP1_ATH1	12321	671	9753	1139	47	410	0.541701	0.713659	1.31744
	Warren-sf6-control-A-3_REP1	13360	662	8723	1235	39	322	0.587382	0.77381	1.31739
	Brueggemann_A-6-Brueg-Pps_SLD	13025	695	9025	1204	48	344	0.572653	0.754386	1.31735
	Carrera Begua_1-19_fus_Rep3_ATH1	13382	737	8626	1237	47	312	0.588349	0.775063	1.31735
	AtGen_A-2_17-2_REP2_ATH1	12398	742	9605	1146	57	393	0.545087	0.718045	1.3173
	Smith-14h_SLD_REP1	12204	675	9866	1128	47	421	0.536557	0.706767	1.31722
	Jordan_A-2.2-Jorda-15B_SLD	12388	854	9503	1145	64	387	0.544647	0.717419	1.31722
	Quick_A82_3-2hr_Rep4_ATH1	12659	687	9400	1170	27	399	0.556562	0.733083	1.31716
	Smith-13h_SLD_REP2	12724	610	9411	1176	40	380	0.55942	0.736842	1.31715
	ATGE_5_A	13330	614	8801	1232	45	319	0.586063	0.77193	1.31715
	Smith-13h_SLD_REP1	12011	734	10000	1110	42	444	0.528072	0.695489	1.31703
	Quick_A106_2-24hr_Rep1m_ATH1	12488	726	9532	1154	44	398	0.549044	0.723058	1.31694
	ATGE_89_A	14004	586	8155	1294	37	265	0.615696	0.810777	1.31685
	Quick_A18_1-48hr_Rep1_ATH1	11884	851	10011	1098	64	434	0.522488	0.68797	1.31672
	ATGE_18_B	14179	503	8063	1310	25	261	0.62339	0.820802	1.31668
	AtGen_6-2512_Osmoticstress-Shoots-12.0h_Rep2	14320	518	7908	1323	20	253	0.629589	0.828947	1.31665
	AtGen_6-3311_Saltstress-Shoots-3.0h_Rep1	13595	639	8512	1256	47	293	0.597714	0.786967	1.31663
	Beynon_1-8-cat-ReferenceMix_Rep1_ATH1	12698	693	9354	1173	51	372	0.558277	0.734962	1.31648
	Honys_UNM2_SLD	9333	800	12612	862	56	678	0.410332	0.5401	1.31625
	AtGen_6-3511_Saltstress-Shoots-12.0h_Rep1	14390	565	7791	1329	33	234	0.632667	0.832707	1.31619
	Warren-24f-A-25_REP1	13189	658	8898	1218	44	334	0.579864	0.763158	1.3161
	Villadsen_A-1-villa-zer_SLD	13168	741	8836	1216	40	340	0.57894	0.761905	1.31603
	Smith-24h_SLD_REP2	12596	720	9429	1163	38	395	0.553792	0.728697	1.31583
	ATGE_91_B	13365	655	8725	1234	46	316	0.587602	0.773183	1.31583
	AtGen_6-9212_Heatstress-Shoots-1.0h_Rep2	12911	726	9108	1192	38	366	0.567641	0.746867	1.31574
	ATGE_16_B	13237	625	8883	1222	40	334	0.581974	0.765664	1.31563
	Stevenson-jarvis_2-4_iae2_Rep1_ATH1	12631	766	9348	1166	52	378	0.555331	0.730576	1.31557
	ATGE_81_A	13357	609	8779	1233	37	326	0.58725	0.772556	1.31555
	Carrera Begua_1-6_fus_Rep1_ATH1	13195	711	8839	1218	35	343	0.580128	0.763158	1.3155
	cornah-wtc_SLD_REP1	11993	781	9971	1107	56	433	0.527281	0.693609	1.31545
	Quick_A90_3-12hr_Rep4_ATH1	13109	710	8927	1210	41	345	0.576346	0.758145	1.31543
	AtGen_6-1511_Cold(4°C)-Shoots-12.0h_Rep1	12979	647	9120	1198	45	353	0.570631	0.750627	1.31543
	Vizcay-Barrena_1-12_Ler-old_Rep3_ATH1	13283	752	8710	1226	40	330	0.583996	0.76817	1.31537
	Vizcay-Barrena_1-12_Ler-old_Rep3_ATH1	13283	752	8710	1226	40	330	0.583996	0.76817	1.31537
	Bird_1-6_low-light-highCO2_Rep1_ATH1	12243	734	9768	1130	55	411	0.538272	0.70802	1.31536
	Warren-03f-A-24_REP2	13425	615	8705	1239	44	313	0.59024	0.776316	1.31526
	AtGen_A-31-27-3_REP3_ATH1	12234	668	9843	1129	48	419	0.537876	0.707393	1.31516
	McCormac_2-3_gun-mutant-Frprecon_Rep1_ATH1	11888	804	10053	1097	67	432	0.522664	0.687343	1.31508
	Bramke_A5-warre-S2C	12755	736	9254	1177	44	375	0.560783	0.737469	1.31507
	McCormac_1-6_mutant-NFtreated_Rep2_ATH1	13156	701	8888	1214	38	344	0.578413	0.760652	1.31507
	Carrera Begua_1-3_aba_Rep1_ATH1	11509	749	10487	1062	58	476	0.506001	0.665414	1.31504
	Casson_1-5_globular-basal_Rep2_ATH1	4455	845	17445	411	72	1113	0.195867	0.257519	1.31476
	Wheeler-a05_SLD_Rep1	12758	714	9273	1177	39	380	0.560914	0.737469	1.31476
	AtGen_6-3611_Saltstress-Shoots-24.0h_Rep1	14146	512	8088	1305	40	251	0.621939	0.817669	1.31471
	Swidzinski Senescence ATH1 Replicate 2	11188	597	10960	1032	48	516	0.491888	0.646617	1.31456
	McCormac_2-2_wildtype-Dpretreated_Rep1_ATH1	12630	834	9281	1165	48	383	0.555287	0.72995	1.31455
	ATGE_90_D	13964	513	8268	1288	34	274	0.613937	0.807018	1.3145
	Millenaar_A3-MILL-LL-REP1	12739	630	9376	1175	48	373	0.560079	0.736216	1.31448
	ATGE_14_B	13531	650	8564	1248	44	304	0.5949	0.781955	1.31443
	Carrera Begua_1-17_abi3_Rep3_ATH1	13607	674	8464	1255	43	298	0.598241	0.786341	1.31442
	Werner_1-3_mutant-2hr-control(j2s)_Rep1_ATH1	12415	814	9516	1145	58	393	0.545834	0.717419	1.31435
	Quick_A41_2-24hr_Rep2_ATH1	12275	748	9723	1132	58	406	0.539679	0.709273	1.31425
	Smith-14h_SLD_REP2	13165	683	8897	1214	33	349	0.578809	0.760652	1.31417
	AtGen_6-4612_Droughtstress-Shoots-24.0h_Rep2	13328	639	8778	1229	38	329	0.585975	0.77005	1.31413
	Cornah_A3-cornah-msx_SLD_REP3	10856	869	11020	1001	70	525	0.477292	0.627193	1.31407
	ATGE_87_B	13969	513	8263	1288	30	278	0.614157	0.807018	1.31402
	Wheeler-a14_SLD_Rep2	12429	757	9559	1146	53	397	0.54645	0.718045	1.31402
	ATGE_10_C	13698	645	8402	1263	32	301	0.602242	0.791353	1.31401
	Quick_A28_1-2hr_Rep2_ATH1	12928	715	9103	1192	47	357	0.568389	0.746867	1.31401
	ATGE_1_B	13591	571	8583	1253	38	305	0.597538	0.785088	1.31387
	ATGE_42_C	13668	520	8557	1260	29	307	0.600923	0.789474	1.31377
	McCormac_2-1_wildtype-Frprecon_Rep1_ATH1	12410	755	9580	1144	48	404	0.545614	0.716792	1.31373
	Jordan_A-1.3-Jorda-ECG_SLD	13040	754	8951	1202	52	342	0.573313	0.753133	1.31365
	ATGE_14_C	13453	573	8719	1240	38	318	0.591471	0.776942	1.31358
	McCormac_2-6_wildtype-Dpretreated_Rep2_ATH1	12303	757	9685	1134	64	398	0.54091	0.710526	1.31358
	Honys_UNM1_SLD	10730	775	11240	989	47	560	0.471752	0.619674	1.31356
	AtGen_B-12_1-5-4_REP1_ATH1	13508	555	8682	1245	29	322	0.593889	0.780075	1.3135
	Pritchard_A-3-PRITC-CTR_Rep3	12380	745	9620	1141	54	401	0.544295	0.714912	1.31346
	Quick_A2_1-2hr_Rep1_ATH1	12967	703	9076	1195	40	361	0.570103	0.748747	1.31335
	Quick_A89_2-12hr_Rep4_ATH1	13130	678	8938	1210	43	343	0.57727	0.758145	1.31333
	ATGE_19_A	14096	557	8092	1299	34	263	0.619741	0.81391	1.31331
	AtGen_6-0611_Control-Shoots-24.0h_Rep1	13782	617	8347	1270	33	293	0.605935	0.795739	1.31324
	ATGE_91_C	13208	695	8842	1217	39	340	0.580699	0.762531	1.31313
	AtGen_6-9211_Heatstress-Shoots-1.0h_Rep1	12720	681	9344	1172	47	377	0.559244	0.734336	1.31309
	AtGen_6-3112_Saltstress-Shoots-0.5h_Rep2	13719	554	8473	1264	34	298	0.603166	0.79198	1.31304
	Smith-02h_SLD_REP2	13383	668	8694	1233	40	323	0.588393	0.772556	1.31299
	ATGE_24_A	14100	576	8069	1299	18	279	0.619916	0.81391	1.31293
	Quick_A44_1-48hr_Rep2_ATH1	12364	744	9638	1139	52	405	0.543592	0.713659	1.31286
	Quick_A72_3-48hr_Rep3_ATH1	12820	701	9225	1181	42	373	0.56364	0.739975	1.31285
	AtGen_6-4712_Droughtstress-Shoots-0.25h_Rep2	13831	578	8336	1274	37	285	0.60809	0.798246	1.31271
	Beynon_1-1-cat-SpikeMix1_Rep1_ATH1	12561	734	9450	1157	51	388	0.552253	0.724937	1.31269
	AtGen_6-9612_Heatstress(3h)+21hrecovery-Shoots-24.0h_Rep2	13788	635	8322	1270	43	283	0.606199	0.795739	1.31267
	McCormac_2-7_gun-mutant-Frprecon_Rep2_ATH1	11802	778	10165	1087	54	455	0.518883	0.681078	1.31258
	Quick_A50_3-96hr_Rep2_ATH1	12358	720	9668	1138	47	411	0.543328	0.713033	1.31234
	Warren-03f-A-23_REP1	13097	712	8936	1206	42	348	0.575819	0.755639	1.31229
	ATGE_4_B	14163	555	8027	1304	38	254	0.622686	0.817043	1.31213
	Knight_A-1.3-knigh-sam_SLD	12567	827	9351	1157	55	384	0.552517	0.724937	1.31206
	Quick_A1_1-0hr_Rep1_ATH1	12611	692	9443	1161	44	391	0.554452	0.727444	1.31201
	AtGen_A-59_34-3_REP2_ATH1	13242	653	8850	1219	37	340	0.582194	0.763784	1.31191
	Carrera Begua_1-5_abi3_Rep1_ATH1	13362	739	8644	1230	49	317	0.58747	0.770677	1.31186
	ATGE_21_C	13319	624	8802	1226	47	323	0.585579	0.76817	1.31181
	Broadley_2-3_arvense_Rep1_ATH1	5345	1165	16236	492	92	1012	0.234997	0.308271	1.31181
	ATGE_40_B	13732	573	8440	1264	41	291	0.603737	0.79198	1.3118
	Quick_A38_3-12hr_Rep2_ATH1	12863	708	9175	1184	43	369	0.565531	0.741855	1.31178
	Quick_A11_2-12hr_Rep1_ATH1	12711	737	9298	1170	47	379	0.558848	0.733083	1.31177
	Pickett_1-2_ADD3_Rep2_ATH1	13168	711	8867	1212	47	337	0.57894	0.759398	1.3117
	AtGen_B-11_1-4-4_REP1_ATH1	13538	527	8680	1246	26	324	0.595208	0.780702	1.31165
	Quick_A54_1-2hr_Rep3_ATH1	12691	754	9301	1168	53	375	0.557969	0.73183	1.3116
	cornah-wtc_SLD_REP2	12671	784	9290	1166	55	375	0.557089	0.730576	1.31142
	Quick_A60_3-4hr-Rep3_ATH1	12715	656	9375	1170	45	381	0.559024	0.733083	1.31136
	Quick_A56_3-2hr_Rep3_ATH1	12922	693	9131	1189	42	365	0.568125	0.744987	1.31131
	ATGE_11_A	13575	618	8552	1249	42	305	0.596834	0.782581	1.31122
	Warren-sf6-cold-A-12_REP2	12760	784	9201	1174	53	369	0.561002	0.735589	1.3112
	Villadsen_A-3-villa-glc_SLD	13228	666	8851	1217	36	343	0.581578	0.762531	1.31114
	ATGE_91_A	13750	583	8412	1265	28	303	0.604528	0.792607	1.31112
	Pickett_1-1_ADD3_Rep1_ATH1	13055	744	8947	1201	46	349	0.573972	0.752506	1.31105
	Werner_1-2_wildtype-24hr-control(c4s)_Rep1_ATH1	12512	797	9436	1151	59	386	0.550099	0.721178	1.311
	ATGE_11_C	13632	619	8494	1254	37	305	0.599341	0.785714	1.31096
	AtGen_6-2611_Osmoticstress-Shoots-24.0h_Rep1	13644	542	8560	1255	36	305	0.599868	0.786341	1.31086
	AtGen_6-3612_Saltstress-Shoots-24.0h_Rep2	13960	555	8231	1284	40	272	0.613761	0.804511	1.31079
	Heggie_1-12_C24-ambientCO2-guard-cell-(CGL)_Rep3_ATH1	11329	759	10657	1042	62	492	0.498087	0.652882	1.31078
	Carrera Begua_1-14_abi1_Rep2_ATH1	12819	667	9259	1179	47	370	0.563596	0.738722	1.31073
	Quick_A110_2-24hr_Rep2m_ATH1	12754	667	9325	1173	29	394	0.560739	0.734962	1.3107
	ATGE_26_A	14385	463	7897	1323	24	249	0.632447	0.828947	1.3107
	A-3-Torres-MgCl2_2hr_Rep3	12417	635	9693	1142	35	419	0.545922	0.715539	1.3107
	Quick_A68_3-24hr_Rep3_ATH1	12961	652	9133	1192	44	360	0.56984	0.746867	1.31066
	AtGen_6-7212_UV-Bstress-Shoots-1.0h_Rep2	13255	647	8843	1219	42	335	0.582765	0.763784	1.31062
	AtGen_6-9712_Heatstress-Shoots-0.25h_Rep2	13549	672	8524	1246	44	306	0.595691	0.780702	1.31058
	McCormac_2-9_phyAmutant-FRprecon_Rep1_ATH1	12670	763	9312	1165	50	381	0.557046	0.72995	1.3104
	ATGE_13_C	14139	561	8045	1300	34	262	0.621631	0.814536	1.31032
	Quick_A84_1-4hr-Rep4_ATH1	12736	722	9288	1171	45	380	0.559947	0.733709	1.31032
	ATGE_101_C	14161	568	8016	1302	39	255	0.622598	0.815789	1.3103
	ATGE_20_B	13400	556	8789	1232	44	320	0.58914	0.77193	1.31026
	AtGen_6-1111_Cold(4°C)-Shoots-0.5h_Rep1	13705	693	8348	1260	44	292	0.60255	0.789474	1.31022
	Quick_A93_2-24hr_Rep4_ATH1	12759	681	9306	1173	48	375	0.560958	0.734962	1.31019
	Honys_BCP2_SLD	9409	818	12518	865	69	662	0.413673	0.54198	1.31016
	ATGE_18_C	13760	553	8432	1265	30	301	0.604968	0.792607	1.31016
	Okamoto_A-4-WT-control_SLD	12716	799	9230	1169	45	382	0.559068	0.732456	1.31014
	cornah-msc_SLD_REP3	12315	775	9655	1132	59	405	0.541438	0.709273	1.30998
	Quick_A51_4-96hr_Rep2_ATH1	12098	761	9887	1112	52	432	0.531897	0.696742	1.30992
	ATGE_82_B	12283	725	9737	1129	59	408	0.540031	0.707393	1.30991
	McCormac_1-2_wildtype-Contrl_Rep1_ATH1	13099	693	8953	1204	49	343	0.575907	0.754386	1.30991
	Hammond_2-5_Col2wildtype_Rep3_ATH1	13121	718	8906	1206	50	340	0.576874	0.755639	1.30989
	Campb-324-MYB61-Suc-Rep2	12719	801	9225	1169	49	378	0.5592	0.732456	1.30983
	Quick_A45_2-48hr_Rep2_ATH1	12339	758	9649	1134	51	411	0.542493	0.710526	1.30974
	AtGen_6-2511_Osmoticstress-Shoots-12.0h_Rep1	14080	544	8122	1294	33	269	0.619037	0.810777	1.30974
	Urwin_A-1-Urwin-Con_SLD	11752	773	10220	1080	46	470	0.516685	0.676692	1.30968
	Wheeler-w14_SLD_Rep3	12775	711	9259	1174	45	377	0.561662	0.735589	1.30967
	AtGen_B-34_3-6-1_REP3_ATH1	11927	635	10183	1096	43	457	0.524379	0.686717	1.30958
	Diamond_A-3-Diamo-met_SLD	11710	754	10281	1076	49	471	0.514838	0.674185	1.30951
	Jordan_A-2.3-Jorda-15B_SLD	12647	798	9300	1162	47	387	0.556034	0.72807	1.3094
	Quick_A43_4-24hr_Rep2_ATH1	12462	732	9552	1145	50	401	0.547901	0.717419	1.3094
	ATGE_16_A	13834	570	8341	1271	32	293	0.608222	0.796366	1.30934
	ATGE_7_C2	13976	566	8203	1284	31	281	0.614465	0.804511	1.30929
	Wheeler-w14_SLD_Rep1	12736	679	9330	1170	43	383	0.559947	0.733083	1.3092
	Broadley_2-2_caerulescens_Rep2_ATH1	4953	1118	16675	455	97	1044	0.217762	0.285088	1.30917
	Hammond_2-3_Col2wildtype_Rep2_ATH1	12726	720	9299	1169	62	365	0.559508	0.732456	1.30911
	Werner_1-6_wildtype-24hr-zearalenone(c4t)_Rep1_ATH1	13510	715	8520	1241	39	316	0.593977	0.777569	1.30909
	ATGE_19_C	14218	511	8016	1306	26	264	0.625104	0.818296	1.30905
	Vizcay-Barrena_1-16_Lerttg-old_Rep2_ATH1	12488	817	9440	1147	51	398	0.549044	0.718672	1.30895
	Vizcay-Barrena_1-16_Lerttg-old_Rep2_ATH1	12488	817	9440	1147	51	398	0.549044	0.718672	1.30895
	Smith-04h_SLD_REP2	13588	599	8558	1248	36	312	0.597406	0.781955	1.30892
	ATGE_97_B	14089	613	8043	1294	35	267	0.619433	0.810777	1.3089
	AtGen_6-8411_Woundingstress-Shoots-6.0h_Rep1	14122	559	8064	1297	31	268	0.620884	0.812657	1.30887
	AtGen_A-55_33-3_REP3_ATH1	11901	758	10086	1093	58	445	0.523236	0.684837	1.30885
	AtGen_A-10_22-2_REP2_ATH1	12740	678	9327	1170	45	381	0.560123	0.733083	1.30879
	AtGen_6-2411_Osmoticstress-Shoots-6.0h_Rep1	13677	606	8463	1256	39	301	0.601319	0.786967	1.30874
	ATGE_26_C	14287	503	7955	1312	31	253	0.628138	0.822055	1.30872
	McCormac_1-3_mutant-NFtreated_Rep1_ATH1	13841	621	8283	1271	32	293	0.608529	0.796366	1.30867
	AtGen_A-18_24-2_REP2_ATH1	12393	647	9705	1138	47	411	0.544867	0.713033	1.30864
	ATGE_4_A	14397	520	7828	1322	29	245	0.632974	0.828321	1.30862
	ATGE_35_C	14161	516	8068	1300	29	267	0.622598	0.814536	1.30829
	Quick_A5_4-2hr_Rep1_ATH1	12767	754	9225	1172	52	372	0.56131	0.734336	1.30825
	Vizcay-Barrena_1-11_Ler-young_Rep3_ATH1	13181	724	8840	1210	44	342	0.579512	0.758145	1.30825
	Vizcay-Barrena_1-11_Ler-young_Rep3_ATH1	13181	724	8840	1210	44	342	0.579512	0.758145	1.30825
	Warren-00f-A-21_REP1	13312	715	8718	1222	45	329	0.585271	0.765664	1.30822
	Quick_A10_1-12hr_Rep1_ATH1	13018	711	9017	1195	36	365	0.572346	0.748747	1.30821
	Quick_A25_4-96hr_Rep1_ATH1	12833	697	9216	1178	41	377	0.564212	0.738095	1.30819
	ATGE_21_A	13782	534	8429	1265	34	297	0.605935	0.792607	1.30807
	Beynon_1-3-cat-SpikeMix3_Rep1_ATH1	12693	743	9309	1165	43	388	0.558057	0.72995	1.30802
	Warren-wildtype-cold-A-10_REP2	13020	675	9050	1195	47	354	0.572434	0.748747	1.30801
	ATGE_18_A	14088	547	8110	1293	32	271	0.619389	0.81015	1.30798
	AtGen_6-5611_Genotoxicstress-Shoots-24.0h_Rep1	13806	542	8398	1267	36	293	0.606991	0.79386	1.30786
	Quick_A46_3-48hr_Rep2_ATH1	12782	715	9249	1173	51	372	0.56197	0.734962	1.30783
	AtGen_6-5512_Genotoxicstress-Shoots-12.0h_Rep2	14335	510	7901	1315	27	254	0.630248	0.823935	1.30732
	AtGen_A-33_28-1_REP1_ATH1	12951	676	9118	1188	42	366	0.5694	0.744361	1.30727
	AtGen_6-9311_Heatstress-Shoots-3.0h_Rep1	12973	619	9153	1190	46	360	0.570367	0.745614	1.30725
	AtGen_A-16_23-4_REP3_ATH1	11131	716	10898	1021	51	524	0.489382	0.639724	1.30721
	Brueggemann_A-4-Brueg-PpH_SLD	12745	750	9250	1169	47	380	0.560343	0.732456	1.30716
	ATGE_16_C	13574	583	8588	1245	25	326	0.596791	0.780075	1.30712
	AtGen_6-9312_Heatstress-Shoots-3.0h_Rep2	12604	714	9427	1156	43	397	0.554144	0.724311	1.30708
	Quick_A87_4-4hr-Rep4_ATH1	13095	684	8967	1201	37	358	0.575731	0.752506	1.30705
	AtGen_A-38_29-2_REP2_ATH1	12899	691	9155	1183	38	375	0.567114	0.741228	1.30702
	AtGen_6-4611_Droughtstress-Shoots-24.0h_Rep1	13499	629	8617	1238	34	324	0.593493	0.775689	1.30699
	Hammond_2-4_pho1mutant_Rep2_ATH1	12736	773	9236	1168	52	376	0.559947	0.73183	1.30696
	AtGen_6-9811_Heatstress(3h)+1hrecovery-Shoots-4.0h_Rep1	14078	590	8077	1291	38	267	0.618949	0.808897	1.30689
	Honys_BCP1_SLD	11506	750	10489	1055	49	492	0.505869	0.661028	1.30672
	Quick_A108_4-24hr_Rep1m_ATH1	13077	700	8969	1199	42	355	0.57494	0.751253	1.30666
	AtGen_A-40_29-4_REP3_ATH1	12728	662	9355	1167	42	387	0.559596	0.731203	1.30666
	Davies_A-7-DAVIE-HET_REP1	12751	781	9213	1169	54	373	0.560607	0.732456	1.30654
	Newbury_1-18_Petraea-highZn-roots(PRH)_Rep3_ATH1	6763	1026	14956	620	86	890	0.29734	0.388471	1.30649
	ATGE_7_B2	14126	581	8038	1295	37	264	0.62106	0.811404	1.30648
	Campb-329-MYB61oe-Suc-Rep1	12469	799	9477	1143	54	399	0.548208	0.716165	1.30637
	ATGE_23_A	14259	556	7930	1307	30	259	0.626907	0.818922	1.30629
	AtGen_6-9512_Heatstress(3h)+9hrecovery-Shoots-12.0h_Rep2	14412	583	7750	1321	28	247	0.633634	0.827694	1.30627
	Wheeler-a05_SLD_Rep3	12623	733	9389	1157	56	383	0.554979	0.724937	1.30624
	Quick_A6_1-4hr-Rep1_ATH1	12940	744	9062	1186	43	367	0.568916	0.743108	1.30618
	ATGE_81_B	13551	594	8600	1242	39	315	0.595779	0.778195	1.30618
	ATGE_4_C	14425	525	7795	1322	23	251	0.634205	0.828321	1.30608
	ATGE_15_C	13956	540	8249	1279	41	276	0.613585	0.801378	1.30606
	AtGen_A-43_30-3_REP3_ATH1	12254	760	9731	1123	55	418	0.538756	0.703634	1.30604
	ATGE_41_C	13728	557	8460	1258	33	305	0.603561	0.788221	1.30595
	Okamoto_A-2-gpa1-control_SLD	13325	715	8705	1221	49	326	0.585843	0.765038	1.30587
	Quick_A103_4-96hr_Rep4_ATH1	12474	771	9501	1143	60	393	0.548428	0.716165	1.30585
	Warren-24f-A-26_REP2	13326	678	8741	1221	36	339	0.585887	0.765038	1.30578
	Carrera Begua_1-16_abi3_Rep2_ATH1	13970	646	8129	1280	41	275	0.614201	0.802005	1.30577
	AtGen_6-3412_Saltstress-Shoots-6.0h_Rep2	13741	616	8389	1259	44	293	0.604133	0.788847	1.30575
	AtGen_6-7611_UV-Bstress-Shoots-24.0h_Rep1	13938	558	8249	1277	32	287	0.612794	0.800125	1.3057
	AtGen_6-2112_Osmoticstress-Shoots-0.5h_Rep2	13360	639	8747	1224	42	330	0.587382	0.766917	1.30565
	AtGen_6-3211_Saltstress-Shoots-1.0h_Rep1	13120	627	8999	1202	53	341	0.57683	0.753133	1.30564
	De Grauwe_1-7_water-etr1-1hr_Rep2_ATH1	13535	765	8445	1240	36	320	0.595076	0.776942	1.30562
	AtGen_6-1112_Cold(4°C)-Shoots-0.5h_Rep2	13666	663	8417	1252	48	296	0.600835	0.784461	1.30562
	ATGE_82_A	11865	675	10205	1087	48	461	0.521653	0.681078	1.30561
	ATGE_83_A	11243	738	10764	1030	63	503	0.494306	0.645363	1.30559
	Villadsen_A-6-villa-man_SLD	13155	734	8856	1205	40	351	0.578369	0.755013	1.30542
	Quick_A74_1-96hr_Rep3_ATH1	12653	747	9346	1159	47	390	0.556298	0.72619	1.3054
	Okamoto_A-1--gpa1-treated_SLD	12129	820	9796	1111	60	425	0.53326	0.696115	1.3054
	AtGen_6-1512_Cold(4°C)-Shoots-12.0h_Rep2	13199	626	8921	1209	39	348	0.580303	0.757519	1.30538
	ATGE_79_C	13986	544	8215	1281	36	279	0.614904	0.802632	1.30529
	A1-willa-CON-REP3	12218	644	9883	1119	38	439	0.537173	0.701128	1.30522
	AtGen_6-8611_Woundingstress-Shoots-24.0h_Rep1	13889	654	8202	1272	42	282	0.61064	0.796992	1.30518
	ATGE_22_B	14240	551	7954	1304	19	273	0.626072	0.817043	1.30503
	ATGE_15_B	13913	568	8264	1274	34	288	0.611695	0.798246	1.30497
	ATGE_89_B	14634	488	7623	1340	21	235	0.643394	0.839599	1.30495
	ATGE_57_A	14745	439	7561	1350	26	220	0.648274	0.845865	1.30479
	ATGE_11_B	13588	589	8568	1244	37	315	0.597406	0.779449	1.30472
	ATGE_1_A	13524	610	8611	1238	42	316	0.594592	0.775689	1.30457
	A-2-Torres-MgCl2_2hr_Rep2	12246	694	9805	1121	48	427	0.538404	0.702381	1.30456
	ATGE_19_B	14346	519	7880	1313	27	256	0.630732	0.822682	1.30433
	ATGE_27_B	14248	531	7966	1304	30	262	0.626423	0.817043	1.3043
	AtGen_A-19_24-3_REP3_ATH1	12074	715	9956	1105	56	435	0.530842	0.692356	1.30426
	Turner_A-2-Turne-Mut-Top2_SLD	12796	775	9174	1171	48	377	0.562585	0.733709	1.30417
	AtGen_6-9412_Heatstress(3h)+3hrecovery-Shoots-6.0h_Rep2	14228	547	7970	1302	28	266	0.625544	0.815789	1.30413
	AtGen_A-8_21-4_REP3_ATH1	12622	697	9426	1155	44	397	0.554935	0.723684	1.30409
	ATGE_58_B	14732	421	7592	1348	25	223	0.647703	0.844612	1.30401
	McCormac_2-10_phyAmutant-Dpretreated_Rep1_ATH1	12437	758	9550	1138	53	405	0.546801	0.713033	1.30401
	Quick_A53_0-0hr_Rep3_ATH1	12722	698	9326	1164	47	385	0.559332	0.729323	1.30392
	Warren-00f-A-22_REP2	14001	662	8082	1281	34	281	0.615564	0.802632	1.3039
	AtGen_A-58_34-2_REP1_ATH1	13236	641	8868	1211	33	352	0.58193	0.758772	1.30389
	ATGE_12_C	13728	584	8433	1256	35	305	0.603561	0.786967	1.30387
	cornah-msc_SLD_REP1	12745	791	9209	1166	51	379	0.560343	0.730576	1.3038
	Greville_A-04-grevi-AC1_SLD	12769	769	9207	1168	50	378	0.561398	0.73183	1.30358
	Werner_1-1_wildtype-2hr-control(c2s)_Rep1_ATH1	13425	735	8585	1228	41	327	0.59024	0.769424	1.30358
	A2-WILLA-ISOX	13163	611	8971	1204	30	362	0.578721	0.754386	1.30354
	AtGen_B-40_3-5-4_REP3_ATH1	13142	508	9095	1202	23	371	0.577797	0.753133	1.30346
	AtGen_6-0212_Control-Shoots-1.0h_Rep2	13678	615	8453	1251	37	308	0.601363	0.783835	1.30343
	AtGen_6-0511_Control-Shoots-12.0h_Rep1	14225	549	7972	1301	32	263	0.625412	0.815163	1.3034
	ATGE_13_B	13734	579	8432	1256	41	299	0.603825	0.786967	1.3033
	ATGE_13_A	14117	546	8082	1291	41	264	0.620664	0.808897	1.30328
	AtGen_6-8211_Woundingstress-Shoots-1.0h_Rep1	13506	618	8621	1235	41	320	0.593801	0.77381	1.30315
	AtGen_6-6312_Oxidativestress-Shoots-3.0h_Rep2	14031	499	8216	1283	37	276	0.616883	0.803885	1.30314
	AtGen_6-2212_Osmoticstress-Shoots-1.0h_Rep2	13966	592	8188	1277	35	284	0.614025	0.800125	1.30308
	AtGen_6-2612_Osmoticstress-Shoots-24.0h_Rep2	14043	558	8145	1284	23	289	0.61741	0.804511	1.30304
	Werner_1-4_mutant-24hr-control(j4s)_Rep1_ATH1	13442	764	8539	1229	42	325	0.590987	0.77005	1.30299
	Warren-sf3-control-A-5_REP1	13596	673	8476	1243	47	306	0.597758	0.778822	1.30291
	Quick_A80_1-2hr_Rep4_ATH1	12919	713	9114	1181	44	371	0.567993	0.739975	1.30279
	AtGen_A-11_22-3_REP3_ATH1	13314	685	8746	1217	41	338	0.585359	0.762531	1.30267
	McCormac_2-5_wildtype-Frprecon_Rep2_ATH1	12045	772	9928	1101	74	421	0.529567	0.68985	1.30267
	Warren-sf3-cold-A-14_REP2	13621	669	8455	1245	47	304	0.598857	0.780075	1.30261
	Smith-01h_SLD_REP2	13654	573	8518	1248	25	323	0.600308	0.781955	1.30259
	AtGen_6-9111_Heatstress-Shoots-0.5h_Rep1	14037	573	8135	1283	34	279	0.617147	0.803885	1.30258
	AtGen_6-6512_Oxidativestress-Shoots-12.0h_Rep2	14420	501	7825	1318	29	249	0.633985	0.825815	1.30258
	Smith-16h_SLD_REP2	13327	664	8754	1218	45	333	0.585931	0.763158	1.30247
	Boyce_A1.1-boyce-Kan1_SLD	13065	762	8918	1194	55	347	0.574412	0.74812	1.30241
	Smith-01h_SLD_REP1	12912	656	9177	1180	45	371	0.567685	0.739348	1.30239
	ATGE_15_A	13919	575	8251	1272	37	287	0.611959	0.796992	1.30236
	ATGE_17_B	13930	598	8217	1273	41	282	0.612442	0.797619	1.30236
	cornah-wtc_SLD_REP3	12290	793	9662	1123	59	414	0.540339	0.703634	1.30221
	Swidzinski Control ATH1 Replicate 1	11940	729	10076	1091	45	460	0.524951	0.683584	1.30219
	Smith-00h_SLD_REP2	13462	660	8623	1230	37	329	0.591866	0.770677	1.30211
	Vizcay-Barrena_1-13_Lerttg-young_Rep1_ATH1	13628	651	8466	1245	36	315	0.599165	0.780075	1.30194
	Vizcay-Barrena_1-13_Lerttg-young_Rep1_ATH1	13628	651	8466	1245	36	315	0.599165	0.780075	1.30194
	ATGE_56_A	14668	520	7557	1340	35	221	0.644889	0.839599	1.30193
	Quick_A47_4-48hr_Rep2_ATH1	12677	705	9364	1158	55	383	0.557353	0.725564	1.3018
	AtGen_6-0612_Control-Shoots-24.0h_Rep2	14079	601	8066	1286	42	268	0.618993	0.805764	1.30173
	Boyce_A3.1-boyce-Kan3_SLD	13106	732	8907	1197	44	355	0.576215	0.75	1.3016
	Warren-wildtype-cold-A-9_REP1	13380	665	8700	1222	45	329	0.588261	0.765664	1.30157
	Greville_A-01-grevi-CC1_SLD	12581	837	9327	1149	53	394	0.553133	0.719925	1.30154
	Warren-sf2-cold-A-15_REP1	13304	742	8699	1215	55	326	0.58492	0.761278	1.30151
	Beynon_1-2-cat-SpikeMix2_Rep1_ATH1	12965	732	9048	1184	52	360	0.570015	0.741855	1.30146
	AtGen_6-6212_Oxidativestress-Shoots-1.0h_Rep2	14139	522	8085	1291	40	265	0.621631	0.808897	1.30125
	ATGE_14_A	13483	619	8643	1231	50	315	0.59279	0.771303	1.30114
	ATGE_51_C	14141	497	8107	1291	27	278	0.621719	0.808897	1.30107
	AtGen_6-0411_Control-Shoots-6.0h_Rep1	13759	607	8380	1256	43	297	0.604924	0.786967	1.30094
	Bramke_A6-warre-S2W	12620	851	9274	1152	65	379	0.554847	0.721805	1.30091
	ATGE_23_C	14111	602	8032	1288	37	271	0.6204	0.807018	1.3008
	Quick_A27_0-0hr_Rep2_ATH1	12612	863	9271	1151	53	392	0.554495	0.721178	1.3006
	Diamond_A-4-Diamo-met_SLD	11758	703	10284	1073	54	469	0.516949	0.672306	1.30053
	Vizcay-Barrena_1-1_ms1ttg-young_Rep1_ATH1	14180	624	7941	1294	33	269	0.623434	0.810777	1.3005
	Vizcay-Barrena_1-1_ms1ttg-young_Rep1_ATH1	14180	624	7941	1294	33	269	0.623434	0.810777	1.3005
	Brueggemann_A-5-Brueg-Mck_SLD	13392	628	8725	1222	32	342	0.588789	0.765664	1.30041
	AtGen_B-27_2-6-4_REP2_ATH1	13184	540	9021	1203	43	350	0.579644	0.753759	1.30038
	ATGE_48_B	13995	475	8275	1277	38	281	0.6153	0.800125	1.30038
	ATGE_81_C	13765	631	8349	1256	41	299	0.605188	0.786967	1.30037
	Evans_A-6-evans-m40_SLD	12210	834	9701	1114	55	427	0.536821	0.697995	1.30024
	AtGen_6-8511_Woundingstress-Shoots-12.0h_Rep1	13931	610	8204	1271	30	295	0.612486	0.796366	1.30022
	Hammond_3-15_Caesium-treated-shoot_Rep3_ATH1	13230	695	8820	1207	49	340	0.581666	0.756266	1.30017
	ATGE_12_A	14274	596	7875	1302	34	260	0.627566	0.815789	1.29993
	ATGE_27_C	14417	467	7861	1315	24	257	0.633854	0.823935	1.29988
	Quick_A23_2-96hr_Rep1_ATH1	13190	602	8954	1203	38	355	0.579908	0.753759	1.29979
	Villadsen_A-5-villa-DOG_SLD	13049	745	8951	1190	47	359	0.573709	0.745614	1.29964
	McCormac_2-8_gun-mutant-Dpretreated_Rep2_ATH1	11799	757	10189	1076	54	466	0.518751	0.674185	1.29963
	Hammond_3-14_Potassium-starved-shoot_Rep3_ATH1	12534	719	9492	1143	42	411	0.551066	0.716165	1.2996
	Quick_A3_2-2hr_Rep1_ATH1	12896	739	9111	1176	50	370	0.566982	0.736842	1.29959
	AtGen_A-26_26-2_REP2_ATH1	12622	702	9421	1151	37	408	0.554935	0.721178	1.29957
	AtGen_6-6411_Oxidativestress-Shoots-6.0h_Rep1	14278	579	7889	1302	31	263	0.627742	0.815789	1.29956
	Hammond_3-9_Caesium-treated-shoot_Rep2_ATH1	13468	659	8618	1228	41	327	0.59213	0.769424	1.29942
	AtGen_6-3312_Saltstress-Shoots-3.0h_Rep2	13644	704	8398	1244	43	309	0.599868	0.779449	1.29937
	Knight_A-1.5-knigh-cam_SLD	13041	790	8914	1189	49	358	0.573357	0.744987	1.29934
	ATGE_22_C	14105	580	8060	1286	39	271	0.620136	0.805764	1.29933
	AtGen_6-2412_Osmoticstress-Shoots-6.0h_Rep2	14149	569	8028	1290	39	267	0.622071	0.808271	1.29932
	Quick_A70_1-48hr_Rep3_ATH1	12900	686	9160	1176	45	375	0.567158	0.736842	1.29918
	ATGE_17_A	13679	616	8450	1247	34	315	0.601407	0.781328	1.29917
	AtGen_D-27_2-PS_REP2_ATH1	12681	724	9340	1156	61	379	0.557529	0.724311	1.29914
	AtGen_6-0012_Control-Shoots-0h_Rep2	13747	660	8339	1253	47	296	0.604397	0.785088	1.29896
	Quick_A99_4-48hr_Rep4_ATH1	12727	736	9283	1160	47	389	0.559552	0.726817	1.29893
	AtGen_6-6412_Oxidativestress-Shoots-6.0h_Rep2	14319	538	7889	1305	32	259	0.629545	0.817669	1.29883
	AtGen_6-1311_Cold(4°C)-Shoots-3.0h_Rep1	14078	556	8112	1283	33	280	0.618949	0.803885	1.29879
	Quick_A69_4-24hr_Rep3_ATH1	13070	729	8947	1191	53	352	0.574632	0.746241	1.29864
	McCormac_1-5_wildtype-Contrl_Rep2_ATH1	13136	712	8897	1197	40	359	0.577534	0.75	1.29863
	AtGen_6-4411_Droughtstress-Shoots-6.0h_Rep1	13971	572	8202	1273	35	288	0.614245	0.797619	1.29854
	AtGen_6-5311_Genotoxicstress-Shoots-3.0h_Rep1	14015	585	8146	1277	33	286	0.616179	0.800125	1.29853
	AtGen_A-49_32-1_REP1_ATH1	13182	655	8908	1201	47	348	0.579556	0.752506	1.29842
	Greville_A-10-grevi-AT1_SLD	13382	757	8606	1219	47	330	0.588349	0.763784	1.29818
	AtGen_A-6_21-2_REP2_ATH1	12175	673	9897	1109	44	443	0.535282	0.694862	1.29812
	AtGen_6-0112_Control-Shoots-0.5h_Rep2	13712	613	8421	1249	37	310	0.602858	0.782581	1.29812
	AtGen_D-23_2-UL_REP2_ATH1	12615	741	9389	1149	53	394	0.554627	0.719925	1.29803
	Broadley_2-6_caerulescens_Rep2_ATH1	4392	1073	17281	400	88	1108	0.193097	0.250627	1.29793
	Greville_A-12-grevi-AT3_SLD	13187	737	8821	1201	51	344	0.579776	0.752506	1.29793
	Knight_A-1.6-knigh-cco_SLD	12891	746	9108	1174	48	374	0.566762	0.735589	1.29788
	Werner_1-7_mutant-2hr-zearalenone(j2t)_Rep1_ATH1	13550	733	8462	1234	38	324	0.595735	0.773183	1.29786
	Quick_A77_4-96hr_Rep3_ATH1	12870	748	9128	1172	49	375	0.565839	0.734336	1.29778
	AtGen_B-39_3-4-4_REP3_ATH1	13167	524	9054	1199	35	362	0.578896	0.751253	1.29773
	cornah-msc_SLD_REP2	12157	807	9781	1107	66	423	0.534491	0.693609	1.2977
	AtGen_6-8712_Woundingstress-Shoots-0.25h_Rep2	13706	593	8446	1248	37	311	0.602594	0.781955	1.29765
	Greville_A-02-grevi-CC2_SLD	12609	798	9338	1148	50	398	0.554364	0.719298	1.29752
	AtGen_B-25_2-4-4_REP2_ATH1	13312	504	8929	1212	31	353	0.585271	0.759398	1.29751
	AtGen_A-50_32-2_REP2_ATH1	13104	672	8969	1193	40	363	0.576127	0.747494	1.29745
	ATGE_7_A2	14412	498	7835	1312	29	255	0.633634	0.822055	1.29737
	AtGen_6-8112_Woundingstress-Shoots-0.5h_Rep2	13347	647	8751	1215	44	337	0.58681	0.761278	1.29732
	Warren-wildtype-drought-A-18_REP2	13556	666	8523	1234	40	322	0.595999	0.773183	1.29729
	ATGE_41_A	14479	534	7732	1318	30	248	0.636579	0.825815	1.29727
	McCormac_1-4_wildtype-NFtreated_Rep2_ATH1	13963	675	8107	1271	32	293	0.613893	0.796366	1.29724
	AtGen_6-0811_Control-Shoots-4.0h_Rep1	13996	603	8147	1274	39	283	0.615344	0.798246	1.29723
	AtGen_6-9112_Heatstress-Shoots-0.5h_Rep2	13491	638	8616	1228	44	324	0.593141	0.769424	1.2972
	AtGen_6-6611_Oxidativestress-Shoots-24.0h_Rep1	14557	508	7681	1325	21	250	0.640009	0.830201	1.29717
	Evans_A-3-evans-w40_SLD	12338	841	9566	1123	56	417	0.542449	0.703634	1.29714
	AtGen_6-8313_Woundingstress-Shoots-3.0h_Rep1	14173	587	7985	1290	44	262	0.623126	0.808271	1.29712
	A-7-Torres-MgCl2_4hr_Rep1	12504	719	9522	1138	41	417	0.549747	0.713033	1.29702
	ATGE_6_B	14713	513	7519	1339	19	238	0.646867	0.838972	1.29698
	Warren-sf2-control-A-7_REP1	13637	666	8442	1241	45	310	0.59956	0.777569	1.2969
	Knight_A-1.4-knigh-sco_SLD	12747	784	9214	1160	52	384	0.560431	0.726817	1.29689
	AtGen_6-0111_Control-Shoots-0.5h_Rep1	13747	596	8403	1251	47	298	0.604397	0.783835	1.29689
	AtGen_6-0412_Control-Shoots-6.0h_Rep2	13529	684	8533	1231	37	328	0.594812	0.771303	1.29672
	Quick_A78_5-0hr_Rep3_ATH1	12607	763	9376	1147	52	397	0.554276	0.718672	1.2966
	AtGen_6-2111_Osmoticstress-Shoots-0.5h_Rep1	13948	572	8226	1269	37	290	0.613234	0.795113	1.29659
	AtGen_6-4412_Droughtstress-Shoots-6.0h_Rep2	14135	529	8081	1286	35	275	0.621455	0.805764	1.29658
	ATGE_79_A	14114	603	8028	1284	33	279	0.620532	0.804511	1.29649
	De Grauwe_1-10_GA4-etr1-3hr_Rep1_ATH1	12763	820	9162	1161	52	383	0.561134	0.727444	1.29638
	Dubos_A-10-wth_Rep3	13170	607	8968	1198	34	364	0.579028	0.750627	1.29636
	Wheeler-a14_SLD_Rep1	13577	669	8499	1235	44	317	0.596922	0.77381	1.29633
	Warren-sf6-cold-A-11_REP1	13742	690	8313	1250	29	317	0.604177	0.783208	1.29632
	De Grauwe_1-6_water-etr1-0hr_Rep1_ATH1	13226	785	8734	1203	43	350	0.58149	0.753759	1.29625
	Warren-sf6-drought-A-19_REP1	13369	723	8653	1216	36	344	0.587778	0.761905	1.29625
	ATGE_17_C	13887	567	8291	1263	36	297	0.610552	0.791353	1.29613
	AtGen_6-7612_UV-Bstress-Shoots-24.0h_Rep2	14250	587	7908	1296	38	262	0.626511	0.81203	1.29611
	AtGen_6-6311_Oxidativestress-Shoots-3.0h_Rep1	14426	535	7785	1312	39	245	0.634249	0.822055	1.29611
	AtGen_6-9511_Heatstress(3h)+9hrecovery-Shoots-12.0h_Rep1	14558	544	7643	1324	32	240	0.640053	0.829574	1.2961
	Warren-sf2-cold-A-16_REP2	13514	673	8558	1229	45	322	0.594153	0.77005	1.29605
	AtGen_6-1412_Cold(4°C)-Shoots-6.0h_Rep2	13635	594	8517	1240	33	323	0.599472	0.776942	1.29604
	AtGen_6-7712_UV-Bstress-Shoots-0.25h_Rep2	14427	576	7742	1312	32	252	0.634293	0.822055	1.29602
	Newbury_1-16_Petraea-highZn-roots(PRH)_Rep1_ATH1	8984	1153	12608	817	116	663	0.394988	0.511905	1.296
	ATGE_101_B	14296	607	7842	1300	40	256	0.628534	0.814536	1.29593
	AtGen_6-5312_Genotoxicstress-Shoots-3.0h_Rep2	14505	462	7779	1319	28	249	0.637723	0.826441	1.29593
	ATGE_24_C	14451	514	7780	1314	33	249	0.635348	0.823308	1.29584
	AtGen_6-5111_Genotoxicstress-Shoots-0.5h_Rep1	13255	622	8869	1205	38	353	0.582765	0.755013	1.29557
	ATGE_76_A	14741	618	7386	1340	20	236	0.648098	0.839599	1.29548
	ATGE_23_B	14565	555	7625	1324	34	238	0.640361	0.829574	1.29548
	Quick_A71_2-48hr_Rep3_ATH1	13157	709	8880	1196	48	352	0.578457	0.749373	1.29547
	AtGen_6-2312_Osmoticstress-Shoots-3.0h_Rep2	14192	597	7957	1290	37	269	0.623961	0.808271	1.29539
	Newbury_1-4_Halleri-highZn-roots(HRH)_Rep1_ATH1	6931	1008	14806	630	91	875	0.304726	0.394737	1.29538
	Boyce_A3.2-boyce-cpdk-yfp-1_SLD	13060	797	8888	1187	65	344	0.574192	0.743734	1.29527
	AtGen_D-12_1-RS_REP1_ATH1	12950	666	9129	1177	39	380	0.569356	0.737469	1.29527
	De Grauwe_1-9_GA4-etr1-1hr_Rep1_ATH1	12720	807	9218	1156	56	384	0.559244	0.724311	1.29516
	AtGen_6-7711_UV-Bstress-Shoots-0.25h_Rep1	13843	575	8327	1258	38	300	0.608617	0.788221	1.2951
	AtGen_6-1411_Cold(4°C)-Shoots-6.0h_Rep1	13833	620	8293	1257	39	300	0.608178	0.787594	1.29501
	AtGen_6-3512_Saltstress-Shoots-12.0h_Rep2	14252	592	7902	1295	46	255	0.626599	0.811404	1.29493
	AtGen_A-41_30-1_REP1_ATH1	11996	734	10015	1090	56	450	0.527413	0.682957	1.29492
	ATGE_100_A	14363	626	7756	1305	34	257	0.631479	0.817669	1.29485
	ATGE_79_B	14132	600	8013	1284	38	274	0.621323	0.804511	1.29484
	AtGen_A-5_21-1_REP1_ATH1	12228	735	9782	1111	50	435	0.537613	0.696115	1.29483
	AtGen_A-45_31-1_REP1_ATH1	12878	709	9158	1170	46	380	0.56619	0.733083	1.29476
	ATGE_45_A	15268	464	7013	1387	20	189	0.671268	0.869048	1.29464
	ATGE_42_D	14752	547	7446	1340	28	228	0.648582	0.839599	1.29451
	AtGen_6-7211_UV-Bstress-Shoots-1.0h_Rep1	14411	582	7752	1309	37	250	0.63359	0.820175	1.29449
	AtGen_6-9411_Heatstress(3h)+3hrecovery-Shoots-6.0h_Rep1	14367	528	7850	1305	22	269	0.631655	0.817669	1.29449
	West_A-2-WestC-wsb_SLD	12606	873	9266	1145	59	392	0.554232	0.717419	1.29444
	Warren-wildtype-control-A-2_REP2	13719	702	8324	1246	43	307	0.603166	0.780702	1.29434
	Turner_A-5-Turne-WT-Top1_SLD	13664	687	8394	1241	46	309	0.600747	0.777569	1.29434
	ATGE_49_B	14468	465	7812	1314	22	260	0.636096	0.823308	1.29431
	ATGE_58_A	15030	452	7263	1365	23	208	0.660805	0.855263	1.29428
	ATGE_12_B	14184	593	7968	1288	38	270	0.62361	0.807018	1.29411
	AtGen_A-52_32-4_REP3_ATH1	12400	743	9602	1126	53	417	0.545175	0.705514	1.29411
	ATGE_45_C	15077	481	7187	1369	26	201	0.662871	0.857769	1.29402
	Davies_A-2-DAVIE-CON_REP2	13569	789	8387	1232	48	316	0.596571	0.77193	1.29395
	ATGE_82_C	12611	705	9429	1145	51	400	0.554452	0.717419	1.29392
	AtGen_6-2211_Osmoticstress-Shoots-1.0h_Rep1	14010	597	8139	1272	37	287	0.61596	0.796992	1.2939
	Jordan_A-2.4-Jorda-15B_SLD	12987	789	8969	1179	45	372	0.570983	0.738722	1.29377
	ATGE_96_A	14266	559	7920	1295	38	263	0.627215	0.811404	1.29366
	ATGE_34_B	14564	573	7608	1322	41	233	0.640317	0.828321	1.29361
	AtGen_6-5411_Genotoxicstress-Shoots-6.0h_Rep1	14091	574	8081	1279	38	279	0.619521	0.801378	1.29355
	ATGE_6_C	14433	531	7781	1310	26	260	0.634557	0.820802	1.2935
	AtGen_6-0311_Control-Shoots-3.0h_Rep1	14169	554	8023	1286	51	259	0.62295	0.805764	1.29347
	AtGen_6-4511_Droughtstress-Shoots-12.0h_Rep1	14666	517	7562	1331	28	237	0.644801	0.83396	1.29336
	AtGen_A-28_26-4_REP3_ATH1	12783	721	9241	1160	47	389	0.562014	0.726817	1.29324
	AtGen_6-1212_Cold(4°C)-Shoots-1.0h_Rep2	13632	667	8447	1237	43	316	0.599341	0.775063	1.29319
	ATGE_84_B	11109	766	10870	1008	48	540	0.488415	0.631579	1.29312
	AtGen_6-0512_Control-Shoots-12.0h_Rep2	14118	579	8049	1281	43	272	0.620708	0.802632	1.29309
	AtGen_6-8214_Woundingstress-Shoots-1.0h_Rep2	13391	658	8696	1215	46	335	0.588745	0.761278	1.29305
	Vizcay-Barrena_1-4_Ler-old_Rep1_ATH1	13899	732	8114	1261	39	296	0.611079	0.7901	1.29296
	Vizcay-Barrena_1-4_Ler-old_Rep1_ATH1	13899	732	8114	1261	39	296	0.611079	0.7901	1.29296
	ATGE_83_C	11331	737	10677	1028	56	512	0.498175	0.64411	1.29294
	Dubos_A-10-wth_Rep1	13272	622	8851	1204	45	347	0.583513	0.754386	1.29284
	Short_A1-mcain-ozo	13251	751	8743	1202	50	344	0.58259	0.753133	1.29273
	Deeken_A-1-Deeke-Tum_SLD_REP2	13097	683	8965	1188	56	352	0.575819	0.744361	1.2927
	Warren-sf6-drought-A-20_REP2	13363	684	8698	1212	52	332	0.587514	0.759398	1.29256
	ATGE_34_C	14731	545	7469	1336	31	229	0.647659	0.837093	1.29249
	A1-willa-CON-REP2	12471	603	9671	1131	34	431	0.548296	0.708647	1.29245
	AtGen_6-8715_Woundingstress-Shoots-0.25h_Rep1	13927	578	8240	1263	31	302	0.61231	0.791353	1.29241
	Dubos_A-3-6kx_Rep3	12924	592	9229	1172	38	386	0.568213	0.734336	1.29236
	AtGen_6-6111_Oxidativestress-Shoots-0.5h_Rep1	14402	511	7833	1306	30	260	0.633194	0.818296	1.29233
	Newbury_1-5_Halleri-highZn-roots(HRH)_Rep2_ATH1	7532	1145	14068	683	116	797	0.33115	0.427945	1.2923
	AtGen_6-3411_Saltstress-Shoots-6.0h_Rep1	14392	630	7724	1305	34	257	0.632754	0.817669	1.29224
	ATGE_45_B	15131	477	7137	1372	17	207	0.665245	0.859649	1.29223
	Vizcay-Barrena_1-5_ms1ttg-young_Rep2_ATH1	14260	569	7916	1293	40	263	0.626951	0.81015	1.29221
	Vizcay-Barrena_1-5_ms1ttg-young_Rep2_ATH1	14260	569	7916	1293	40	263	0.626951	0.81015	1.29221
	AtGen_D-34_3-FL_REP3_ATH1	12496	730	9519	1133	51	412	0.549395	0.7099	1.29215
	Werner_1-8_mutant-24hr-zearalenone(j4t)_Rep1_ATH1	13908	695	8142	1261	42	293	0.611475	0.7901	1.29212
	AtGen_6-4312_Droughtstress-Shoots-3.0h_Rep2	14537	587	7621	1318	30	248	0.639129	0.825815	1.29209
	AtGen_D-20_2-RL_REP2_ATH1	12023	792	9930	1090	61	445	0.5286	0.682957	1.29201
	Quick_A96_1-48hr_Rep4_ATH1	13115	672	8959	1189	54	353	0.57661	0.744987	1.29201
	ATGE_24_B	14560	518	7667	1320	26	250	0.640141	0.827068	1.29201
	AtGen_D-24_2-WL_REP2_ATH1	12332	739	9674	1118	56	422	0.542185	0.700501	1.292
	AtGen_6-5212_Genotoxicstress-Shoots-1.0h_Rep2	14264	590	7892	1293	38	265	0.627127	0.81015	1.29184
	ATGE_57_C	15247	376	7122	1382	23	191	0.670345	0.865915	1.29174
	ATGE_6_A	14553	524	7668	1319	28	249	0.639833	0.826441	1.29165
	Hammond_3-3_Caesium-treated-shoot_Rep1_ATH1	13737	681	8327	1245	38	313	0.603957	0.780075	1.29161
	AtGen_6-6112_Oxidativestress-Shoots-0.5h_Rep2	14301	524	7921	1296	25	275	0.628754	0.81203	1.29149
	AtGen_A-9_22-1_REP1_ATH1	12903	677	9165	1169	45	382	0.56729	0.732456	1.29115
	AtGen_A-35_28-3_REP3_ATH1	13124	649	8972	1189	43	364	0.577006	0.744987	1.29113
	ATGE_78_D	15277	562	6906	1384	21	191	0.671664	0.867168	1.29107
	ATGE_27_A	14494	481	7770	1313	24	259	0.637239	0.822682	1.29101
	Marchant_1-1_3doaxr4-2_Rep1_ATH1	13589	704	8452	1231	56	309	0.59745	0.771303	1.29099
	Dubos_A-3-6kx_Rep1	12883	580	9282	1167	28	401	0.56641	0.731203	1.29094
	A-8-Torres-MgCl2_4hr_Rep2	11835	756	10154	1072	56	468	0.520334	0.671679	1.29086
	ATGE_96_B	14308	571	7866	1296	32	268	0.629061	0.81203	1.29086
	Warren-wildtype-drought-A-17_REP1	13438	694	8613	1217	52	327	0.590811	0.762531	1.29065
	ATGE_96_C	14355	621	7769	1300	37	259	0.631128	0.814536	1.2906
	ATGE_52_C	14863	393	7489	1346	18	232	0.653462	0.843358	1.2906
	AtGen_D-3_1-PL_REP1_ATH1	13053	692	9000	1182	36	378	0.573884	0.740602	1.29051
	Boyce_A2.2-boyce-cpdk6-yfp-4-2_SLD	13429	713	8603	1216	49	331	0.590415	0.761905	1.29046
	Dubos_A-1-wtx_Rep2	13032	618	9095	1180	40	376	0.572961	0.739348	1.2904
	AtGen_6-3111_Saltstress-Shoots-0.5h_Rep1	13706	602	8438	1241	47	308	0.602594	0.777569	1.29037
	AtGen_6-2311_Osmoticstress-Shoots-3.0h_Rep1	14137	553	8056	1280	36	280	0.621543	0.802005	1.29034
	AtGen_A-23_25-3_REP2_ATH1	12856	658	9231	1164	38	394	0.565223	0.729323	1.29033
	Hammond_3-1_Control-shoot_Rep1_ATH1	13166	724	8855	1192	46	358	0.578852	0.746867	1.29025
	AtGen_6-8512_Woundingstress-Shoots-12.0h_Rep2	14116	602	8027	1278	49	269	0.62062	0.800752	1.29025
	ATGE_52_A	14580	453	7712	1320	25	251	0.64102	0.827068	1.29024
	Evans_A-4-evans-m20_SLD	13078	770	8897	1184	50	362	0.574984	0.741855	1.29022
	AtGen_6-4711_Droughtstress-Shoots-0.25h_Rep1	13531	608	8606	1225	40	331	0.5949	0.767544	1.29021
	Greville_A-11-grevi-AT2_SLD	13644	702	8399	1235	43	318	0.599868	0.77381	1.28997
	Eland_2-1_A1-eland-ch1	13788	653	8304	1248	35	313	0.606199	0.781955	1.28993
	Eland_2-1_A1-eland-ch1	13788	653	8304	1248	35	313	0.606199	0.781955	1.28993
	ATGE_100_B	14363	600	7782	1300	36	260	0.631479	0.814536	1.28989
	Greville_A-07-grevi-CT1_SLD	13656	752	8337	1236	50	310	0.600396	0.774436	1.28988
	AtGen_D-14_1-AS_REP1_ATH1	12508	726	9511	1132	53	411	0.549923	0.709273	1.28977
	ATGE_97_A	14553	609	7583	1317	39	240	0.639833	0.825188	1.28969
	AtGen_6-5211_Genotoxicstress-Shoots-1.0h_Rep1	14299	528	7919	1294	46	256	0.628666	0.810777	1.28968
	Quick_A101_2-96hr_Rep4_ATH1	13194	704	8848	1194	50	352	0.580084	0.74812	1.28968
	AtGen_A-14_23-2_REP2_ATH1	12510	674	9561	1132	40	424	0.550011	0.709273	1.28956
	ATGE_48_C	14467	449	7829	1309	23	264	0.636052	0.820175	1.28948
	AtGen_6-5511_Genotoxicstress-Shoots-12.0h_Rep1	14656	528	7562	1326	26	244	0.644361	0.830827	1.28938
	Hammond_3-8_Potassium-starved-shoot_Rep2_ATH1	12059	785	9901	1091	51	454	0.530182	0.683584	1.28934
	ATGE_34_A	14513	560	7672	1313	36	247	0.638074	0.822682	1.28932
	AtGen_D-2_1-FL_REP1_ATH1	12977	680	9088	1174	52	370	0.570543	0.735589	1.28928
	Warren-wildtype-control-A-1_REP1	13707	713	8325	1240	42	314	0.602638	0.776942	1.28924
	AtGen_D-22_2-AL_REP2_ATH1	12624	733	9388	1142	68	386	0.555023	0.715539	1.28921
	AtGen_6-7312_UV-Bstress-Shoots-3.0h_Rep2	14548	532	7665	1316	30	250	0.639613	0.824561	1.28916
	Swidzinski Heat ATH1 Replicate 2	11917	591	10237	1078	45	473	0.523939	0.675439	1.28915
	De Grauwe_1-7_water-etr1-1hr_Rep3_ATH1	13465	752	8528	1218	43	335	0.591998	0.763158	1.28912
	Diamond_A-1-Diamo-met_SLD	12371	652	9722	1119	41	436	0.5439	0.701128	1.28908
	A-6-Torres-Hrp_2hr_Rep3	11752	796	10197	1063	62	471	0.516685	0.66604	1.28906
	AtGen_A-42_30-2_REP2_ATH1	12328	668	9749	1115	60	421	0.542009	0.698622	1.28895
	AtGen_6-0312_Control-Shoots-3.0h_Rep2	14086	644	8016	1274	39	283	0.619301	0.798246	1.28895
	AtGen_6-5612_Genotoxicstress-Shoots-24.0h_Rep2	14672	502	7572	1327	36	233	0.645065	0.831454	1.28895
	ATGE_50_C	14462	404	7879	1308	24	264	0.635832	0.819549	1.28894
	Greville_A-09-grevi-CT3_SLD	13567	765	8413	1227	48	321	0.596483	0.768797	1.28888
	AtGen_6-0711_Control-Shoots-0.25h_Rep1	13480	704	8562	1219	50	327	0.592658	0.763784	1.28874
	AtGen_A-48_31-4_REP3_ATH1	12817	682	9246	1159	48	389	0.563508	0.72619	1.28869
	ATGE_56_B	15173	465	7107	1372	21	203	0.667092	0.859649	1.28865
	ATGE_100_C	14457	595	7693	1307	40	249	0.635612	0.818922	1.2884
	AtGen_6-8412_Woundingstress-Shoots-6.0h_Rep2	14049	672	8024	1270	42	284	0.617674	0.795739	1.28828
	De Grauwe_1-9_GA4-etr1-1hr_Rep3_ATH1	13065	734	8946	1181	41	374	0.574412	0.739975	1.28823
	ATGE_48_A	14603	396	7746	1320	17	259	0.642031	0.827068	1.2882
	Swidzinski Heat ATH1 Replicate 1	12126	754	9865	1096	46	454	0.533128	0.686717	1.28809
	AtGen_6-4512_Droughtstress-Shoots-12.0h_Rep2	14694	515	7536	1328	25	243	0.646032	0.83208	1.28799
	Evans_A-5-evans-m30_SLD	12770	701	9274	1154	39	403	0.561442	0.723058	1.28786
	ATGE_97_C	14773	562	7410	1335	29	232	0.649505	0.836466	1.28785
	Jordan_A-1.2-Jorda-ECG_SLD	13302	716	8727	1202	51	343	0.584832	0.753133	1.28778
	AtGen_D-7_1-UL_REP1_ATH1	13125	703	8917	1186	50	360	0.57705	0.743108	1.28777
	AtGen_6-4112_Droughtstress-Shoots-0.5h_Rep2	14586	559	7600	1318	39	239	0.641284	0.825815	1.28775
	ATGE_41_B	14077	598	8070	1272	44	280	0.618905	0.796992	1.28775
	AtGen_6-7511_UV-Bstress-Shoots-12.0h_Rep1	14830	489	7426	1340	28	228	0.652011	0.839599	1.28771
	ATGE_46_C	14400	504	7841	1301	30	265	0.633106	0.815163	1.28756
	AtGen_6-8111_Woundingstress-Shoots-0.5h_Rep1	13826	672	8247	1249	44	303	0.60787	0.782581	1.28742
	Vizcay-Barrena_1-6_ms1ttg-old_Rep2_ATH1	14325	624	7796	1294	32	270	0.629809	0.810777	1.28734
	Vizcay-Barrena_1-6_ms1ttg-old_Rep2_ATH1	14325	624	7796	1294	32	270	0.629809	0.810777	1.28734
	Broadley_2-7_caerulescens_Rep3_ATH1	4528	992	17226	409	72	1115	0.199077	0.256266	1.28727
	AtGen_D-8_1-WL_REP1_ATH1	12680	726	9339	1145	56	395	0.557485	0.717419	1.28688
	ATGE_84_D	10709	780	11256	967	69	560	0.470829	0.60589	1.28686
	AtGen_D-18_2-FL_REP2_ATH1	12870	673	9202	1162	53	381	0.565839	0.72807	1.28671
	ATGE_35_A	14964	558	7223	1351	29	216	0.657903	0.846491	1.28665
	ATGE_78_E	15297	514	6934	1381	25	190	0.672543	0.865288	1.28659
	Evans_A-2-evans-w30_SLD	12817	787	9141	1157	44	395	0.563508	0.724937	1.28647
	AtGen_6-7112_UV-Bstress-Shoots-0.5h_Rep2	14623	582	7540	1320	34	242	0.642911	0.827068	1.28644
	West_A-3-WestC-kuu_SLD	13593	734	8418	1227	45	324	0.597626	0.768797	1.28642
	West_A-4-WestC-kub_SLD	13283	745	8717	1199	49	348	0.583996	0.751253	1.2864
	AtGen_D-39_3-UL_REP3_ATH1	12419	735	9591	1121	48	427	0.54601	0.702381	1.28639
	Warren-sf3-control-A-6_REP2	13948	674	8123	1259	53	284	0.613234	0.788847	1.28637
	AtGen_6-4311_Droughtstress-Shoots-3.0h_Rep1	14491	519	7735	1308	38	250	0.637107	0.819549	1.28636
	AtGen_6-0211_Control-Shoots-1.0h_Rep1	14415	575	7756	1301	32	263	0.633766	0.815163	1.28622
	AtGen_D-21_2-BL_REP2_ATH1	12444	728	9573	1123	52	421	0.547109	0.703634	1.28609
	AtGen_A-21_25-1_REP1_ATH1	12688	706	9351	1145	42	409	0.557837	0.717419	1.28607
	ATGE_22_A	14051	593	8101	1268	41	287	0.617762	0.794486	1.28607
	ATGE_37_A	14983	512	7250	1352	31	213	0.658738	0.847118	1.28597
	AtGen_A-46_31-2_REP2_ATH1	12811	701	9233	1156	50	390	0.563245	0.724311	1.28596
	Casson_1-17_A3-linds-cot_Rep3_ATH1	1751	342	20652	158	30	1408	0.076984	0.0989975	1.28595
	A-23-Torres-MgCl2_12hr_Rep2	13079	796	8870	1180	51	365	0.575027	0.739348	1.28576
	AtGen_A-17_24-1_REP1_ATH1	13268	694	8783	1197	45	354	0.583337	0.75	1.28571
	ATGE_35_B	14466	545	7734	1305	32	259	0.636008	0.817669	1.28563
	AtGen_6-6511_Oxidativestress-Shoots-12.0h_Rep1	15021	485	7240	1355	25	216	0.660409	0.848997	1.28556
	De Grauwe_1-3_GA4-Col0-30min_Rep1_ATH1	13404	744	8597	1209	54	333	0.589316	0.757519	1.28542
	Swidzinski Senescence ATH1 Replicate 1	11754	802	10189	1060	56	480	0.516773	0.66416	1.28521
	Diamond_A-2-Diamo-met_SLD	12974	578	9193	1170	28	398	0.570411	0.733083	1.28518
	ATGE_51_B	14338	471	7936	1293	30	273	0.63038	0.81015	1.28518
	Dubos_A-6-5kc_Rep1	13828	596	8321	1247	23	326	0.607958	0.781328	1.28517
	ATGE_47_A	14427	489	7829	1301	29	266	0.634293	0.815163	1.28515
	AtGen_6-0812_Control-Shoots-4.0h_Rep2	13530	728	8488	1220	48	328	0.594856	0.764411	1.28504
	Dubos_A-6-5kc_Rep3	13776	624	8345	1242	33	321	0.605672	0.778195	1.28485
	AtGen_6-8314_Woundingstress-Shoots-3.0h_Rep2	14366	540	7839	1295	42	259	0.631611	0.811404	1.28466
	AtGen_6-7311_UV-Bstress-Shoots-3.0h_Rep1	14489	511	7745	1306	32	258	0.637019	0.818296	1.28457
	ATGE_51_A	14490	476	7779	1306	33	257	0.637063	0.818296	1.28448
	AtGen_6-7111_UV-Bstress-Shoots-0.5h_Rep1	14280	653	7812	1287	44	265	0.62783	0.806391	1.28441
	AtGen_6-1312_Cold(4°C)-Shoots-3.0h_Rep2	14137	580	8029	1274	34	288	0.621543	0.798246	1.2843
	Greville_A-03-grevi-CC3_SLD	12972	814	8959	1169	54	373	0.570323	0.732456	1.28428
	Boyce_A2.1-boyce-cpdk6-yfp-4-1_SLD	13428	732	8585	1210	60	326	0.590372	0.758145	1.28418
	AtGen_6-5412_Genotoxicstress-Shoots-6.0h_Rep2	14650	533	7563	1320	28	248	0.644098	0.827068	1.28407
	Diamond_A-1-Diamo-fum_SLD	12276	638	9831	1106	55	435	0.539723	0.692982	1.28396
	Scrase-Field_1-4_Columbia-camta1.2-knockout_Rep1_ATH1	14030	560	8156	1264	33	299	0.616839	0.79198	1.28393
	A1-WILLA-CON	10546	868	11331	950	63	583	0.463662	0.595238	1.28377
	AtGen_D-5_1-BL_REP1_ATH1	13255	688	8802	1194	46	356	0.582765	0.74812	1.28374
	Brown_A-3-Brown-cal_SLD	12156	645	9944	1095	45	456	0.534447	0.68609	1.28374
	AtGen_6-6211_Oxidativestress-Shoots-1.0h_Rep1	14343	575	7828	1292	41	263	0.6306	0.809524	1.28374
	AtGen_D-31_2-US_REP2_ATH1	12235	761	9749	1102	56	438	0.53792	0.690476	1.2836
	Vizcay-Barrena_1-14_Lerttg-old_Rep1_ATH1	14379	617	7749	1295	40	261	0.632183	0.811404	1.28349
	Vizcay-Barrena_1-14_Lerttg-old_Rep1_ATH1	14379	617	7749	1295	40	261	0.632183	0.811404	1.28349
	AtGen_D-35_3-PL_REP3_ATH1	12259	733	9753	1104	59	433	0.538976	0.691729	1.28341
	ATGE_78_F	15324	504	6917	1380	28	188	0.67373	0.864662	1.28339
	Greville_A-08-grevi-CT2_SLD	13482	786	8477	1214	65	317	0.592746	0.760652	1.28327
	Warren-sf2-control-A-8_REP2	13787	665	8293	1241	51	304	0.606155	0.777569	1.28279
	ATGE_43_C	13665	623	8457	1230	38	328	0.600791	0.770677	1.28277
	ATGE_56_C	15276	472	6997	1375	24	197	0.67162	0.861529	1.28276
	Vizcay-Barrena_1-2_ms1ttg-old_Rep1_ATH1	13934	686	8125	1254	39	303	0.612618	0.785714	1.28255
	Vizcay-Barrena_1-2_ms1ttg-old_Rep1_ATH1	13934	686	8125	1254	39	303	0.612618	0.785714	1.28255
	ATGE_29_B2	14823	444	7478	1334	19	243	0.651704	0.83584	1.28255
	McCormac_1-1_wildtype-NFtreated_Rep1_ATH1	14401	603	7741	1296	35	265	0.63315	0.81203	1.28252
	ATGE_49_A	14668	446	7631	1320	19	257	0.644889	0.827068	1.2825
	Hammond_2-6_pho1mutant_Rep3_ATH1	13235	711	8799	1191	49	356	0.581886	0.746241	1.28245
	Jordan_A-2.1-Jorda-15B_SLD	13548	722	8475	1219	57	320	0.595647	0.763784	1.28228
	ATGE_43_A	13329	651	8765	1199	38	359	0.586019	0.751253	1.28196
	De Grauwe_1-2_water-Col0-1hr_Rep1_ATH1	13129	812	8804	1181	50	365	0.577226	0.739975	1.28195
	ATGE_101_A	14919	566	7260	1342	40	214	0.655924	0.840852	1.28193
	AtGen_D-37_3-BL_REP3_ATH1	12919	701	9125	1162	43	391	0.567993	0.72807	1.28183
	Dubos_A-1-wtx_Rep1	13075	604	9066	1176	40	380	0.574852	0.736842	1.2818
	ATGE_47_B	14821	435	7489	1333	26	237	0.651616	0.835213	1.28176
	Buchanan-Wollaston_A-7-bwoll-Ei1_SLD	12576	874	9295	1131	50	415	0.552913	0.708647	1.28166
	AtGen_6-7512_UV-Bstress-Shoots-12.0h_Rep2	14912	459	7374	1341	31	224	0.655617	0.840226	1.28158
	Quick_A95_4-24hr_Rep4_ATH1	13701	609	8436	1232	49	315	0.602374	0.77193	1.28148
	AtGen_6-0712_Control-Shoots-0.25h_Rep2	14080	588	8078	1266	38	292	0.619037	0.793233	1.2814
	ATGE_50_B	14693	450	7602	1321	20	255	0.645988	0.827694	1.28128
	ATGE_54_B	15183	406	7156	1365	24	207	0.667531	0.855263	1.28123
	A-24-Torres-MgCl2_12hr_Rep3	12894	714	9137	1159	58	379	0.566894	0.72619	1.281
	Dubos_A-1-wtx_Rep3	13310	608	8827	1196	30	370	0.585184	0.749373	1.28058
	Deeken_A-1-Deeke-Tum_SLD_REP1	13723	671	8351	1233	37	326	0.603341	0.772556	1.28046
	ATGE_28_B2	14904	432	7409	1339	25	232	0.655265	0.838972	1.28036
	ATGE_43_B	13525	554	8666	1215	26	355	0.594636	0.761278	1.28024
	AtGen_D-19_2-PL_REP2_ATH1	12591	738	9416	1131	53	412	0.553572	0.708647	1.28013
	AtGen_D-25_2-DS_REP2_ATH1	12001	785	9959	1078	70	448	0.527632	0.675439	1.28013
	ATGE_77_F	15212	536	6997	1366	22	208	0.668806	0.85589	1.27973
	ATGE_57_B	15638	354	6753	1404	19	173	0.687536	0.879699	1.2795
	De Grauwe_1-4_GA4-Col0-1hr_Rep1_ATH1	12976	787	8982	1165	51	380	0.570499	0.72995	1.27949
	AtGen_6-7411_UV-Bstress-Shoots-6.0h_Rep1	15005	477	7263	1347	31	218	0.659705	0.843985	1.27934
	ATGE_32_A2	15243	454	7048	1368	28	200	0.670169	0.857143	1.27899
	AtGen_D-11_1-PS_REP1_ATH1	12893	739	9113	1157	50	389	0.56685	0.724937	1.27889
	lfy-12_3_2	15300	369	7076	1373	17	206	0.672675	0.860276	1.27889
	AtGen_6-4211_Droughtstress-Shoots-1.0h_Rep1	14256	579	7910	1279	41	276	0.626775	0.801378	1.27857
	AtGen_D-28_2-RS_REP2_ATH1	12640	746	9359	1134	58	404	0.555727	0.710526	1.27855
	Okamoto_A-3-WT-treated_SLD	13086	738	8921	1174	60	362	0.575335	0.735589	1.27854
	Vizcay-Barrena_1-10_ms1ttg-old_Rep3_ATH1	14046	679	8020	1260	36	300	0.617542	0.789474	1.27841
	Vizcay-Barrena_1-10_ms1ttg-old_Rep3_ATH1	14046	679	8020	1260	36	300	0.617542	0.789474	1.27841
	ATGE_49_C	15094	443	7208	1354	15	227	0.663618	0.848371	1.2784
	ATGE_54_A	15217	410	7118	1365	18	213	0.669026	0.855263	1.27837
	Brown_A-2-Brown-cal_SLD	13133	630	8982	1178	38	380	0.577402	0.738095	1.2783
	AtGen_6-4111_Droughtstress-Shoots-0.5h_Rep1	13959	611	8175	1252	47	297	0.613717	0.784461	1.27821
	Dubos_A-5-5kx_Rep2	13625	582	8538	1222	45	329	0.599033	0.765664	1.27817
	AtGen_D-4_1-RL_REP1_ATH1	12789	759	9197	1147	55	394	0.562277	0.718672	1.27814
	AtGen_D-40_3-WL_REP3_ATH1	13080	679	8986	1173	52	371	0.575071	0.734962	1.27804
	ATGE_25_A	14612	523	7610	1310	29	257	0.642427	0.820802	1.27766
	Knight_A-1.2-knigh-wco_SLD	13218	808	8719	1185	61	350	0.581139	0.742481	1.27763
	Warren-sf6-control-A-4_REP2	13910	683	8152	1247	45	304	0.611563	0.781328	1.27759
	ATGE_55_C	15451	461	6833	1385	22	189	0.679314	0.867794	1.27746
	Scrase-Field_1-3_Columbia-wildtype_Rep1_ATH1	14503	609	7634	1300	42	254	0.637635	0.814536	1.27743
	ATGE_37_B	15139	460	7146	1357	15	224	0.665597	0.850251	1.27743
	Vizcay-Barrena_1-3_Ler-young_Rep1_ATH1	14336	672	7737	1285	33	278	0.630292	0.805138	1.2774
	Vizcay-Barrena_1-3_Ler-young_Rep1_ATH1	14336	672	7737	1285	33	278	0.630292	0.805138	1.2774
	AtGen_6-5112_Genotoxicstress-Shoots-0.5h_Rep2	14260	554	7932	1278	40	278	0.626951	0.800752	1.27722
	ATGE_58_C	15233	422	7090	1365	20	211	0.66973	0.855263	1.27703
	ATGE_50_A	14622	413	7710	1310	24	262	0.642867	0.820802	1.27678
	ATGE_47_C	14801	423	7521	1326	24	246	0.650736	0.830827	1.27675
	Dubos_A-7-wlh_Rep2	14176	563	8006	1270	27	299	0.623258	0.795739	1.27674
	ATGE_59_C	15404	445	6896	1380	29	187	0.677248	0.864662	1.27673
	A-30-Torres-Hrp_12hr_Rep3	13107	663	8975	1174	43	379	0.576259	0.735589	1.27649
	AtGen_D-15_1-US_REP1_ATH1	12449	760	9536	1115	55	426	0.547329	0.698622	1.27642
	Diamond_A-4-Diamo-fum_SLD	12639	689	9417	1132	51	413	0.555683	0.709273	1.2764
	ATGE_28_A2	15129	435	7181	1355	21	220	0.665157	0.848997	1.27639
	lfy-12_3_1	15498	379	6868	1388	13	195	0.681381	0.869674	1.27634
	Dubos_A-2-wtc_Rep1	13559	645	8541	1214	28	354	0.596131	0.760652	1.27598
	Vizcay-Barrena_1-7_Ler-young_Rep2_ATH1	14678	673	7394	1314	34	248	0.645329	0.823308	1.2758
	Vizcay-Barrena_1-7_Ler-young_Rep2_ATH1	14678	673	7394	1314	34	248	0.645329	0.823308	1.2758
	Dubos_A-10-wth_Rep2	13919	560	8266	1246	35	315	0.611959	0.780702	1.27574
	A-22-Torres-MgCl2_12hr_Rep1	13663	762	8320	1223	45	328	0.600703	0.766291	1.27566
	AtGen_A-13_23-1_REP1_ATH1	12178	764	9803	1090	56	450	0.535414	0.682957	1.27557
	Eland_2-2_A2-eland-ch2	13956	618	8171	1249	29	318	0.613585	0.782581	1.27542
	Eland_2-2_A2-eland-ch2	13956	618	8171	1249	29	318	0.613585	0.782581	1.27542
	A-15-Torres-DC3000_4hr_Rep3	10794	725	11226	966	63	567	0.474566	0.605263	1.2754
	Greville_A-05-grevi-AC2_SLD	13264	750	8731	1187	52	357	0.583161	0.743734	1.27535
	AtGen_6-6612_Oxidativestress-Shoots-24.0h_Rep2	14706	533	7507	1316	34	246	0.64656	0.824561	1.27531
	ATGE_37_C	14942	467	7336	1337	22	237	0.656936	0.837719	1.27519
	ATGE_29_A2	14719	485	7541	1317	24	255	0.647131	0.825188	1.27515
	AtGen_D-36_3-RL_REP3_ATH1	12306	786	9653	1101	60	435	0.541042	0.68985	1.27504
	Scrase-Field_1-1_wassilewskija-wildtype_Rep1_ATH1	14631	530	7585	1309	34	253	0.643262	0.820175	1.27502
	Evans_A-1-evans-w20_SLD	13728	713	8304	1228	43	325	0.603561	0.769424	1.27481
	Ler_5_1	15305	400	7040	1369	20	207	0.672895	0.857769	1.27474
	A-12-Torres-Hrp_4hr_Rep3	11461	713	10571	1025	52	519	0.503891	0.642231	1.27454
	ATGE_28_C2	15107	471	7167	1351	24	221	0.66419	0.846491	1.27447
	ATGE_76_C	15208	598	6939	1360	29	207	0.66863	0.85213	1.27444
	Brown_A-5-Brown-cal_SLD	12281	706	9758	1098	54	444	0.539943	0.68797	1.27415
	AtGen_6-0011_Control-Shoots-0h_Rep1	14567	614	7565	1302	33	261	0.640448	0.815789	1.27378
	AtGen_A-24_25-4_REP3_ATH1	12643	685	9417	1130	54	412	0.555858	0.70802	1.27374
	co-2_5_1	15299	409	7037	1367	9	220	0.672631	0.856516	1.27338
	ft-2_5_1	15299	409	7037	1367	9	220	0.672631	0.856516	1.27338
	AtGen_6-4212_Droughtstress-Shoots-1.0h_Rep2	14362	577	7806	1283	42	271	0.631435	0.803885	1.27311
	Ler_3_1	14990	441	7314	1339	24	233	0.659046	0.838972	1.27301
	AtGen_D-9_1-DS_REP1_ATH1	12427	713	9605	1110	60	426	0.546362	0.695489	1.27295
	AtGen_D-29_2-BS_REP2_ATH1	11330	746	10669	1012	66	518	0.498131	0.634085	1.27293
	De Grauwe_1-9_GA4-etr1-1hr_Rep2_ATH1	13942	686	8117	1245	41	310	0.61297	0.780075	1.27262
	ATGE_59_B	15500	457	6788	1384	24	188	0.681468	0.867168	1.2725
	AtGen_D-26_1-FS_REP2_ATH1	12107	789	9849	1081	56	459	0.532293	0.677318	1.27245
	Dubos_A-5-5kx_Rep1	13261	760	8724	1184	44	368	0.583029	0.741855	1.27241
	co-2_7_1	15424	398	6923	1377	16	203	0.678127	0.862782	1.2723
	ft-2_7_1	15424	398	6923	1377	16	203	0.678127	0.862782	1.2723
	ATGE_77_E	15458	519	6768	1380	27	189	0.679622	0.864662	1.27227
	Cain_1-2_WT1_Rep2_ATH1	13700	755	8290	1223	45	328	0.60233	0.766291	1.27221
	ATGE_54_C	15271	402	7072	1363	18	215	0.6714	0.85401	1.27198
	De Grauwe_1-4_GA4-Col0-1hr_Rep2_ATH1	14155	713	7877	1263	46	287	0.622335	0.791353	1.27159
	De Grauwe_1-1_water-Col0-0hr_Rep1_ATH1	14122	688	7935	1260	41	295	0.620884	0.789474	1.27153
	De Grauwe_1-5_GA4-Col0-3hr_Rep1_ATH1	14066	703	7976	1255	48	293	0.618422	0.786341	1.27153
	AtGen_D-17_2-DL_REP2_ATH1	12521	705	9519	1117	48	431	0.550495	0.699875	1.27136
	Dubos_A-6-5kc_Rep2	14281	615	7849	1274	31	291	0.627874	0.798246	1.27135
	De Grauwe_1-7_water-etr1-1hr_Rep1_ATH1	13687	769	8289	1221	40	335	0.601759	0.765038	1.27134
	AtGen_D-6_1-AL_REP1_ATH1	13128	751	8866	1171	61	364	0.577182	0.733709	1.27119
	Dubos_A-12-arh_Rep3	13648	605	8492	1217	40	339	0.600044	0.762531	1.27079
	ATGE_92_A	15523	509	6713	1384	19	193	0.68248	0.867168	1.27061
	co-2_7_2	14940	473	7332	1332	20	244	0.656848	0.834586	1.27059
	ft-2_7_2	14940	473	7332	1332	20	244	0.656848	0.834586	1.27059
	A-10-Torres-Hrp_4hr_Rep1	11609	806	10330	1035	72	489	0.510398	0.648496	1.27057
	ATGE_36_B	13689	611	8445	1220	37	339	0.601847	0.764411	1.27011
	Dubos_A-7-wlh_Rep1	13132	707	8906	1170	54	372	0.577358	0.733083	1.26972
	AtGen_A-25_26-1_REP1_ATH1	12978	664	9103	1156	50	390	0.570587	0.724311	1.26941
	ATGE_2_B	15595	487	6663	1389	18	189	0.685645	0.870301	1.26932
	Casson_1-2_globular-apical_Rep2_ATH1	3582	902	18261	319	86	1191	0.157485	0.199875	1.26917
	A-1-Torres-MgCl2_2hr_Rep1	12959	762	9024	1154	41	401	0.569752	0.723058	1.26908
	Ler_5_2	15082	426	7237	1343	24	229	0.663091	0.841479	1.26902
	ATGE_8_C	14705	509	7531	1309	24	263	0.646516	0.820175	1.26861
	De Grauwe_1-4_GA4-Col0-1hr_Rep3_ATH1	13975	724	8046	1244	46	306	0.614421	0.779449	1.26859
	ATGE_59_A	15593	416	6736	1388	28	180	0.685557	0.869674	1.26857
	ATGE_46_B	14999	393	7353	1335	19	242	0.659442	0.836466	1.26845
	Diamond_A-3-Diamo-fum_SLD	13247	607	8891	1179	45	372	0.582414	0.738722	1.26838
	A-28-Torres-Hrp_12hr_Rep1	12854	735	9156	1144	50	402	0.565135	0.716792	1.26835
	ATGE_2_A	15545	533	6667	1383	23	190	0.683447	0.866541	1.2679
	Ler_3_2	15422	397	6926	1372	20	204	0.678039	0.859649	1.26785
	AtGen_D-38_3-AL_REP3_ATH1	12468	718	9559	1109	52	435	0.548164	0.694862	1.26762
	Dubos_A-4-6kc_Rep1	13584	595	8566	1208	34	354	0.59723	0.756892	1.26734
	Dubos_A-8-aih_Rep1	13292	626	8827	1182	39	375	0.584392	0.740602	1.2673
	ATGE_25_B	14822	554	7369	1318	30	248	0.65166	0.825815	1.26725
	co-2_0_1	15531	383	6831	1381	18	197	0.682831	0.865288	1.26721
	ft-2_0_1	15531	383	6831	1381	18	197	0.682831	0.865288	1.26721
	Dubos_A-4-6kc_Rep3	14002	506	8237	1245	33	318	0.615608	0.780075	1.26716
	West_A-1-WestC-wsu_SLD	14947	592	7206	1329	29	238	0.657155	0.832707	1.26714
	lfy-12_5_2	15341	438	6966	1364	21	211	0.674478	0.854637	1.26711
	De Grauwe_1-8_GA4-etr1-30min_Rep1_ATH1	13882	704	8159	1234	49	313	0.610332	0.773183	1.26682
	De Grauwe_1-2_water-Col0-1hr_Rep3_ATH1	13849	729	8167	1231	52	313	0.608881	0.771303	1.26676
	ATGE_76_B	15280	549	6916	1358	26	212	0.671796	0.850877	1.26657
	AtGen_6-7412_UV-Bstress-Shoots-6.0h_Rep2	15010	479	7256	1334	33	229	0.659925	0.83584	1.26657
	ATGE_8_B	14954	413	7378	1329	20	247	0.657463	0.832707	1.26655
	AtGen_D-32_2-WS_REP2_ATH1	12547	737	9461	1115	60	421	0.551638	0.698622	1.26645
	ATGE_33_A	15462	495	6788	1374	30	192	0.679798	0.860902	1.26641
	co-2_3_1	14768	536	7441	1312	32	252	0.649286	0.822055	1.26609
	ft-2_3_1	14768	536	7441	1312	32	252	0.649286	0.822055	1.26609
	Dubos_A-2-wtc_Rep3	13845	614	8286	1230	37	329	0.608705	0.770677	1.26609
	Cain_1-1_WT1_Rep1_ATH1	14769	674	7302	1312	28	256	0.64933	0.822055	1.26601
	ATGE_53_A	15595	465	6685	1385	25	186	0.685645	0.867794	1.26566
	co-2_0_2	15462	395	6888	1373	17	206	0.679798	0.860276	1.26549
	ft-2_0_2	15462	395	6888	1373	17	206	0.679798	0.860276	1.26549
	ATGE_32_B2	15879	418	6448	1410	22	164	0.698131	0.883459	1.26546
	ATGE_29_C2	15103	477	7165	1341	18	237	0.664014	0.840226	1.26537
	ATGE_33_B	15691	423	6631	1393	19	184	0.689866	0.872807	1.26518
	Honys_TCP2_SLD	6918	774	15053	614	59	923	0.304155	0.384712	1.26486
	Scrase-Field_1-2_wassilewskija-camta1.1-knockout_Rep1_ATH1	14806	536	7404	1314	34	248	0.650956	0.823308	1.26477
	AtGen_D-30_2-AS_REP2_ATH1	11833	783	10129	1050	50	496	0.520246	0.657895	1.26458
	ATGE_39_B	15564	537	6644	1381	21	194	0.684282	0.865288	1.26452
	ATGE_32_C2	15767	429	6549	1399	19	178	0.693207	0.876566	1.26451
	AtGen_D-13_1-BS_REP1_ATH1	12375	794	9576	1098	69	429	0.544076	0.68797	1.26447
	Ler_7_1	15362	422	6961	1363	19	214	0.675401	0.85401	1.26445
	A-9-Torres-MgCl2_4hr_Rep3	12467	718	9560	1106	64	426	0.54812	0.692982	1.26429
	Hampton_1-4_cngc1_Rep1_ATH1	11729	853	10163	1040	60	496	0.515674	0.651629	1.26365
	ATGE_8_A	15012	442	7291	1331	22	243	0.660013	0.83396	1.26355
	Sophie_A4-fille-GRd_SLD	12216	756	9773	1083	48	465	0.537085	0.678571	1.26343
	ATGE_55_B	15544	459	6742	1378	29	189	0.683403	0.863409	1.2634
	Dubos_A-12-arh_Rep1	14293	534	7918	1267	32	297	0.628402	0.79386	1.2633
	Col-0_5_2	15173	444	7128	1345	21	230	0.667092	0.842732	1.26329
	Col-0_5_1	15267	464	7014	1353	20	223	0.671224	0.847744	1.26298
	Cain_1-4_CDB1-Knockout_Rep2_ATH1	14661	594	7490	1299	36	261	0.644581	0.81391	1.2627
	Honys_MPG1_SLD	6412	705	15628	568	50	978	0.281908	0.35589	1.26243
	ATGE_92_C	15635	480	6630	1385	20	191	0.687404	0.867794	1.26242
	ATGE_31_A2	15448	461	6836	1368	29	199	0.679182	0.857143	1.26202
	co-2_5_2	15415	388	6942	1365	18	213	0.677731	0.855263	1.26195
	ft-2_5_2	15415	388	6942	1365	18	213	0.677731	0.855263	1.26195
	Dubos_A-7-wlh_Rep3	13962	630	8153	1236	35	325	0.613849	0.774436	1.26161
	A-16-Torres-AvrRpm1_4hr_Rep1	11331	816	10598	1003	61	532	0.498175	0.628446	1.2615
	ATGE_39_A	15864	497	6384	1404	22	170	0.697472	0.879699	1.26127
	lfy-12_7_1	15662	392	6691	1386	15	195	0.688591	0.868421	1.26116
	A-14-Torres-DC3000_4hr_Rep2	12239	786	9720	1083	52	461	0.538096	0.678571	1.26106
	ATGE_31_C2	15744	462	6539	1393	19	184	0.692196	0.872807	1.26092
	AtGen_D-10_1-FS_REP1_ATH1	12749	739	9257	1128	65	403	0.560519	0.706767	1.26092
	AtGen_D-33_3-DL_REP3_ATH1	12719	744	9282	1125	63	408	0.5592	0.704887	1.26053
	A-17-Torres-AvrRpm1_4hr_Rep2	10820	802	11123	957	64	575	0.475709	0.599624	1.26049
	AtGen_D-1_1-DL_REP1_ATH1	12812	693	9240	1133	66	397	0.563289	0.7099	1.26028
	ATGE_55_A	15809	501	6435	1398	23	175	0.695054	0.87594	1.26025
	ATGE_31_B2	15584	463	6698	1378	26	192	0.685162	0.863409	1.26015
	Col-0_3_1	15622	391	6732	1381	19	196	0.686832	0.865288	1.25982
	A-11-Torres-Hrp_4hr_Rep2	12932	737	9076	1143	40	413	0.568565	0.716165	1.2596
	ATGE_53_C	15720	486	6539	1389	19	188	0.691141	0.870301	1.25922
	Dubos_A-11-mxh_Rep3	13639	609	8497	1205	48	343	0.599648	0.755013	1.25909
	ATGE_2_C	15552	490	6703	1374	20	202	0.683755	0.860902	1.25908
	Dubos_A-3-6kx_Rep2	13583	631	8531	1200	38	358	0.597186	0.75188	1.25904
	Dubos_A-4-6kc_Rep2	13900	649	8196	1228	41	327	0.611123	0.769424	1.25903
	ATGE_77_D	15780	469	6496	1394	26	176	0.693779	0.873434	1.25895
	co-2_3_2	15624	370	6751	1380	20	196	0.68692	0.864662	1.25875
	ft-2_3_2	15624	370	6751	1380	20	196	0.68692	0.864662	1.25875
	ATGE_46_A	15228	431	7086	1345	25	226	0.66951	0.842732	1.25873
	ATGE_39_C	15706	459	6580	1387	23	186	0.690525	0.869048	1.25853
	ATGE_95_A	14859	569	7317	1312	32	252	0.653286	0.822055	1.25834
	Ler_0_2	15664	471	6610	1383	22	191	0.688679	0.866541	1.25827
	ATGE_94_C	14679	569	7497	1296	28	272	0.645373	0.81203	1.25823
	A-25-Torres-DC3000_12hr_Rep1	13288	712	8745	1173	46	377	0.584216	0.734962	1.25803
	Dubos_A-8-aih_Rep2	13879	596	8270	1225	32	339	0.6102	0.767544	1.25786
	AtGen_D-42_3-FS_REP3_ATH1	12274	811	9660	1083	65	448	0.539635	0.678571	1.25746
	AtGen_D-48_3-WS_REP3_ATH1	11923	767	10055	1052	65	479	0.524203	0.659148	1.25743
	ATGE_36_A	14180	572	7993	1251	38	307	0.623434	0.783835	1.25729
	A-29-Torres-Hrp_12hr_Rep2	12742	736	9267	1124	55	417	0.560211	0.704261	1.25713
	Dubos_A-12-arh_Rep2	14296	584	7865	1261	33	302	0.628534	0.7901	1.25705
	ATGE_25_C	15025	613	7107	1325	30	241	0.660585	0.830201	1.25677
	ATGE_92_B	15786	477	6482	1392	22	182	0.694043	0.87218	1.25667
	Cain_1-3_CDB1-Knockout_Rep1_ATH1	14613	678	7454	1288	37	271	0.642471	0.807018	1.25612
	AtGen_D-46_3-AS_REP3_ATH1	12120	704	9921	1068	49	479	0.532864	0.669173	1.2558
	Vizcay-Barrena_1-8_Ler-old_Rep2_ATH1	14821	620	7304	1306	46	244	0.651616	0.818296	1.25579
	Vizcay-Barrena_1-8_Ler-old_Rep2_ATH1	14821	620	7304	1306	46	244	0.651616	0.818296	1.25579
	Ler_0_1	15912	439	6394	1402	14	180	0.699582	0.878446	1.25567
	Dubos_A-5-5kx_Rep3	14028	626	8091	1236	34	326	0.616751	0.774436	1.25567
	Col-0_7_2	15585	412	6748	1373	13	210	0.685206	0.860276	1.2555
	Brown_A-6-Brown-cal_SLD	13190	628	8927	1162	43	391	0.579908	0.72807	1.25549
	De Grauwe_1-2_water-Col0-1hr_Rep2_ATH1	14712	668	7365	1296	33	267	0.646823	0.81203	1.25541
	lfy-12_0_2	15281	509	6955	1346	23	227	0.67184	0.843358	1.2553
	ATGE_95_C	14442	508	7795	1272	35	289	0.634953	0.796992	1.2552
	AtGen_D-44_3-RS_REP3_ATH1	12346	759	9640	1087	58	451	0.542801	0.681078	1.25475
	Dubos_A-8-aih_Rep3	14408	604	7733	1268	28	300	0.633458	0.794486	1.25421
	Col-0_3_2	15526	381	6838	1366	17	213	0.682612	0.85589	1.25385
	A-13-Torres-DC3000_4hr_Rep1	11861	851	10033	1043	78	475	0.521477	0.653509	1.25319
	AtGen_D-43_3-PS_REP3_ATH1	10532	778	11435	926	52	618	0.463047	0.580201	1.25301
	lfy-12_5_1	15755	439	6551	1385	14	197	0.69268	0.867794	1.25281
	ATGE_95_B	14634	504	7607	1286	20	290	0.643394	0.805764	1.25237
	AtGen_D-45_3-BS_REP3_ATH1	11839	816	10090	1040	56	500	0.52051	0.651629	1.2519
	Col-0_0_1	15897	414	6434	1396	15	185	0.698923	0.874687	1.25148
	AtGen_D-47_3-US_REP3_ATH1	12458	724	9563	1094	62	440	0.547725	0.685464	1.25147
	Newbury_1-14_Petraea-control-roots(PRO)_Rep2_ATH1	5808	1051	15886	510	87	999	0.255353	0.319549	1.2514
	A-5-Torres-Hrp_2hr_Rep2	11172	789	10784	981	82	533	0.491185	0.614662	1.25139
	Buchanan-Wollaston_A-4-bwoll-C5S_SLD	13382	782	8581	1175	50	371	0.588349	0.736216	1.25132
	A-4-Torres-Hrp_2hr_Rep1	12688	857	9200	1114	48	434	0.557837	0.697995	1.25125
	Dubos_A-11-mxh_Rep2	13884	578	8283	1219	32	345	0.61042	0.763784	1.25124
	lfy-12_7_2	15696	375	6674	1378	17	201	0.690086	0.863409	1.25116
	Brown_A-1-Brown-cal_SLD	13741	611	8393	1206	36	354	0.604133	0.755639	1.25078
	Brown_A-4-Brown-cal_SLD	12979	664	9102	1139	47	410	0.570631	0.713659	1.25065
	ATGE_53_B	15911	448	6386	1396	20	180	0.699538	0.874687	1.25038
	Jones_A4-rhd2-Rep2	12778	738	9229	1121	48	427	0.561794	0.702381	1.25025
	Sophie_A3-fille-GRw_Rep2_SLD	13818	699	8228	1212	42	342	0.607518	0.759398	1.25
	Honys_TCP1_SLD	7480	789	14476	656	60	880	0.328863	0.411028	1.24984
	Jones_A1-WT-Rep1	12342	776	9627	1082	49	465	0.542625	0.677945	1.24938
	Dubos_A-9-aah_Rep1	14053	668	8024	1232	29	335	0.61785	0.77193	1.24938
	Hampton_1-12_cngc1_Rep3_ATH1	11671	817	10257	1022	65	509	0.513124	0.640351	1.24795
	Dubos_A-11-mxh_Rep1	14172	569	8004	1241	28	327	0.623082	0.777569	1.24794
	ATGE_98_B	14883	554	7308	1303	37	256	0.654342	0.816416	1.24769
	AtGen_D-41_3-DS_REP3_ATH1	11665	763	10317	1021	50	525	0.51286	0.639724	1.24737
	Ler_7_2	15460	439	6846	1353	23	220	0.67971	0.847744	1.24722
	ATGE_33_C	16058	469	6218	1405	27	164	0.706001	0.880326	1.24692
	Col-0_0_2	15736	507	6502	1376	29	191	0.691844	0.862155	1.24617
	ATGE_36_C	14288	592	7865	1249	41	306	0.628182	0.782581	1.24579
	Col-0_7_1	15789	410	6546	1380	19	197	0.694175	0.864662	1.2456
	Hampton_1-7_cngc4_Rep2_ATH1	12714	822	9209	1111	52	433	0.55898	0.696115	1.24533
	Sophie_A1-fille-WTw_SLD	14324	652	7769	1251	37	308	0.629765	0.783835	1.24465
	AtGen_D-16_1-WS_REP1_ATH1	12003	790	9952	1048	68	480	0.52772	0.656642	1.2443
	lfy-12_0_1	15832	419	6494	1382	19	195	0.696065	0.865915	1.24401
	Jones_A3-rhd2-Rep1	11032	826	10887	963	62	571	0.48503	0.603383	1.24401
	A-27-Torres-DC3000_12hr_Rep3	12755	736	9254	1113	45	438	0.560783	0.697368	1.24356
	A-26-Torres-DC3000_12hr_Rep2	12989	749	9007	1133	58	405	0.571071	0.7099	1.2431
	Dubos_A-9-aah_Rep2	14113	636	7996	1231	47	318	0.620488	0.771303	1.24306
	ATGE_98_A	15021	565	7159	1310	27	259	0.660409	0.820802	1.24287
	Jones_A6-rhd2-Rep3	13689	724	8332	1193	44	359	0.601847	0.747494	1.242
	Casson_1-11_heart-stage-root_Rep2_ATH1	3190	634	18921	278	47	1271	0.140251	0.174185	1.24196
	Jones_A2-WT-Rep2	11855	760	10130	1033	67	496	0.521213	0.647243	1.2418
	A-18-Torres-AvrRpm1_4hr_Rep3	11914	749	10082	1038	46	512	0.523807	0.650376	1.24163
	Hampton_1-3_cngc4_Rep1_ATH1	12283	818	9644	1070	51	475	0.540031	0.670426	1.24146
	Sophie_A3-fille-GRw_SLD	14273	615	7857	1243	36	317	0.627523	0.778822	1.24111
	ATGE_93_A	14964	625	7156	1303	32	261	0.657903	0.816416	1.24094
	ATGE_98_C	15188	529	7028	1322	30	244	0.667751	0.828321	1.24046
	Dubos_A-2-wtc_Rep2	14167	610	7968	1233	33	330	0.622862	0.772556	1.24033
	ATGE_99_A	14822	561	7362	1290	36	270	0.65166	0.808271	1.24033
	ATGE_94_B	15431	442	6872	1343	19	234	0.678435	0.841479	1.24032
	Hampton_1-9_ws2_Rep3_ATH1	11628	883	10234	1012	58	526	0.511233	0.634085	1.24031
	Sophie_A2-fille-WTd_SLD	14076	672	7997	1224	45	327	0.618861	0.766917	1.23924
	Newbury_1-21_Petraea-control-leaves(PLO)_Rep3_ATH1	7052	1052	14641	613	79	904	0.310046	0.384085	1.2388
	Dubos_A-9-aah_Rep3	14056	650	8039	1221	41	334	0.617982	0.765038	1.23796
	Casson_1-16_A2-linds-roo_Rep2_ATH1	714	237	21794	62	24	1510	0.0313915	0.0388471	1.2375
	AtGen_6-2521_Osmoticstress-Roots-12.0h_Rep1	15112	588	7046	1312	29	255	0.66441	0.822055	1.23727
	Casson_1-12_heart-stage-root_Rep3_ATH1	3825	714	18206	332	61	1203	0.168169	0.20802	1.23697
	ATGE_93_B	15376	483	6886	1332	31	233	0.676017	0.834586	1.23456
	Hampton_1-5_ws2_Rep2_ATH1	12020	875	9850	1041	71	484	0.528468	0.652256	1.23424
	DT002_ATH1_pollen	5381	692	16672	466	51	1079	0.236579	0.29198	1.23417
	Hammond_3-11_Potassium-starved-root_Rep2_ATH1	12651	738	9356	1094	47	455	0.55621	0.685464	1.23238
	Casson_1-4_globular-basal_Rep1_ATH1	2673	644	19428	231	45	1320	0.11752	0.144737	1.23159
	Sophie_A1-fille-WTw_Rep2_SLD	13915	671	8159	1202	41	353	0.611783	0.753133	1.23105
	Hammond_3-18_Caesium-treated-root_Rep3_ATH1	13777	692	8276	1189	41	366	0.605716	0.744987	1.22993
	AtGen_6-2522_Osmoticstress-Roots-12.0h_Rep2	15098	617	7031	1303	31	262	0.663794	0.816416	1.22992
	ATGE_93_C	14946	560	7239	1289	41	266	0.657111	0.807644	1.22908
	ATGE_99_C	15122	569	7054	1304	35	257	0.664849	0.817043	1.22891
	ATGE_94_A	15254	483	7008	1315	39	242	0.670653	0.823935	1.22856
	Sophie_A2-fille-WTd_Rep2_SLD	14153	675	7917	1220	46	330	0.622247	0.764411	1.22847
	Hampton_1-2_akt1_Rep1_ATH1	11451	877	10417	987	66	543	0.503451	0.618421	1.22836
	Sophie_A4-fille-GRd_Rep2_SLD	14232	705	7808	1226	52	318	0.62572	0.76817	1.22766
	Jones_A5-WT-Rep3	13723	667	8355	1182	56	358	0.603341	0.740602	1.2275
	Gan_1-2_mutant-nitrate-minus(ANM)_Rep1_ATH1	14059	660	8026	1210	36	350	0.618114	0.758145	1.22655
	ATGE_99_B	15391	543	6811	1324	37	235	0.676676	0.829574	1.22595
	Yap_A2-AMF	13766	722	8257	1184	38	374	0.605232	0.741855	1.22574
	Hampton_1-1_ws2_Rep1_ATH1	12831	768	9146	1103	46	447	0.564124	0.691103	1.22509
	ATGE_73_A	6995	653	15097	601	49	946	0.30754	0.376566	1.22445
	Newbury_1-1_halleri-control-roots(HRO)_Rep1_ATH1	6650	1016	15079	571	77	948	0.292372	0.357769	1.22368
	Newbury_1-20_Petraea-control-leaves(PLO)_Rep2_ATH1	8852	1141	12752	760	85	751	0.389184	0.47619	1.22356
	ATGE_73_C	6594	675	15476	566	51	979	0.28991	0.354637	1.22326
	AtGen_6-2421_Osmoticstress-Roots-6.0h_Rep1	14971	621	7154	1285	38	273	0.658211	0.805138	1.22322
	Hampton_1-8_cngc1_Rep2_ATH1	12433	850	9462	1067	56	473	0.546626	0.668546	1.22304
	Gan_1-1_wildtype-nitrate-minus(WNM)_Rep1_ATH1	13113	762	8870	1124	54	418	0.576522	0.704261	1.22157
	Hammond_3-5_Potassium-starved-root_Rep1_ATH1	13418	670	8657	1150	45	401	0.589932	0.720551	1.22141
	AtGen_6-1621_Cold(4°C)-Roots-24.0h_Rep1	14589	569	7588	1250	27	319	0.641416	0.783208	1.22106
	Casson_1-13_A1-linds-cot_Rep1_ATH1	2627	619	19499	225	52	1319	0.115498	0.140977	1.22061
	Hampton_1-6_akt1_Rep2_ATH1	12717	780	9248	1089	53	454	0.559112	0.682331	1.22038
	Hammond_3-17_Potassium-starved-root_Rep3_ATH1	13017	774	8954	1114	57	425	0.572302	0.697995	1.21963
	Newbury_1-13_Petraea-control-roots(PRO)_Rep1_ATH1	6539	1118	15088	559	99	938	0.287492	0.350251	1.2183
	Gan_1-3_wildtype-nitrate-minus(WNM)_Rep2_ATH1	13056	805	8884	1116	49	431	0.574016	0.699248	1.21817
	Newbury_1-10_Halleri-highZn-leaves(HLH)_Rep1_ATH1	5874	1094	15777	502	99	995	0.258255	0.314536	1.21793
	AtGen_6-7622_UV-Bstress-Roots-24.0h_Rep2	15973	464	6308	1364	19	213	0.702264	0.854637	1.21697
	Hampton_1-10_akt1_Rep3_ATH1	12542	838	9365	1071	62	463	0.551418	0.671053	1.21696
	AtGen_6-1322_Cold(4°C)-Roots-3.0h_Rep2	15464	494	6788	1320	29	247	0.679886	0.827068	1.21648
	AtGen_6-6323_Oxidativestress-Roots-3.0h_Rep1	15408	506	6832	1314	34	248	0.677424	0.823308	1.21535
	Hampton_1-11_cngc4_Rep3_ATH1	12776	798	9171	1089	65	442	0.561706	0.682331	1.21475
	AtGen_6-6621_Oxidativestress-Roots-24.0h_Rep1	15675	516	6555	1336	31	229	0.689162	0.837093	1.21465
	AtGen_6-2322_Osmoticstress-Roots-3.0h_Rep2	15506	489	6751	1321	43	232	0.681732	0.827694	1.2141
	Hammond_3-12_Caesium-treated-root_Rep2_ATH1	13988	660	8097	1191	48	357	0.614992	0.746241	1.21341
	AtGen_6-7421_UV-Bstress-Roots-6.0h_Rep1	16025	460	6260	1364	33	199	0.70455	0.854637	1.21302
	AtGen_6-4421_Droughtstress-Roots-6.0h_Rep1	16018	468	6259	1363	24	209	0.704243	0.85401	1.21266
	Hammond_3-10_Control-root_Rep2_ATH1	13539	657	8549	1152	46	398	0.595252	0.721805	1.2126
	Gan_1-4_mutant-nitrate-minus(ANM)_Rep2_ATH1	13915	710	8120	1183	49	364	0.611783	0.741228	1.21159
	Hammond_3-6_Caesium-treated-root_Rep1_ATH1	13956	622	8167	1186	38	372	0.613585	0.743108	1.21109
	AtGen_6-4622_Droughtstress-Roots-24.0h_Rep2	16010	414	6321	1360	25	211	0.703891	0.85213	1.2106
	AtGen_6-1522_Cold(4°C)-Roots-12.0h_Rep2	14882	591	7273	1264	39	293	0.654298	0.79198	1.21043
	AtGen_6-1121_Cold(4°C)-Roots-0.5h_Rep1	15631	510	6605	1327	32	237	0.687228	0.831454	1.20987
	AtGen_6-0122_Control-Roots-0.5h_Rep2	15974	478	6294	1356	28	212	0.702308	0.849624	1.20976
	AtGen_6-0722_Control-Roots-0.25h_Rep2	15916	457	6373	1351	19	226	0.699758	0.846491	1.20969
	AtGen_6-4422_Droughtstress-Roots-6.0h_Rep2	16014	479	6252	1359	29	208	0.704067	0.851504	1.20941
	AtGen_6-0221_Control-Roots-1.0h_Rep1	15558	501	6687	1320	32	244	0.684018	0.827068	1.20913
	AtGen_6-3221_Saltstress-Roots-1.0h_Rep1	15642	434	6670	1327	24	245	0.687712	0.831454	1.20902
	AtGen_6-2422_Osmoticstress-Roots-6.0h_Rep2	15892	487	6367	1348	28	220	0.698703	0.844612	1.20883
	AtGen_6-8225_Woundingstress-Roots-1.0h_Rep2	15918	478	6349	1350	29	217	0.699846	0.845865	1.20864
	AtGen_6-6322_Oxidativestress-Roots-3.0h_Rep2	15625	503	6618	1325	35	236	0.686964	0.830201	1.20851
	AtGen_6-7221_UV-Bstress-Roots-1.0h_Rep1	16357	480	5908	1387	15	194	0.719147	0.869048	1.20844
	AtGen_6-1122_Cold(4°C)-Roots-0.5h_Rep2	15983	503	6260	1355	23	218	0.702704	0.848997	1.20819
	AtGen_6-8524_Woundingstress-Roots-12.0h_Rep1	15893	437	6415	1347	22	227	0.698747	0.843985	1.20785
	AtGen_6-0121_Control-Roots-0.5h_Rep1	15765	487	6494	1336	30	230	0.693119	0.837093	1.20772
	AtGen_6-1221_Cold(4°C)-Roots-1.0h_Rep1	16061	484	6201	1361	27	208	0.706133	0.852757	1.20764
	Hammond_3-16_Control-root_Rep3_ATH1	13727	656	8362	1163	49	384	0.603517	0.728697	1.20742
	AtGen_6-7322_UV-Bstress-Roots-3.0h_Rep2	16292	487	5966	1380	24	192	0.716289	0.864662	1.20714
	AtGen_6-2622_Osmoticstress-Roots-24.0h_Rep2	15491	593	6662	1312	37	247	0.681073	0.822055	1.207
	AtGen_6-9421_Heatstress(3h)+3hrecovery-Roots-6.0h_Rep1	15881	545	6319	1345	33	218	0.698219	0.842732	1.20697
	AtGen_6-4521_Droughtstress-Roots-12.0h_Rep1	15941	452	6352	1350	27	219	0.700857	0.845865	1.2069
	Newbury_1-12_Halleri-highZn-leaves(HLH)_Rep3_ATH1	6673	1039	15033	565	93	938	0.293383	0.35401	1.20665
	ATGE_3_C	15413	572	6760	1305	34	257	0.677643	0.817669	1.20664
	AtGen_6-0622_Control-Roots-24.0h_Rep2	15803	537	6406	1338	33	225	0.69479	0.838346	1.20662
	AtGen_6-2621_Osmoticstress-Roots-24.0h_Rep1	15689	609	6448	1328	33	235	0.689778	0.83208	1.2063
	Yap_A1-AMF	13031	728	8986	1103	49	444	0.572917	0.691103	1.20629
	AtGen_6-8325_Woundingstress-Roots-3.0h_Rep2	15962	475	6308	1351	35	210	0.701781	0.846491	1.2062
	Yap_A1-AMF_Rep2	14096	668	7981	1193	48	355	0.619741	0.747494	1.20614
	AtGen_6-4722_Droughtstress-Roots-0.25h_Rep2	16004	451	6290	1354	28	214	0.703627	0.848371	1.20571
	AtGen_6-9522_Heatstress(3h)+9hrecovery-Roots-12.0h_Rep2	16209	510	6026	1371	24	201	0.71264	0.859023	1.20541
	AtGen_6-7321_UV-Bstress-Roots-3.0h_Rep1	16422	449	5874	1389	26	181	0.722005	0.870301	1.20539
	AtGen_6-3121_Saltstress-Roots-0.5h_Rep1	15831	466	6449	1339	32	225	0.696021	0.838972	1.20538
	Newbury_1-3_Halleri-control-roots(HRO)_Rep1_ATH1	6303	1060	15382	533	92	971	0.277116	0.33396	1.20513
	AtGen_6-8723_Woundingstress-Roots-0.25h_Rep1	16142	494	6109	1365	24	207	0.709694	0.855263	1.20511
	AtGen_6-3222_Saltstress-Roots-1.0h_Rep2	15931	471	6344	1347	22	227	0.700418	0.843985	1.20497
	AtGen_6-9422_Heatstress(3h)+3hrecovery-Roots-6.0h_Rep2	15967	576	6202	1350	30	216	0.702	0.845865	1.20493
	AtGen_6-8126_Woundingstress-Roots-0.5h_Rep2	15967	488	6290	1350	25	221	0.702	0.845865	1.20493
	Hammond_3-4_Control-root_Rep1_ATH1	14243	688	7814	1204	41	351	0.626204	0.754386	1.2047
	AtGen_6-4721_Droughtstress-Roots-0.25h_Rep1	16142	446	6157	1364	28	204	0.709694	0.854637	1.20423
	AtGen_6-8324_Woundingstress-Roots-3.0h_Rep1	15989	455	6301	1351	28	217	0.702968	0.846491	1.20417
	AtGen_6-1222_Cold(4°C)-Roots-1.0h_Rep2	15683	542	6521	1325	32	239	0.689514	0.830201	1.20404
	AtGen_6-7521_UV-Bstress-Roots-12.0h_Rep1	16349	430	5966	1381	29	186	0.718795	0.865288	1.2038
	AtGen_6-1521_Cold(4°C)-Roots-12.0h_Rep1	15486	511	6749	1308	25	263	0.680853	0.819549	1.20371
	AtGen_6-8621_Woundingstress-Roots-24.0h_Rep1	15715	535	6495	1327	34	235	0.690921	0.831454	1.2034
	AtGen_6-2222_Osmoticstress-Roots-1.0h_Rep2	15730	514	6502	1328	30	238	0.691581	0.83208	1.20316
	AtGen_6-8224_Woundingstress-Roots-1.0h_Rep1	15813	509	6423	1335	35	226	0.69523	0.836466	1.20315
	AtGen_6-5321_Genotoxicstress-Roots-3.0h_Rep1	16005	461	6280	1351	22	223	0.703671	0.846491	1.20296
	AtGen_6-0421_Control-Roots-6.0h_Rep1	15698	514	6534	1325	30	241	0.690174	0.830201	1.20289
	AtGen_6-7722_UV-Bstress-Roots-0.25h_Rep2	16090	469	6186	1358	25	213	0.707408	0.850877	1.20281
	AtGen_6-8424_Woundingstress-Roots-6.0h_Rep2	16003	493	6249	1350	32	214	0.703583	0.845865	1.20222
	AtGen_6-9321_Heatstress-Roots-3.0h_Rep1	14711	695	7339	1241	44	311	0.64678	0.777569	1.20222
	ATGE_3_B	15612	496	6637	1317	27	252	0.686393	0.825188	1.20221
	AtGen_6-7621_UV-Bstress-Roots-24.0h_Rep1	16123	462	6160	1360	28	208	0.708859	0.85213	1.20212
	AtGen_6-4621_Droughtstress-Roots-24.0h_Rep1	16116	464	6165	1359	26	211	0.708551	0.851504	1.20175
	AtGen_6-9621_Heatstress(3h)+21hrecovery-Roots-24.0h_Rep1	16177	525	6043	1364	28	204	0.711233	0.854637	1.20163
	AtGen_6-4322_Droughtstress-Roots-3.0h_Rep2	15811	489	6445	1333	33	230	0.695142	0.835213	1.2015
	AtGen_6-0222_Control-Roots-1.0h_Rep2	15967	464	6315	1346	25	225	0.702	0.843358	1.20136
	AtGen_6-6422_Oxidativestress-Roots-6.0h_Rep2	16300	468	5978	1374	21	201	0.716641	0.860902	1.2013
	AtGen_6-4522_Droughtstress-Roots-12.0h_Rep2	16166	489	6090	1362	25	209	0.71075	0.853383	1.20068
	AtGen_6-3122_Saltstress-Roots-0.5h_Rep2	16001	493	6252	1348	31	217	0.703495	0.844612	1.20059
	AtGen_6-0422_Control-Roots-6.0h_Rep2	15981	497	6268	1346	24	226	0.702616	0.843358	1.20031
	AtGen_6-3522_Saltstress-Roots-12.0h_Rep2	15995	489	6262	1347	39	210	0.703231	0.843985	1.20015
	AtGen_6-0621_Control-Roots-24.0h_Rep1	16340	500	5906	1376	27	193	0.7184	0.862155	1.20011
	AtGen_6-4122_Droughtstress-Roots-0.5h_Rep2	15730	510	6505	1324	40	232	0.691581	0.829574	1.19953
	AtGen_6-1422_Cold(4°C)-Roots-6.0h_Rep2	15712	518	6516	1322	27	247	0.690789	0.828321	1.19909
	AtGen_6-7122_UV-Bstress-Roots-0.5h_Rep2	16167	489	6089	1360	40	196	0.710794	0.85213	1.19884
	AtGen_6-8423_Woundingstress-Roots-6.0h_Rep1	16195	507	6043	1362	29	205	0.712025	0.853383	1.19853
	AtGen_6-8622_Woundingstress-Roots-24.0h_Rep2	15985	506	6254	1344	25	227	0.702792	0.842105	1.19823
	AtGen_6-8724_Woundingstress-Roots-0.25h_Rep2	16213	476	6056	1363	25	208	0.712816	0.85401	1.19808
	AtGen_6-9221_Heatstress-Roots-1.0h_Rep1	15526	602	6617	1305	36	255	0.682612	0.817669	1.19785
	AtGen_6-0321_Control-Roots-3.0h_Rep1	15992	539	6215	1344	29	223	0.7031	0.842105	1.1977
	AtGen_6-7422_UV-Bstress-Roots-6.0h_Rep2	16422	464	5859	1380	24	192	0.722005	0.864662	1.19758
	AtGen_6-2321_Osmoticstress-Roots-3.0h_Rep1	15793	623	6330	1327	47	222	0.69435	0.831454	1.19746
	AtGen_6-4221_Droughtstress-Roots-1.0h_Rep1	16095	513	6137	1352	23	221	0.707628	0.847118	1.19712
	AtGen_6-5622_Genotoxicstress-Roots-24.0h_Rep2	16528	503	5715	1388	28	180	0.726665	0.869674	1.1968
	AtGen_6-6523_Oxidativestress-Roots-12.0h_Rep1	16113	464	6169	1353	28	215	0.708419	0.847744	1.19667
	AtGen_6-5621_Genotoxicstress-Roots-24.0h_Rep1	16269	485	5992	1366	26	204	0.715278	0.85589	1.19658
	Yap_A2-AMF_Rep2	14343	642	7760	1204	43	349	0.6306	0.754386	1.1963
	AtGen_6-6224_Oxidativestress-Roots-1.0h_Rep2	16297	474	5975	1368	30	198	0.716509	0.857143	1.19628
	AtGen_6-4121_Droughtstress-Roots-0.5h_Rep1	16206	452	6087	1360	29	207	0.712508	0.85213	1.19596
	AtGen_6-7721_UV-Bstress-Roots-0.25h_Rep1	15956	541	6248	1339	30	227	0.701517	0.838972	1.19594
	AtGen_6-6625_Oxidativestress-Roots-24.0h_Rep2	16559	461	5726	1389	33	174	0.728028	0.870301	1.19542
	AtGen_6-6124_Oxidativestress-Roots-0.5h_Rep1	16298	448	6000	1367	33	196	0.716553	0.856516	1.19533
	AtGen_6-2122_Osmoticstress-Roots-0.5h_Rep2	15477	575	6694	1298	28	270	0.680457	0.813283	1.1952
	AtGen_6-5322_Genotoxicstress-Roots-3.0h_Rep2	16313	484	5949	1368	29	199	0.717213	0.857143	1.1951
	AtGen_6-1622_Cold(4°C)-Roots-24.0h_Rep2	14800	638	7308	1241	37	318	0.650692	0.777569	1.19499
	AtGen_6-7222_UV-Bstress-Roots-1.0h_Rep2	16618	444	5683	1393	26	177	0.730622	0.872807	1.19461
	AtGen_6-0322_Control-Roots-3.0h_Rep2	15999	481	6266	1341	32	223	0.703407	0.840226	1.19451
	AtGen_6-0522_Control-Roots-12.0h_Rep2	16097	485	6164	1349	30	217	0.707716	0.845238	1.19432
	Casson_1-6_globular-basal_Rep3_ATH1	2029	618	20098	170	44	1382	0.0892064	0.106516	1.19404
	AtGen_6-9822_Heatstress(3h)+1hrecovery-Roots-4.0h_Rep2	16126	549	6070	1351	35	210	0.708991	0.846491	1.19394
	AtGen_6-3521_Saltstress-Roots-12.0h_Rep1	15041	572	7133	1260	48	288	0.661288	0.789474	1.19384
	AtGen_6-0821_Control-Roots-4.0h_Rep1	16044	477	6225	1344	24	228	0.705386	0.842105	1.19382
	AtGen_6-3321_Saltstress-Roots-3.0h_Rep1	15998	515	6233	1340	27	229	0.703363	0.839599	1.19369
	AtGen_6-8525_Woundingstress-Roots-12.0h_Rep2	16091	501	6153	1347	36	213	0.707452	0.843985	1.19299
	AtGen_6-1321_Cold(4°C)-Roots-3.0h_Rep1	16140	462	6144	1351	23	222	0.709607	0.846491	1.1929
	ATGE_73_B	7014	760	14971	587	72	937	0.308375	0.367794	1.19268
	AtGen_6-9122_Heatstress-Roots-0.5h_Rep2	15618	661	6466	1307	36	253	0.686656	0.818922	1.19262
	AtGen_6-8124_Woundingstress-Roots-0.5h_Rep1	15739	513	6493	1317	35	244	0.691976	0.825188	1.19251
	AtGen_6-6524_Oxidativestress-Roots-12.0h_Rep2	16280	432	6034	1362	32	202	0.715762	0.853383	1.19227
	AtGen_6-4321_Droughtstress-Roots-3.0h_Rep1	16139	498	6108	1350	30	216	0.709563	0.845865	1.19209
	AtGen_6-6223_Oxidativestress-Roots-1.0h_Rep1	16319	496	5931	1365	33	198	0.717476	0.855263	1.19204
	AtGen_6-5422_Genotoxicstress-Roots-6.0h_Rep2	16429	545	5772	1374	29	193	0.722313	0.860902	1.19187
	AtGen_6-4222_Droughtstress-Roots-1.0h_Rep2	16196	478	6071	1354	26	216	0.712069	0.848371	1.19142
	AtGen_6-9222_Heatstress-Roots-1.0h_Rep2	15911	557	6277	1330	36	230	0.699538	0.833333	1.19126
	ATGE_3_A	15891	517	6337	1328	32	236	0.698659	0.83208	1.19097
	AtGen_6-9821_Heatstress(3h)+1hrecovery-Roots-4.0h_Rep1	16205	611	5929	1354	29	213	0.712464	0.848371	1.19076
	AtGen_6-3621_Saltstress-Roots-24.0h_Rep1	16241	502	6003	1357	30	209	0.714047	0.850251	1.19075
	AtGen_6-3421_Saltstress-Roots-6.0h_Rep1	15190	564	6992	1269	38	289	0.667839	0.795113	1.19058
	AtGen_6-9521_Heatstress(3h)+9hrecovery-Roots-12.0h_Rep1	16592	600	5553	1386	25	185	0.729479	0.868421	1.19047
	AtGen_6-9722_Heatstress-Roots-0.25h_Rep2	16394	552	5799	1369	31	196	0.720774	0.857769	1.19007
	AtGen_6-5121_Genotoxicstress-Roots-0.5h_Rep1	16683	466	5597	1393	26	177	0.73348	0.872807	1.18995
	AtGen_6-0822_Control-Roots-4.0h_Rep2	15944	508	6294	1331	39	226	0.700989	0.83396	1.18969
	AtGen_6-0521_Control-Roots-12.0h_Rep1	16120	484	6142	1345	21	230	0.708727	0.842732	1.18908
	AtGen_6-7121_UV-Bstress-Roots-0.5h_Rep1	16900	414	5431	1410	21	165	0.74302	0.883459	1.18901
	AtGen_6-9622_Heatstress(3h)+21hrecovery-Roots-24.0h_Rep2	16508	556	5681	1377	25	194	0.725786	0.862782	1.18876
	AtGen_6-0022_Control-Roots-0h_Rep2	15826	584	6336	1320	42	234	0.695801	0.827068	1.18866
	AtGen_6-2221_Osmoticstress-Roots-1.0h_Rep1	15709	550	6487	1310	31	255	0.690657	0.820802	1.18844
	AtGen_6-5221_Genotoxicstress-Roots-1.0h_Rep1	16556	508	5682	1380	19	197	0.727896	0.864662	1.18789
	ATGE_9_A	15491	560	6694	1291	27	278	0.681073	0.808897	1.18768
	AtGen_6-6421_Oxidativestress-Roots-6.0h_Rep1	16572	476	5698	1380	30	186	0.7286	0.864662	1.18674
	AtGen_6-3322_Saltstress-Roots-3.0h_Rep2	15759	471	6516	1312	30	254	0.692856	0.822055	1.18647
	ATGE_9_C	15666	521	6558	1304	34	258	0.688767	0.817043	1.18624
	AtGen_6-7522_UV-Bstress-Roots-12.0h_Rep2	16679	491	5575	1388	29	179	0.733304	0.869674	1.18597
	AtGen_6-0021_Control-Roots-0h_Rep1	16239	574	5933	1351	37	208	0.713959	0.846491	1.18563
	ATGE_9_B	15855	554	6336	1317	31	248	0.697076	0.825188	1.18378
	AtGen_6-5122_Genotoxicstress-Roots-0.5h_Rep2	16579	501	5666	1376	31	189	0.728907	0.862155	1.18281
	AtGen_6-5522_Genotoxicstress-Roots-12.0h_Rep2	16392	482	5872	1360	35	201	0.720686	0.85213	1.18239
	AtGen_6-9322_Heatstress-Roots-3.0h_Rep2	15468	626	6651	1283	40	273	0.680062	0.803885	1.18208
	AtGen_6-9721_Heatstress-Roots-0.25h_Rep1	16582	537	5626	1375	29	192	0.729039	0.861529	1.18173
	AtGen_6-1421_Cold(4°C)-Roots-6.0h_Rep1	15938	538	6270	1320	45	231	0.700725	0.827068	1.1803
	AtGen_6-2121_Osmoticstress-Roots-0.5h_Rep1	15924	570	6252	1318	42	236	0.70011	0.825815	1.17955
	AtGen_6-5222_Genotoxicstress-Roots-1.0h_Rep2	16631	488	5627	1375	35	186	0.731194	0.861529	1.17825
	AtGen_6-5521_Genotoxicstress-Roots-12.0h_Rep1	16868	452	5426	1394	26	176	0.741614	0.873434	1.17775
	AtGen_6-0721_Control-Roots-0.25h_Rep1	16172	532	6042	1334	37	225	0.711013	0.83584	1.17556
	AtGen_6-9121_Heatstress-Roots-0.5h_Rep1	16624	570	5551	1371	34	191	0.730886	0.859023	1.17532
	AtGen_6-3622_Saltstress-Roots-24.0h_Rep2	16237	539	5970	1339	29	228	0.713871	0.838972	1.17524
	AtGen_6-6122_Oxidativestress-Roots-0.5h_Rep2	16717	561	5468	1376	39	181	0.734975	0.862155	1.17304
	AtGen_6-3422_Saltstress-Roots-6.0h_Rep2	15714	619	6413	1289	38	269	0.690877	0.807644	1.16901
	Newbury_1-23_Petraea-highZn-leaves(PLH)_Rep2_ATH1	7261	1094	14390	594	102	900	0.319235	0.37218	1.16585
	AtGen_6-5421_Genotoxicstress-Roots-6.0h_Rep1	17379	473	4894	1417	23	156	0.76408	0.887845	1.16198
	Newbury_1-22_Petraea-highZn-leaves(PLH)_Rep1_ATH1	4813	935	16997	392	85	1119	0.211607	0.245614	1.16071
	Newbury_1-11_Halleri-highZn-leavesHLH)_Rep2_ATH1	4662	922	17161	378	81	1137	0.204968	0.236842	1.15551
	Casson_1-8_heart-stage-cotyledon_Rep2_ATH1	1242	537	20966	92	54	1450	0.0546054	0.0576441	1.05565
	Casson_1-14_A1-linds-roo_Rep1_ATH1	947	433	21365	67	38	1491	0.0416355	0.0419799	1.00827
